# Supplementary material for: Profiling of metabolites, proteins, and protein phosphorylation in silica-exposed BEAS-2B epithelial cells
Source: PLoS One. 2023 Apr 11;18(4):e0273034. doi: 10.1371/journal.pone.0273034 (PMC10089310; doi:10.1371/journal.pone.0273034)
Supplement: S1 Table — (XLSX) [file pone.0273034.s001.xlsx]

## Sheet: S1 Table
S1 Table . Protein identified in two or more independent experiments.
Protein IDs	Protein names	Gene names	Run 1	Run 2	Run 3	Average	RSD	Significant
Q9H3N1	Thioredoxin-related transmembrane protein 1	TMX1	0.48252	0.36996		0.42624	0.18673	YES
Q01844	RNA-binding protein EWS	EWSR1	0.381175		0.62524	0.503208	0.34296
Q9NSK7	Protein C19orf12	C19orf12	0.51772	0.683925	0.35254	0.518062	0.319832
Q8WUY1	Protein THEM6	THEM6	0.41947	0.69007	0.48721	0.53225	0.264557	YES
E9PR17;P13987	CD59 glycoprotein	CD59	0.47008	0.366075	0.80448	0.546878	0.418869
Q9NY12	H/ACA ribonucleoprotein complex subunit 1	GAR1		0.436585	0.65807	0.547327	0.286142	YES
Q8NCA5	Protein FAM98A	FAM98A	0.8634	0.23245		0.547925	0.814252
P53041	Serine/threonine-protein phosphatase 5	PPP5C	0.59294	0.51128		0.55211	0.104585	YES
P56385	ATP synthase subunit e, mitochondrial	ATP5I	0.43085	0.25281	0.983355	0.555672	0.685535
P49207	60S ribosomal protein L34	RPL34	0.51519		0.60205	0.55862	0.109948	YES
Q92817	Envoplakin	EVPL	0.584645	0.16833	0.92381	0.558928	0.677003
P14174	Macrophage migration inhibitory factor	MIF	0.55921	0.68992	0.473625	0.574252	0.189689	YES
Q2KJY2	Kinesin-like protein KIF26B	KIF26B	0.66477	0.18893	0.87575	0.576483	0.610284
P60468	Protein transport protein Sec61 subunit beta	SEC61B		0.57515	0.59244	0.583795	0.0209421	YES
P83731	60S ribosomal protein L24	RPL24	0.54936	0.62148	0.59904	0.58996	0.0625592	YES
O14907	Tax1-binding protein 3	TAX1BP3	0.78233	0.66112	0.33665	0.593367	0.388353
O14782	Kinesin-like protein KIF3C	KIF3C	0.61394	0.601855	0.564895	0.593563	0.0430489	YES
P62328	Thymosin beta-4;Hematopoietic system regulatory peptide	TMSB4X	0.44067	0.52112	0.8777	0.613163	0.379344
P61026	Ras-related protein Rab-10	RAB10	0.48724	0.42699	0.93003	0.614753	0.446837
P40429;Q6NVV1	60S ribosomal protein L13a	RPL13A	0.49928	0.6437	0.70633	0.616437	0.172253	YES
Q16720	Plasma membrane calcium-transporting ATPase 3	ATP2B3	0.58598		0.67113	0.628555	0.0957914	YES
Q92905	COP9 signalosome complex subunit 5	COPS5	0.60257	0.46403	0.82258	0.629727	0.287126	YES
P16402	Histone H1.3	HIST1H1D	0.67315	0.61092	0.63574	0.639937	0.0489526	YES
Q9NVD7	Alpha-parvin	PARVA	0.64081	0.55394	0.755765	0.650172	0.155709	YES
P16499	Rod cGMP-specific 3,5-cyclic phosphodiesterase subunit alpha	PDE6A	0.781075	0.17128	1.00425	0.652203	0.661116
Q9NX58	Cell growth-regulating nucleolar protein	LYAR	0.82997	0.47772		0.653845	0.380944
B2RTY4	Unconventional myosin-IXa	MYO9A	0.99555	0.3131		0.654325	0.737501
Q9Y3B4	Splicing factor 3B subunit 6	SF3B6	0.502175	0.6034	0.86078	0.655452	0.282068	YES
Q969G5	Protein kinase C delta-binding protein	PRKCDBP		0.36772	0.943425	0.655573	0.620961
P07305	Histone H1.0;Histone H1.0, N-terminally processed	H1F0	0.76045	0.588255	0.629195	0.6593	0.136445	YES
Q07666	KH domain-containing, RNA-binding, signal transduction-associated protein 1	KHDRBS1	0.698025	0.492085	0.804825	0.664978	0.239057	YES
O43765	Small glutamine-rich tetratricopeptide repeat-containing protein alpha	SGTA	0.54102	0.494895	0.968645	0.668187	0.390946
P45877	Peptidyl-prolyl cis-trans isomerase C	PPIC		0.49207	0.846905	0.669488	0.374774
P30046;A6NHG4	D-dopachrome decarboxylase;D-dopachrome decarboxylase-like protein	DDT;DDTL	0.43099	0.37975	1.2243	0.678347	0.698025
P09234	U1 small nuclear ribonucleoprotein C	SNRPC	0.48942	0.57559	1.0185	0.694503	0.40875
P52701	DNA mismatch repair protein Msh6	MSH6	0.373945	0.847155	0.86285	0.69465	0.399985
P49902	Cytosolic purine 5-nucleotidase	NT5C2	0.8057	0.51976	0.76501	0.696823	0.221986	YES
P00374	Dihydrofolate reductase	DHFR		0.48851	0.91403	0.70127	0.429062
Q53GQ0	Very-long-chain 3-oxoacyl-CoA reductase	HSD17B12		0.80557	0.59969	0.70263	0.207192	YES
P01891;P30511	HLA class I histocompatibility antigen, A-68 alpha chain	HLA-A	0.611425	0.561925	0.94059	0.704647	0.292099	YES
P22059	Oxysterol-binding protein 1	OSBP	0.75098	0.56777	0.82444	0.714397	0.185034	YES
P51532;P51531	Transcription activator BRG1;Probable global transcription activator SNF2L2	SMARCA4;SMARCA2	0.55777	0.85048	0.75818	0.722143	0.207224	YES
P35251	Replication factor C subunit 1	RFC1		0.63709	0.80836	0.722725	0.167569	YES
Q3KQU3	MAP7 domain-containing protein 1	MAP7D1	0.65923	0.69432	0.846765	0.733438	0.135935	YES
P63313;CON__P21752	Thymosin beta-10	TMSB10	0.610705	0.64676	0.947615	0.735027	0.251674	YES
Q15287	RNA-binding protein with serine-rich domain 1	RNPS1	0.61184	0.668165	0.93686	0.738955	0.235047	YES
Q9UNL2	Translocon-associated protein subunit gamma	SSR3	0.608535	0.60594	1.005	0.739825	0.310414
Q9BU89	Deoxyhypusine hydroxylase	DOHH		0.614	0.87455	0.744275	0.247538	YES
A0A0A0MT76;B9A064	Immunoglobulin lambda-like polypeptide 5	IGLJ1;IGLL5	0.73408	0.49553	1.011	0.74687	0.345405
P61803	Dolichyl-diphosphooligosaccharide--protein glycosyltransferase subunit DAD1	DAD1	0.6166	0.34197	1.2931	0.750557	0.652196
Q15075	Early endosome antigen 1	EEA1	0.64271		0.86402	0.753365	0.207721	YES
P07602	Prosaposin;Saposin-A;Saposin-B-Val;Saposin-B;Saposin-C;Saposin-D	PSAP	0.76258	0.82256	0.67542	0.75352	0.0981888	YES
Q9P013	Spliceosome-associated protein CWC15 homolog	CWC15	0.769135	0.51959	0.98885	0.759192	0.30926
O75940	Survival of motor neuron-related-splicing factor 30	SMNDC1	0.89672	0.62196		0.75934	0.25586	YES
Q03001	Dystonin	DST	0.8145	0.705325		0.759912	0.101589	YES
Q12959	Disks large homolog 1	DLG1	1.2024	0.56017	0.52374	0.762103	0.500907
Q9BZQ8	Protein Niban	FAM129A	0.4101		1.11655	0.763325	0.654421
Q15059;O60885	Bromodomain-containing protein 3;Bromodomain-containing protein 4	BRD3;BRD4	0.76971	0.35242	1.1967	0.772943	0.546158
Q15349;Q15418;P51812;Q9UK32	Ribosomal protein S6 kinase alpha-2;Ribosomal protein S6 kinase alpha-1;Ribosomal protein S6 kinase alpha-3;Ribosomal protein S6 kinase alpha-6	RPS6KA2;RPS6KA1;RPS6KA3;RPS6KA6	0.71236	0.76895	0.84167	0.774327	0.0837146
Q96FQ6	Protein S100-A16	S100A16	0.72064	0.621305	0.985805	0.775917	0.242851
Q2M389	WASH complex subunit 7	KIAA1033	0.790005	0.713545	0.837855	0.780468	0.0803381
Q6FI81	Anamorsin	CIAPIN1	0.919345	0.27633	1.15181	0.782495	0.579556
Q9H583	HEAT repeat-containing protein 1;HEAT repeat-containing protein 1, N-terminally processed	HEATR1	0.65496		0.91454	0.78475	0.233897
Q9Y5U9	Immediate early response 3-interacting protein 1	IER3IP1		0.70557	0.869225	0.787397	0.146967
Q6XQN6	Nicotinate phosphoribosyltransferase	NAPRT	0.65758	0.733645	0.97677	0.789332	0.21122
P09211	Glutathione S-transferase P	GSTP1	0.825045	0.698845	0.846335	0.790075	0.100904
Q9BXS5;Q9Y6Q5	AP-1 complex subunit mu-1	AP1M1	0.60671	1.00609	0.76247	0.791757	0.254238
P17813	Endoglin	ENG	0.96758	0.76069	0.64874	0.792337	0.204154
P46108	Adapter molecule crk	CRK	0.783515	0.618825	0.99005	0.797463	0.233246
Q9H8S9;Q7L9L4	MOB kinase activator 1A;MOB kinase activator 1B	MOB1A;MOB1B	0.685585	0.86869	0.84418	0.799485	0.124328
P10412;Q02539;P22492	Histone H1.4	HIST1H1E	0.96925	0.63608		0.802665	0.293506
P62244	40S ribosomal protein S15a	RPS15A	0.73084	0.671645	1.00768	0.80339	0.223283
O00154	Cytosolic acyl coenzyme A thioester hydrolase	ACOT7	1.05131	0.670335	0.69488	0.80551	0.26471
O15294	UDP-N-acetylglucosamine--peptide N-acetylglucosaminyltransferase 110 kDa subunit	OGT		0.55203	1.0591	0.805565	0.445095
Q9UBM7	7-dehydrocholesterol reductase	DHCR7	0.815795	0.59331	1.01141	0.806838	0.259276
O75935	Dynactin subunit 3	DCTN3	0.79751		0.82764	0.812575	0.0262193
H7BZ11;P83881	60S ribosomal protein L36a	RPL36A-HNRNPH2;RPL36A	0.760055	0.691285	0.98875	0.813363	0.191468
O43390	Heterogeneous nuclear ribonucleoprotein R	HNRNPR	0.84357	0.71654	0.88032	0.813477	0.105642
Q9UKN8	General transcription factor 3C polypeptide 4	GTF3C4	1.0069	0.762725	0.675055	0.814893	0.211026
P00441	Superoxide dismutase [Cu-Zn]	SOD1	0.60177	0.68073	1.1629	0.815133	0.37264
Q9Y520	Protein PRRC2C	PRRC2C		0.8057	0.8294	0.81755	0.0204984
Q96CW5	Gamma-tubulin complex component 3	TUBGCP3		0.788495	0.848175	0.818335	0.0515683
Q9NT62	Ubiquitin-like-conjugating enzyme ATG3	ATG3	0.755995	0.8203	0.879725	0.818673	0.075587
Q9NV70	Exocyst complex component 1	EXOC1	1.10823	0.66378	0.68658	0.819528	0.305393
Q9Y2X7	ARF GTPase-activating protein GIT1	GIT1	0.918995	0.74837	0.79157	0.819645	0.108229
O75489	NADH dehydrogenase [ubiquinone] iron-sulfur protein 3, mitochondrial	NDUFS3		0.67956	0.97624	0.8279	0.253393
P50583	Bis(5-nucleosyl)-tetraphosphatase [asymmetrical]	NUDT2	0.88325	0.69654	0.90686	0.828883	0.139005
P40937	Replication factor C subunit 5	RFC5		0.81734	0.84103	0.829185	0.0202022
P17066;P48741	Heat shock 70 kDa protein 6;Putative heat shock 70 kDa protein 7	HSPA6;HSPA7	0.739525	0.5662	1.1822	0.829308	0.383046
Q9Y639	Neuroplastin	NPTN	0.61459	0.96724	0.9101	0.830643	0.227867
Q9HB07	UPF0160 protein MYG1, mitochondrial	C12orf10	0.93748	0.7309		0.83419	0.175109
Q6IQ22	Ras-related protein Rab-12	RAB12	0.7976		0.87519	0.836395	0.0655963
P62847	40S ribosomal protein S24	RPS24	0.672055	0.86475	0.97246	0.836422	0.181957
Q71DI3	Histone H3.2	HIST2H3A	0.740045	0.730875	1.04096	0.837293	0.210727
P80723	Brain acid soluble protein 1	BASP1	0.810705	0.6733	1.03005	0.838018	0.214717
I3L273	Golgi-associated olfactory signaling regulator	GFY	0.895585	0.23018	1.38945	0.838405	0.693873
P49189	4-trimethylaminobutyraldehyde dehydrogenase	ALDH9A1	0.990535	0.6324	0.895835	0.83959	0.22103
Q96HE7	ERO1-like protein alpha	ERO1L	0.64167	0.957425	0.920755	0.83995	0.205597
Q8NBJ5	Procollagen galactosyltransferase 1	COLGALT1	1.0461	0.76241	0.71234	0.840283	0.214204
P14927	Cytochrome b-c1 complex subunit 7	UQCRB	0.780975	0.56266	1.1858	0.843145	0.37501
P21926	CD9 antigen	CD9	0.983245	1.01049	0.54067	0.844802	0.312189
P62820;Q92930;P51153;P59190	Ras-related protein Rab-1A	RAB1A	0.876585	0.739095	0.92024	0.845307	0.111837
P18859	ATP synthase-coupling factor 6, mitochondrial	ATP5J	0.667565	0.655875	1.21735	0.84693	0.378835
O95379	Tumor necrosis factor alpha-induced protein 8	TNFAIP8	0.881515	0.812565		0.84704	0.0575593
Q14739	Lamin-B receptor	LBR	0.7013		0.99938	0.85034	0.247871
P60891;P21108;P11908	Ribose-phosphate pyrophosphokinase 1;Ribose-phosphate pyrophosphokinase 3;Ribose-phosphate pyrophosphokinase 2	PRPS1;PRPS1L1;PRPS2	1.0084	0.6969	0.85105	0.852117	0.182783
Q01085	Nucleolysin TIAR	TIAL1	0.83684	0.56237	1.16085	0.853353	0.351064
Q01581;P54868	Hydroxymethylglutaryl-CoA synthase, cytoplasmic	HMGCS1		0.90607	0.80077	0.85342	0.087247
P10253	Lysosomal alpha-glucosidase;76 kDa lysosomal alpha-glucosidase;70 kDa lysosomal alpha-glucosidase	GAA	0.70139	0.73516	1.12604	0.854197	0.276316
Q7L5N1	COP9 signalosome complex subunit 6	COPS6		0.880455	0.82832	0.854387	0.0431479
Q13404;I3L0A0	Ubiquitin-conjugating enzyme E2 variant 1	UBE2V1;TMEM189-UBE2V1	0.800855	0.82267	0.946705	0.856743	0.0918232
Q04760	Lactoylglutathione lyase	GLO1	0.796775	0.80947	0.96451	0.856918	0.108987
P46459	Vesicle-fusing ATPase	NSF		0.581965	1.1399	0.860932	0.458247
P83111	Serine beta-lactamase-like protein LACTB, mitochondrial	LACTB	0.71416		1.0084	0.86128	0.24157
P34896	Serine hydroxymethyltransferase, cytosolic	SHMT1	0.875925	0.756715	0.951615	0.861418	0.114064
O43660	Pleiotropic regulator 1	PLRG1	0.86725		0.8563	0.861775	0.00898473
P28074	Proteasome subunit beta type-5	PSMB5	0.85747	0.92522	0.816925	0.866538	0.063141
P60228	Eukaryotic translation initiation factor 3 subunit E	EIF3E	0.97501	0.751725	0.873575	0.86677	0.128982
P61313	60S ribosomal protein L15	RPL15	0.943685	0.621735	1.03565	0.867023	0.25068
P82650	28S ribosomal protein S22, mitochondrial	MRPS22	0.57532	0.94918	1.0799	0.868133	0.301649
P61550	Endogenous retrovirus group S71 member 1 Env polyprotein;Surface protein;Transmembrane protein	ERVS71-1	0.827205	0.627945	1.1495	0.868217	0.303133
Q5SSJ5	Heterochromatin protein 1-binding protein 3	HP1BP3	1.1145	0.590945	0.899335	0.86826	0.303086
P07108	Acyl-CoA-binding protein	DBI	0.714465	0.757255	1.1338	0.868507	0.26568
Q9BSD7	Cancer-related nucleoside-triphosphatase	NTPCR	0.63603	0.89081	1.0788	0.868547	0.255856
O95352	Ubiquitin-like modifier-activating enzyme ATG7	ATG7	0.88211	0.818925	0.90629	0.869108	0.0519042
Q86UE4	Protein LYRIC	MTDH	0.84066	0.74945	1.0242	0.871437	0.160582
A0A0U1RQM0;Q15004	PCNA-associated factor	KIAA0101	0.93427	0.81313		0.8737	0.0980416
P16401	Histone H1.5	HIST1H1B	0.749555	1.3138	0.561905	0.875087	0.447213
P62879;Q9BRK4	Guanine nucleotide-binding protein G(I)/G(S)/G(T) subunit beta-2	GNB2	0.990455	0.670065	0.9654	0.875307	0.203569
Q9Y2S6	Translation machinery-associated protein 7	TMA7	0.6811	1.01089	0.93923	0.877072	0.197768
Q9H490	Phosphatidylinositol glycan anchor biosynthesis class U protein	PIGU	0.92254	0.707485	1.0025	0.877508	0.173874
Q7Z406	Myosin-14	MYH14	0.857755	0.74859	1.02638	0.877573	0.159473
O95865	N(G),N(G)-dimethylarginine dimethylaminohydrolase 2	DDAH2		0.5695	1.1877	0.8786	0.497534
Q9H910	Hematological and neurological expressed 1-like protein	HN1L	0.67287	0.650345	1.3178	0.880338	0.430539
Q8TEA8	D-tyrosyl-tRNA(Tyr) deacylase 1	DTD1	0.72641		1.03435	0.880378	0.247329
Q02218	2-oxoglutarate dehydrogenase, mitochondrial	OGDH	0.80981	0.8071	1.03635	0.88442	0.148778
P42766	60S ribosomal protein L35	RPL35	0.753245	1.05133	0.84905	0.884542	0.172043
P35998	26S protease regulatory subunit 7	PSMC2	0.80129	0.844285	1.01326	0.886277	0.126426
Q15436	Protein transport protein Sec23A	SEC23A	0.80001	0.900845	0.965965	0.88894	0.0940621
P50914	60S ribosomal protein L14	RPL14	0.622605	1.474	0.576705	0.891103	0.567078
P49770	Translation initiation factor eIF-2B subunit beta	EIF2B2	1.00898	0.77895	0.886385	0.891438	0.129115
Q9BTT0	Acidic leucine-rich nuclear phosphoprotein 32 family member E	ANP32E	0.71056	0.841615	1.1222	0.891458	0.235903
O95299	NADH dehydrogenase [ubiquinone] 1 alpha subcomplex subunit 10, mitochondrial	NDUFA10	0.58043	0.881215	1.2139	0.891848	0.355295
Q13637	Ras-related protein Rab-32	RAB32		0.93238	0.85202	0.8922	0.0636887
Q96GQ7	Probable ATP-dependent RNA helicase DDX27	DDX27	0.98408	0.59278	1.10125	0.892703	0.29827
Q16222	UDP-N-acetylhexosamine pyrophosphorylase;UDP-N-acetylgalactosamine pyrophosphorylase;UDP-N-acetylglucosamine pyrophosphorylase	UAP1	0.87808	0.874905	0.92622	0.893068	0.0321969
Q02241	Kinesin-like protein KIF23	KIF23	0.8294	0.91849	0.93282	0.89357	0.0627067
P54920;Q9H115	Alpha-soluble NSF attachment protein	NAPA	0.879455	0.82008	0.985955	0.895163	0.0938888
P49354	Protein farnesyltransferase/geranylgeranyltransferase type-1 subunit alpha	FNTA	0.974125	0.816425		0.895275	0.124555
P38117	Electron transfer flavoprotein subunit beta	ETFB	0.907765	0.612675	1.1656	0.895347	0.309011
P12277	Creatine kinase B-type	CKB	0.9309	0.75649	1.0029	0.896765	0.14129
P36551	Oxygen-dependent coproporphyrinogen-III oxidase, mitochondrial	CPOX	0.86405	0.9306		0.897325	0.0524425
P11216;P11217	Glycogen phosphorylase, brain form	PYGB	0.89433	0.71483	1.0868	0.898653	0.207002
P37268	Squalene synthase	FDFT1	0.90153	0.61651	1.178	0.89868	0.312409
Q9H098	Protein FAM107B	FAM107B	0.972825	0.655615	1.06929	0.899242	0.24068
P00813	Adenosine deaminase	ADA	0.84584	0.88516	0.96686	0.899287	0.0686482
Q92734	Protein TFG	TFG	1.181	0.66055	0.862215	0.901255	0.291163
P63173	60S ribosomal protein L38	RPL38	0.861255	0.634525	1.2099	0.901893	0.32136
Q6DKI1	60S ribosomal protein L7-like 1	RPL7L1		0.94699	0.85724	0.902115	0.0703489
Q13907	Isopentenyl-diphosphate Delta-isomerase 1	IDI1	0.66887	0.78112	1.2594	0.90313	0.347239
A0AVT1	Ubiquitin-like modifier-activating enzyme 6	UBA6	0.81884	0.92098	0.970155	0.903325	0.0854476
Q9NPQ8	Synembryn-A	RIC8A		1.0466	0.76109	0.903845	0.223364
Q86U86	Protein polybromo-1	PBRM1	0.791785		1.0162	0.903992	0.175538
Q15427	Splicing factor 3B subunit 4	SF3B4	0.891265	0.743595	1.0807	0.905187	0.186683
Q14914	Prostaglandin reductase 1	PTGR1	0.752925	0.84479	1.12331	0.90701	0.212649
P28062	Proteasome subunit beta type-8	PSMB8	0.85623	0.689045	1.18101	0.908762	0.275269
Q9Y383	Putative RNA-binding protein Luc7-like 2	LUC7L2	0.75919	0.753115	1.21455	0.908952	0.291185
O14519	Cyclin-dependent kinase 2-associated protein 1	CDK2AP1		0.729065	1.0911	0.91008	0.281287
P51809	Vesicle-associated membrane protein 7	VAMP7	0.76947	1.05125		0.91036	0.218868
Q9Y3B7	39S ribosomal protein L11, mitochondrial	MRPL11	0.939635	0.88243		0.911033	0.0444002
P16403	Histone H1.2	HIST1H1C	0.810045	1.19513	0.72868	0.911285	0.273417
Q92783	Signal transducing adapter molecule 1	STAM	1.0184	0.7722	0.947	0.912533	0.138808
P46976	Glycogenin-1	GYG1	1.2359	0.59058		0.91324	0.499661
Q96GG9	DCN1-like protein 1	DCUN1D1	0.890565	0.774555	1.0759	0.913672	0.166354
P00167	Cytochrome b5	CYB5A	0.929535	0.70001	1.1139	0.914482	0.226746
Q13564	NEDD8-activating enzyme E1 regulatory subunit	NAE1	1.1283		0.70126	0.91478	0.330093
P50416	Carnitine O-palmitoyltransferase 1, liver isoform	CPT1A	0.955555	1.2067	0.58525	0.915835	0.341353
P20340;Q9NRW1;Q14964	Ras-related protein Rab-6A;Ras-related protein Rab-6B	RAB6A;RAB6B	0.776155	1.04299	0.929795	0.916315	0.146161
O95831	Apoptosis-inducing factor 1, mitochondrial	AIFM1	0.88779		0.94611	0.91695	0.0449735
P62495	Eukaryotic peptide chain release factor subunit 1	ETF1	1.06352	0.70512	0.98222	0.916953	0.204921
Q9GZQ8;A6NCE7	Microtubule-associated proteins 1A/1B light chain 3B;Microtubule-associated proteins 1A/1B light chain 3 beta 2	MAP1LC3B;MAP1LC3B2	0.97781	0.68283	1.091	0.917213	0.229744
P28482	Mitogen-activated protein kinase 1	MAPK1	0.80517	0.87834	1.07225	0.918587	0.150246
O60271	C-Jun-amino-terminal kinase-interacting protein 4	SPAG9	0.685565	0.888325	1.18949	0.921127	0.27527
Q9UBQ5	Eukaryotic translation initiation factor 3 subunit K	EIF3K	0.905525	0.85059	1.00738	0.921163	0.0863623
Q03701	CCAAT/enhancer-binding protein zeta	CEBPZ	1.06144	0.87784	0.82467	0.921318	0.134841
O14818;Q8TAA3	Proteasome subunit alpha type-7	PSMA7	0.810545	0.886305	1.06745	0.921433	0.143261
P09493	Tropomyosin alpha-1 chain	TPM1	0.982815	0.74036	1.04245	0.921877	0.173561
Q92542	Nicastrin	NCSTN	0.77993	0.8225	1.16355	0.921993	0.228065
P14324	Farnesyl pyrophosphate synthase	FDPS	0.97644	0.76199	1.02946	0.92263	0.153498
Q8WWY3	U4/U6 small nuclear ribonucleoprotein Prp31	PRPF31	0.52996	1.3176		0.92378	0.602899
Q9BUJ2	Heterogeneous nuclear ribonucleoprotein U-like protein 1	HNRNPUL1	1.00479	0.792945	0.97403	0.92392	0.123891
O14929	Histone acetyltransferase type B catalytic subunit	HAT1	1.0642	0.718065	0.98954	0.923937	0.197153
P48147	Prolyl endopeptidase	PREP	1.1929	0.720635	0.85854	0.924025	0.262815
P63165;G2XKQ0	Small ubiquitin-related modifier 1;Small ubiquitin-related modifier	SUMO1	0.703945	0.96885	1.09966	0.92415	0.218153
P68431;Q16695;Q5TEC6;Q6NXT2	Histone H3.1;Histone H3.1t;Histone H3	HIST1H3A;HIST3H3;HIST2H3PS2	0.935435	0.80129	1.03725	0.924658	0.127992
O43242	26S proteasome non-ATPase regulatory subunit 3	PSMD3	1.03329	0.827315	0.914475	0.925028	0.111775
P46781	40S ribosomal protein S9	RPS9	1.00915	0.848495	0.917655	0.9251	0.0871104
P08237	ATP-dependent 6-phosphofructokinase, muscle type	PFKM	1.0063	0.84432		0.92531	0.123782
Q9UKK9	ADP-sugar pyrophosphatase	NUDT5	0.80329	0.89172	1.08815	0.92772	0.157162
Q8NBF2	NHL repeat-containing protein 2	NHLRC2	1.0552	0.877425	0.85065	0.927758	0.119834
Q7RTV0	PHD finger-like domain-containing protein 5A	PHF5A	0.791385	0.612065	1.38125	0.928233	0.433553
O75347	Tubulin-specific chaperone A	TBCA	0.97371	0.816895	0.994675	0.928427	0.104646
Q96IZ0	PRKC apoptosis WT1 regulator protein	PAWR	1.0054	0.88241	0.89955	0.92912	0.0716958
P48735	Isocitrate dehydrogenase [NADP], mitochondrial	IDH2	0.784745	0.81857	1.18715	0.930155	0.239966
P35241	Radixin	RDX	0.92744	0.90873	0.95438	0.930183	0.0246707
P31150	Rab GDP dissociation inhibitor alpha	GDI1	0.95546	0.89142	0.946465	0.931115	0.0372347
Q12792	Twinfilin-1	TWF1	1.0684	0.72713	0.998595	0.931375	0.193576
Q8TCG1	Protein CIP2A	KIAA1524	0.9743	0.79386	1.03021	0.932788	0.13242
P13667	Protein disulfide-isomerase A4	PDIA4	0.95314	0.8118	1.0395	0.934813	0.122967
P51114	Fragile X mental retardation syndrome-related protein 1	FXR1	0.974115		0.896295	0.935205	0.0588396
Q9H6S3	Epidermal growth factor receptor kinase substrate 8-like protein 2	EPS8L2	1.04385	0.905155	0.857155	0.935387	0.103647
P54577	Tyrosine--tRNA ligase, cytoplasmic;Tyrosine--tRNA ligase, cytoplasmic, N-terminally processed	YARS	1.0922	0.73805	0.97655	0.9356	0.193022
O15145	Actin-related protein 2/3 complex subunit 3	ARPC3	0.83304	0.945875	1.0279	0.935603	0.104566
Q9Y570	Protein phosphatase methylesterase 1	PPME1	0.95481	0.83253	1.01983	0.935723	0.10163
O15523	ATP-dependent RNA helicase DDX3Y	DDX3Y	1.15098	0.83142	0.82652	0.936308	0.198579
Q9NP72	Ras-related protein Rab-18	RAB18	0.91205	0.74376	1.15325	0.936353	0.219814
P31350;A0A286YFD6	Ribonucleoside-diphosphate reductase subunit M2	RRM2	0.969725	0.81333	1.0264	0.936485	0.11784
P63151;Q00005;Q66LE6;Q9Y2T4	Serine/threonine-protein phosphatase 2A 55 kDa regulatory subunit B alpha isoform;Serine/threonine-protein phosphatase 2A 55 kDa regulatory subunit B beta isoform;Serine/threonine-protein phosphatase 2A 55 kDa regulatory subunit B delta isoform	PPP2R2A;PPP2R2B;PPP2R2D	0.71848	1.3244	0.767985	0.936955	0.359088
O00186	Syntaxin-binding protein 3	STXBP3	1.1994	0.65019	0.966475	0.938688	0.293662
P24844	Myosin regulatory light polypeptide 9	MYL9	0.941325	0.650195	1.22505	0.938857	0.306155
P46063	ATP-dependent DNA helicase Q1	RECQL	1.09039	0.658135	1.06846	0.938997	0.259298
Q6P2E9	Enhancer of mRNA-decapping protein 4	EDC4	0.850255	0.9407	1.02658	0.939178	0.0938824
Q9BWF3;Q9BQ04	RNA-binding protein 4;RNA-binding protein 4B	RBM4;RBM4B	0.94804	0.823125	1.0465	0.939222	0.119193
Q7L576	Cytoplasmic FMR1-interacting protein 1	CYFIP1	0.93908	0.886925	0.99275	0.939585	0.0563167
Q9BPU6	Dihydropyrimidinase-related protein 5	DPYSL5	1.0963	0.766295	0.956675	0.939757	0.176271
Q99471	Prefoldin subunit 5	PFDN5	0.841535	0.88326	1.09825	0.941015	0.146393
O14787	Transportin-2	TNPO2	1.26768	0.50044	1.0562	0.94144	0.420935
Q8WZA9	Immunity-related GTPase family Q protein	IRGQ	1.0532		0.82971	0.941455	0.167859
Q9UK76	Hematological and neurological expressed 1 protein;Hematological and neurological expressed 1 protein, N-terminally processed	HN1	0.866445	0.747995	1.21125	0.941897	0.255514
O75190;Q8WWF6	DnaJ homolog subfamily B member 6	DNAJB6	1.15926	0.75365	0.9143	0.942403	0.216744
P55265	Double-stranded RNA-specific adenosine deaminase	ADAR	1.0051		0.881765	0.943433	0.0924401
P62241	40S ribosomal protein S8	RPS8	1.076	0.73546	1.0194	0.94362	0.193383
P07686	Beta-hexosaminidase subunit beta;Beta-hexosaminidase subunit beta chain B;Beta-hexosaminidase subunit beta chain A	HEXB	0.878995	0.847105	1.10565	0.943917	0.149346
Q9Y285	Phenylalanine--tRNA ligase alpha subunit	FARSA	0.97492	0.79808	1.0591	0.944033	0.141121
P18085	ADP-ribosylation factor 4	ARF4	1.06845	0.73918	1.02726	0.944962	0.189847
Q9H6Z4	Ran-binding protein 3	RANBP3	1.04185	0.710445	1.08335	0.945215	0.216218
P61966	AP-1 complex subunit sigma-1A	AP1S1	0.79082		1.1034	0.94711	0.23337
P19623	Spermidine synthase	SRM	1.1655	0.72843	0.94883	0.947587	0.230626
Q9NQP4	Prefoldin subunit 4	PFDN4		0.78702	1.11015	0.948585	0.240872
P41252	Isoleucine--tRNA ligase, cytoplasmic	IARS	1.11635	0.971685	0.758285	0.948773	0.189854
P49593	Protein phosphatase 1F	PPM1F	1.1577	0.74105		0.949375	0.310326
Q04206	Transcription factor p65	RELA		0.91033	0.98978	0.950055	0.059133
P61421	V-type proton ATPase subunit d 1	ATP6V0D1	0.76334		1.13844	0.950892	0.278937
Q9BRJ6	Uncharacterized protein C7orf50	C7orf50	0.92188		0.98087	0.951375	0.0438442
P09497	Clathrin light chain B	CLTB	0.95873	0.710785	1.18465	0.951388	0.249128
P36639	7,8-dihydro-8-oxoguanine triphosphatase	NUDT1	0.993435	0.79974	1.06202	0.951732	0.142921
Q5EB52	Mesoderm-specific transcript homolog protein	MEST	0.912515	0.86381	1.0801	0.952142	0.119162
P31483	Nucleolysin TIA-1 isoform p40	TIA1	0.81545	0.86931	1.17239	0.952385	0.202049
P48444	Coatomer subunit delta	ARCN1	1.1911	0.738305	0.928155	0.95252	0.238713
Q14919	Dr1-associated corepressor	DRAP1	0.705635	1.2733	0.87995	0.952962	0.305144
P47755	F-actin-capping protein subunit alpha-2	CAPZA2	0.932035	0.996895	0.930775	0.953235	0.0396711
Q9UBS4;H7C2Y5	DnaJ homolog subfamily B member 11	DNAJB11	0.8391	0.772515	1.25285	0.954822	0.272552
Q9Y3A6	Transmembrane emp24 domain-containing protein 5	TMED5	1.2119	0.56613	1.0867	0.95491	0.358634
P04156	Major prion protein	PRNP	1.1698	0.72983	0.969665	0.956433	0.23032
P63208	S-phase kinase-associated protein 1	SKP1	0.90345	0.79841	1.1675	0.956453	0.198826
Q14160;Q9BTT6	Protein scribble homolog	SCRIB		0.79549	1.1185	0.956995	0.238666
Q7LG56	Ribonucleoside-diphosphate reductase subunit M2 B	RRM2B	1.02635	0.864815	0.981655	0.957607	0.087102
P30519	Heme oxygenase 2	HMOX2	1.00585	0.90979		0.95782	0.0709159
Q7L2H7	Eukaryotic translation initiation factor 3 subunit M	EIF3M	0.92738	1.0182	0.928055	0.957878	0.0545384
Q9Y224	UPF0568 protein C14orf166	C14orf166	1.05295	0.83469	0.98625	0.957963	0.116754
A0A0A6YYA0;Q9Y3B3	Transmembrane emp24 domain-containing protein 7	TMED7-TICAM2;TMED7	0.873675	0.795045	1.20555	0.958092	0.227417
P01130	Low-density lipoprotein receptor	LDLR	1.1471	0.77099		0.959045	0.277307
P62258	14-3-3 protein epsilon	YWHAE	0.892675	0.959095	1.0258	0.95919	0.0693945
Q13418	Integrin-linked protein kinase	ILK		0.73187	1.1871	0.959485	0.335489
Q8IVF2	Protein AHNAK2	AHNAK2	1.0345	0.76868	1.0755	0.959558	0.173592
Q8TC12	Retinol dehydrogenase 11	RDH11	0.86254	0.89782	1.11884	0.959732	0.144741
P23919	Thymidylate kinase	DTYMK	0.72172	0.91718	1.2408	0.9599	0.273116
Q92688	Acidic leucine-rich nuclear phosphoprotein 32 family member B	ANP32B	0.839585	0.899355	1.1419	0.96028	0.166724
P11766	Alcohol dehydrogenase class-3	ADH5	1.1132	0.81261	0.956855	0.960888	0.156455
O15260	Surfeit locus protein 4	SURF4	1.00327	0.92821	0.951235	0.960905	0.0400175
P84243	Histone H3.3	H3F3A	0.93978	0.876555	1.06675	0.961028	0.100789
Q04917	14-3-3 protein eta	YWHAH	0.96121	0.921415	1.00065	0.961092	0.0412215
P27105	Erythrocyte band 7 integral membrane protein	STOM	0.67503	0.930865	1.27805	0.961313	0.314838
Q9UJU6	Drebrin-like protein	DBNL	1.04333	0.774045	1.06795	0.961773	0.169523
P27348	14-3-3 protein theta	YWHAQ	0.93601	0.994495	0.958795	0.9631	0.0306087
Q9UHG3	Prenylcysteine oxidase 1	PCYOX1	1.7084		0.21865	0.963525	1.09329
Q02543	60S ribosomal protein L18a	RPL18A	0.72922	1.12055	1.0411	0.963623	0.214658
Q99426	Tubulin-folding cofactor B	TBCB	0.959785	0.936305	0.99631	0.964133	0.0313628
P62805	Histone H4	HIST1H4A	0.605215	1.2888	0.99902	0.964345	0.355795
Q16531	DNA damage-binding protein 1	DDB1	1.05287	0.7217	1.119	0.964522	0.220704
Q16401	26S proteasome non-ATPase regulatory subunit 5	PSMD5	1.06052	0.769235	1.06485	0.964868	0.175607
P04181	Ornithine aminotransferase, mitochondrial;Ornithine aminotransferase, hepatic form;Ornithine aminotransferase, renal form	OAT	1.02649	0.883875	0.985175	0.965178	0.0760251
Q16706	Alpha-mannosidase 2	MAN2A1	1.09794	0.81082	0.98697	0.965242	0.149999
Q5JTV8	Torsin-1A-interacting protein 1	TOR1AIP1	0.986015	0.879155	1.03356	0.966243	0.0818412
Q9UBV2	Protein sel-1 homolog 1	SEL1L	1.13945	0.87952	0.88191	0.96696	0.15449
P09496	Clathrin light chain A	CLTA	1.01644	0.89088	0.993875	0.967065	0.0692155
P57678	Gem-associated protein 4	GEMIN4		0.9404	0.993765	0.967083	0.0390192
Q10471	Polypeptide N-acetylgalactosaminyltransferase 2;Polypeptide N-acetylgalactosaminyltransferase 2 soluble form	GALNT2	1.02385	0.820275	1.0572	0.967108	0.132612
O43681	ATPase ASNA1	ASNA1	0.83008	0.90713	1.165	0.967403	0.181317
Q01105	Protein SET	SET	1.03884	0.860975	1.00353	0.967782	0.097302
Q96G03	Phosphoglucomutase-2	PGM2	0.923395	0.87228	1.10835	0.968008	0.128302
P26639	Threonine--tRNA ligase, cytoplasmic	TARS	1.0776	0.799705	1.02693	0.96808	0.152881
O00743	Serine/threonine-protein phosphatase 6 catalytic subunit;Serine/threonine-protein phosphatase 6 catalytic subunit, N-terminally processed	PPP6C	1.4566	0.94772	0.50191	0.968743	0.493105
P63162;P14678	Small nuclear ribonucleoprotein-associated protein N;Small nuclear ribonucleoprotein-associated proteins B and B	SNRPN;SNRPB	0.75802		1.1807	0.96936	0.308327
Q93034	Cullin-5	CUL5	1.0649	0.87394		0.96942	0.139289
O00232	26S proteasome non-ATPase regulatory subunit 12	PSMD12	1.04251	0.87337	0.993095	0.969658	0.0896929
O75663	TIP41-like protein	TIPRL		0.64737	1.2921	0.969735	0.470121
Q9BVK6	Transmembrane emp24 domain-containing protein 9	TMED9	0.896395	0.810215	1.2026	0.969737	0.212653
P61106	Ras-related protein Rab-14	RAB14	1.12525	0.78245	1.00284	0.97018	0.179058
P57764	Gasdermin-D	GSDMD	1.0275	1.0811	0.80309	0.970563	0.151965
M0QZK8;O75223	Gamma-glutamylcyclotransferase	GGCT	0.947785	0.923825	1.0407	0.97077	0.0635935
O43747	AP-1 complex subunit gamma-1	AP1G1	1.17616	0.83833	0.899905	0.971465	0.18521
O94776;Q9BTC8;Q13330	Metastasis-associated protein MTA2	MTA2	0.88309	1.1191	0.91277	0.971653	0.132302
Q9NQ50	39S ribosomal protein L40, mitochondrial	MRPL40	0.83721	1.2083	0.87014	0.971883	0.211346
P09874	Poly [ADP-ribose] polymerase 1	PARP1	0.89008	0.9113	1.1159	0.972427	0.12824
Q9NQG5	Regulation of nuclear pre-mRNA domain-containing protein 1B	RPRD1B	0.854815	0.804545	1.26175	0.973703	0.25749
O60506	Heterogeneous nuclear ribonucleoprotein Q	SYNCRIP	1.03392	0.806165	1.08215	0.974078	0.151326
Q02790	Peptidyl-prolyl cis-trans isomerase FKBP4;Peptidyl-prolyl cis-trans isomerase FKBP4, N-terminally processed	FKBP4	1.03623	0.84956	1.03763	0.974475	0.111016
Q01995	Transgelin	TAGLN	1.00401	0.919285	1.00171	0.975	0.0495018
P10301	Ras-related protein R-Ras	RRAS	0.94466	1.01145	0.96975	0.975288	0.0345951
Q08379	Golgin subfamily A member 2	GOLGA2	1.0566	0.894105		0.975352	0.117805
Q7Z3B4	Nucleoporin p54	NUP54	1.1511	0.79966		0.97538	0.254778
Q96TC7	Regulator of microtubule dynamics protein 3	RMDN3		0.75425	1.19724	0.975745	0.321028
Q6UXB0	Protein FAM131A	FAM131A	0.79567	1.1118	1.02066	0.976042	0.166713
P62979;A0A2R8Y422;P0CG47;P0CG48	Ubiquitin-40S ribosomal protein S27a;Ubiquitin;40S ribosomal protein S27a;Polyubiquitin-B;Ubiquitin;Polyubiquitin-C;Ubiquitin	RPS27A;UBB;UBC	0.82664	0.897965	1.204	0.976202	0.205364
Q96T76	MMS19 nucleotide excision repair protein homolog	MMS19	1.00672	0.81732	1.107	0.977012	0.150568
P08133	Annexin A6	ANXA6	1.02036	0.89863	1.0137	0.977565	0.0700116
Q9Y3B8	Oligoribonuclease, mitochondrial	REXO2	1.01531	0.81996	1.10065	0.97864	0.147034
P68366	Tubulin alpha-4A chain	TUBA4A	1.01205	0.80617	1.11815	0.978788	0.162064
P53618	Coatomer subunit beta	COPB1	1.1308	0.86008	0.946115	0.978998	0.141291
P43246	DNA mismatch repair protein Msh2	MSH2	1.01838	0.85513	1.06452	0.979345	0.112339
Q9NZN4	EH domain-containing protein 2	EHD2	0.987165	0.91575	1.03542	0.979445	0.0614709
P61086	Ubiquitin-conjugating enzyme E2 K	UBE2K	1.05311	1.04154	0.844965	0.97987	0.119377
P07384	Calpain-1 catalytic subunit	CAPN1	1.0278	1.0579	0.854165	0.979955	0.112222
P12956	X-ray repair cross-complementing protein 6	XRCC6	0.98134	0.895365	1.06535	0.980685	0.0866684
Q9P035	Very-long-chain (3R)-3-hydroxyacyl-CoA dehydratase 3	HACD3	0.869865	0.85387	1.2203	0.981345	0.211032
Q9Y3C4	EKC/KEOPS complex subunit TPRKB	TPRKB		0.88725	1.0763	0.981775	0.13616
Q07960	Rho GTPase-activating protein 1	ARHGAP1	0.99388	0.891205	1.06124	0.98211	0.0871887
Q9H3S7	Tyrosine-protein phosphatase non-receptor type 23	PTPN23	1.252	0.93894	0.75773	0.98289	0.254402
O75436	Vacuolar protein sorting-associated protein 26A	VPS26A	0.89078	0.851375	1.2074	0.983185	0.198511
O00762	Ubiquitin-conjugating enzyme E2 C	UBE2C	1.1226	0.89017	0.93935	0.98404	0.124477
Q9BTD8	RNA-binding protein 42	RBM42	1.04	0.77316	1.13985	0.984337	0.192593
P04083	Annexin A1	ANXA1	1.03368	0.853285	1.0686	0.985188	0.117296
Q9Y5L4	Mitochondrial import inner membrane translocase subunit Tim13	TIMM13	0.76932		1.20205	0.985685	0.31043
P61247	40S ribosomal protein S3a	RPS3A	0.997105	0.807055	1.1536	0.98592	0.176021
Q15019	Septin-2	2020-09-02	0.969955	0.90709	1.08165	0.986232	0.0896452
P30085	UMP-CMP kinase	CMPK1	1.04572	0.87099	1.04252	0.986408	0.101346
Q68EM7	Rho GTPase-activating protein 17	ARHGAP17	1.4276	0.83752	0.69457	0.986563	0.393871
Q13620	Cullin-4B	CUL4B	1.05344	0.972815	0.93412	0.986793	0.061693
P62913	60S ribosomal protein L11	RPL11	0.97343	0.83662	1.15335	0.9878	0.160815
Q14498	RNA-binding protein 39	RBM39	0.900605	0.82693	1.2367	0.988078	0.221077
P38606	V-type proton ATPase catalytic subunit A	ATP6V1A	1.06895	0.85621	1.04039	0.988517	0.116809
P61981	14-3-3 protein gamma;14-3-3 protein gamma, N-terminally processed	YWHAG	1.0286	0.92811	1.00965	0.988788	0.0540014
Q9Y2Q3	Glutathione S-transferase kappa 1	GSTK1	1.02755	0.813515	1.12582	0.988962	0.161471
Q9C0B1	Alpha-ketoglutarate-dependent dioxygenase FTO	FTO	0.925565	1.06831	0.97467	0.989513	0.0732869
P40763	Signal transducer and activator of transcription 3	STAT3	0.891575	1.203	0.875175	0.989917	0.186599
P55145	Mesencephalic astrocyte-derived neurotrophic factor	MANF	0.953125	0.8265	1.19215	0.990592	0.187446
P25205	DNA replication licensing factor MCM3	MCM3	0.971525	0.833185	1.16715	0.99062	0.169388
Q9UJ70	N-acetyl-D-glucosamine kinase	NAGK	1.0372	0.800235	1.13625	0.991227	0.174188
P35244	Replication protein A 14 kDa subunit	RPA3	0.895675	0.939345	1.13915	0.99139	0.130941
O76003	Glutaredoxin-3	GLRX3	1.0331	0.923	1.01855	0.99155	0.0603198
P37837	Transaldolase	TALDO1	1.04752	0.9219	1.00587	0.991762	0.064518
P46939	Utrophin	UTRN	1.09523	0.876455	1.00443	0.99204	0.110797
O95347	Structural maintenance of chromosomes protein 2	SMC2	1.08625	0.938035	0.952015	0.9921	0.082487
P61224;P62834;A6NIZ1	Ras-related protein Rap-1b;Ras-related protein Rap-1A;Ras-related protein Rap-1b-like protein	RAP1B;RAP1A	0.921145	1.17826	0.876965	0.992122	0.163995
Q8WX93	Palladin	PALLD	1.4326	0.917335	0.626525	0.992153	0.411441
Q9Y2Z0	Suppressor of G2 allele of SKP1 homolog	SUGT1	0.977065	0.8874	1.11258	0.992347	0.114237
Q02809	Procollagen-lysine,2-oxoglutarate 5-dioxygenase 1	PLOD1	0.996765	0.891725	1.0911	0.993197	0.100419
Q9NP79	Vacuolar protein sorting-associated protein VTA1 homolog	VTA1	1.0718	0.93607	0.972635	0.993502	0.0706891
Q8NBT2	Kinetochore protein Spc24	SPC24	0.94635	0.83135	1.20435	0.994017	0.192164
Q13547	Histone deacetylase 1	HDAC1	1.2332	0.71275	1.0375	0.994483	0.264336
P47813;O14602	Eukaryotic translation initiation factor 1A, X-chromosomal;Eukaryotic translation initiation factor 1A, Y-chromosomal	EIF1AX;EIF1AY	1.2087	0.75356	1.02298	0.99508	0.229981
Q03135	Caveolin-1	CAV1	0.795805	0.946915	1.24275	0.995157	0.228451
P07858	Cathepsin B;Cathepsin B light chain;Cathepsin B heavy chain	CTSB	0.890755	0.932855	1.16275	0.995453	0.147073
O75828	Carbonyl reductase [NADPH] 3	CBR3	1.01069		0.98202	0.996352	0.0203434
Q9NTZ6	RNA-binding protein 12	RBM12		1.1927	0.80104	0.99687	0.277815
P09012	U1 small nuclear ribonucleoprotein A	SNRPA	0.918975	0.811625	1.2601	0.9969	0.234901
P06703	Protein S100-A6	S100A6	0.829215	0.80265	1.3598	0.997222	0.315158
Q5VST9	Obscurin	OBSCN		0.88339	1.1125	0.997945	0.162339
P51116	Fragile X mental retardation syndrome-related protein 2	FXR2	0.97566		1.0224	0.99903	0.0330823
Q9BXP5	Serrate RNA effector molecule homolog	SRRT	0.968605	1.0536	0.97546	0.999223	0.0472572
Q9NXF1	Testis-expressed sequence 10 protein	TEX10	1.0622	0.93778		0.99999	0.0879791
P38919	Eukaryotic initiation factor 4A-III;Eukaryotic initiation factor 4A-III, N-terminally processed	EIF4A3	1.02605	0.773795	1.2008	1.00022	0.214625
Q9UBI6	Guanine nucleotide-binding protein G(I)/G(S)/G(O) subunit gamma-12	GNG12	1.1416	0.801655	1.05753	1.00026	0.177014
O60610	Protein diaphanous homolog 1	DIAPH1	1.09113	1.08005	0.829675	1.00028	0.147813
P09104	Gamma-enolase	ENO2	0.94118	0.686715	1.3735	1.00046	0.347048
P84077;P61204;F5H423;H0YGG7	ADP-ribosylation factor 1;ADP-ribosylation factor 3	ARF1;ARF3	0.990665	0.943645	1.0688	1.00104	0.0631534
P25786;B4DEV8	Proteasome subunit alpha type-1	PSMA1	1.02425	0.94522	1.0339	1.00112	0.048599
Q9GZU8	Protein FAM192A	FAM192A	0.81811		1.18435	1.00123	0.258653
P49458	Signal recognition particle 9 kDa protein	SRP9	0.93231	0.89863	1.17275	1.00123	0.149309
P07951	Tropomyosin beta chain	TPM2	1.0719	0.74907	1.1828	1.00126	0.225046
Q04446	1,4-alpha-glucan-branching enzyme	GBE1	0.857695		1.14595	1.00182	0.203456
P62306	Small nuclear ribonucleoprotein F	SNRPF	0.847265	0.96355	1.19475	1.00185	0.176554
Q15843;E9PL57	NEDD8	NEDD8;NEDD8-MDP1	0.99148	0.822825	1.192	1.0021	0.184429
Q12765	Secernin-1	SCRN1	0.998425	0.800015	1.20895	1.00246	0.203995
Q15393	Splicing factor 3B subunit 3	SF3B3	1.0822	0.87223	1.05334	1.00259	0.11352
A0A0A6YYG9;P59998	Actin-related protein 2/3 complex subunit 4	ARPC4-TTLL3;ARPC4	1.0457	0.966515	0.99758	1.00326	0.039765
Q86V81	THO complex subunit 4	ALYREF	0.931005	0.76521	1.3152	1.00381	0.28106
P60866	40S ribosomal protein S20	RPS20	0.914915	0.86904	1.22975	1.00457	0.195464
P39656	Dolichyl-diphosphooligosaccharide--protein glycosyltransferase 48 kDa subunit	DDOST	1.0596	0.787355	1.1679	1.00495	0.195104
P28070	Proteasome subunit beta type-4	PSMB4	1.00943	0.94224	1.06346	1.00504	0.0604242
Q92616	Translational activator GCN1	GCN1L1	0.955325	0.868195	1.192	1.00517	0.166697
P50990	T-complex protein 1 subunit theta	CCT8	1.05325	0.928315	1.0341	1.00522	0.0669383
P15121	Aldose reductase	AKR1B1	0.997995	0.910565	1.1073	1.00529	0.0980516
O95372	Acyl-protein thioesterase 2	LYPLA2	1.02982		0.98086	1.00534	0.0344395
Q15029	116 kDa U5 small nuclear ribonucleoprotein component	EFTUD2	1.0647	0.87897	1.07316	1.00561	0.109143
P62195	26S protease regulatory subunit 8	PSMC5	1.01994	0.889385	1.10765	1.00566	0.109213
P26196	Probable ATP-dependent RNA helicase DDX6	DDX6	1.1134	0.764825	1.14055	1.00626	0.208224
Q96AT9	Ribulose-phosphate 3-epimerase	RPE		1.0521	0.96063	1.00636	0.06427
P18669;P15259;Q8N0Y7	Phosphoglycerate mutase 1	PGAM1	1.0558	0.91007	1.05345	1.00644	0.0829331
Q9Y230	RuvB-like 2	RUVBL2	1.10953	0.84032	1.071	1.00695	0.14458
P41223	Protein BUD31 homolog	BUD31	1.03662	0.928415	1.05736	1.00747	0.0687272
P12429	Annexin A3	ANXA3	1.19345	0.90683	0.922195	1.00749	0.160029
P26640	Valine--tRNA ligase	VARS	1.04727	0.897975	1.07805	1.00777	0.0955771
Q01518	Adenylyl cyclase-associated protein 1	CAP1	0.85242	1.06526	1.10775	1.00848	0.135658
O00231	26S proteasome non-ATPase regulatory subunit 11	PSMD11	0.92291	1.11295	0.98966	1.00851	0.0955984
Q8N163	Cell cycle and apoptosis regulator protein 2	CCAR2	1.0476	1.02764	0.95332	1.00952	0.0492148
Q9Y678	Coatomer subunit gamma-1	COPG1	1.04765	0.862145	1.1188	1.00953	0.131254
Q9NUY8	TBC1 domain family member 23	TBC1D23	0.89927	1.1573	0.972155	1.00957	0.131761
Q9Y2V2	Calcium-regulated heat stable protein 1	CARHSP1	0.97035	0.859495	1.20003	1.00996	0.171978
P60174	Triosephosphate isomerase	TPI1	0.706825	1.0527	1.2711	1.01021	0.281652
Q86U42	Polyadenylate-binding protein 2	PABPN1	0.941235	0.815955	1.27375	1.01031	0.234171
P31946	14-3-3 protein beta/alpha;14-3-3 protein beta/alpha, N-terminally processed	YWHAB	1.00719	0.953875	1.07065	1.01057	0.0578491
Q9UIA9	Exportin-7	XPO7	0.79619	1.1759	1.06165	1.01125	0.192642
P28072	Proteasome subunit beta type-6	PSMB6	1.18511		0.837815	1.01146	0.242789
P84095	Rho-related GTP-binding protein RhoG	RHOG	1.0977		0.92592	1.01181	0.120049
O43615	Mitochondrial import inner membrane translocase subunit TIM44	TIMM44	1.32145	0.81035	0.9038	1.01187	0.268957
P32119	Peroxiredoxin-2	PRDX2	1.07136	0.88468	1.07995	1.012	0.109036
O95292	Vesicle-associated membrane protein-associated protein B/C	VAPB	1.2357	0.716355	1.0843	1.01212	0.263893
Q71UM5	40S ribosomal protein S27-like	RPS27L	1.0801	0.83867	1.11767	1.01215	0.149588
Q13619	Cullin-4A	CUL4A	0.977245	1.01799	1.0426	1.01261	0.0325967
Q9BT78	COP9 signalosome complex subunit 4	COPS4	0.971685	0.94869	1.11775	1.01271	0.0905418
Q8N1F7	Nuclear pore complex protein Nup93	NUP93	0.911015	0.98423	1.14345	1.0129	0.117327
O00487	26S proteasome non-ATPase regulatory subunit 14	PSMD14	0.95605	0.82496	1.2582	1.01307	0.219311
Q14008	Cytoskeleton-associated protein 5	CKAP5	0.99128	1.15315	0.895335	1.01326	0.1286
P80303	Nucleobindin-2;Nesfatin-1	NUCB2	0.993545	0.872275	1.174	1.01327	0.149838
Q00341	Vigilin	HDLBP	1.1216	0.8773	1.04125	1.01338	0.122867
Q8NBX0	Saccharopine dehydrogenase-like oxidoreductase	SCCPDH	0.91911	1.10874		1.01392	0.132244
Q3ZCQ8	Mitochondrial import inner membrane translocase subunit TIM50	TIMM50	1.15665	1.01802	0.8686	1.01442	0.142011
P20020;Q01814	Plasma membrane calcium-transporting ATPase 1	ATP2B1	1.11235	0.91195	1.019	1.01443	0.0988512
P46783;A0A1W2PQS6;Q9NQ39	40S ribosomal protein S10	RPS10	0.98876	1.09475	0.961915	1.01514	0.0691897
Q9Y2W2	WW domain-binding protein 11	WBP11	0.919495	0.83072	1.29565	1.01529	0.243108
P51452	Dual specificity protein phosphatase 3	DUSP3	0.98271		1.04821	1.01546	0.045607
Q15397	Pumilio domain-containing protein KIAA0020	KIAA0020	1.05207	0.95323	1.0414	1.01557	0.053415
Q9NQW6	Actin-binding protein anillin	ANLN	1.1035	0.82069	1.1231	1.01576	0.166596
P33993	DNA replication licensing factor MCM7	MCM7	1.12567	0.85162	1.0703	1.01586	0.142644
P19525	Interferon-induced, double-stranded RNA-activated protein kinase	EIF2AK2	0.69887	1.1139	1.23505	1.01594	0.276781
P53992	Protein transport protein Sec24C	SEC24C	1.2163	0.87953	0.95254	1.01612	0.174349
P48556	26S proteasome non-ATPase regulatory subunit 8	PSMD8	1.42535	0.79099	0.833135	1.01649	0.348953
Q9BTW9	Tubulin-specific chaperone D	TBCD	1.16975	0.84102	1.03978	1.01685	0.162817
Q9H9Q2	COP9 signalosome complex subunit 7b	COPS7B	1.1813	0.85138	1.01826	1.01698	0.162209
P48163	NADP-dependent malic enzyme	ME1	0.83892	1.5549	0.65749	1.0171	0.466519
Q07021	Complement component 1 Q subcomponent-binding protein, mitochondrial	C1QBP	0.960175	0.87185	1.22145	1.01782	0.178607
Q96ST2	Protein IWS1 homolog	IWS1		0.84346	1.1936	1.01853	0.243082
P15559	NAD(P)H dehydrogenase [quinone] 1	NQO1	1.03758	0.857115	1.1609	1.01853	0.150006
Q92769	Histone deacetylase 2	HDAC2	1.32345	0.793735	0.93897	1.01872	0.268685
P63104	14-3-3 protein zeta/delta	YWHAZ	1.02905	0.97891	1.0485	1.01882	0.0352419
Q12996	Cleavage stimulation factor subunit 3	CSTF3	1.20895	0.93324	0.914485	1.01889	0.161805
Q86Y82	Syntaxin-12	STX12	1.1993	0.939055	0.92015	1.0195	0.153013
Q15691	Microtubule-associated protein RP/EB family member 1	MAPRE1	1.09414	0.93616	1.02895	1.01975	0.077851
P35659	Protein DEK	DEK	1.08533	0.94211	1.0323	1.01992	0.0709974
P84085	ADP-ribosylation factor 5	ARF5	1.15165	0.765425	1.1433	1.02012	0.216263
Q9NSD9	Phenylalanine--tRNA ligase beta subunit	FARSB	1.45082	0.76259	0.84748	1.0203	0.367787
Q13011	Delta(3,5)-Delta(2,4)-dienoyl-CoA isomerase, mitochondrial	ECH1	1.31135	0.48852	1.2642	1.02136	0.45239
Q15437	Protein transport protein Sec23B	SEC23B	1.05055	0.878705	1.13485	1.02137	0.127811
Q14204	Cytoplasmic dynein 1 heavy chain 1	DYNC1H1	1.02755	0.97836	1.06125	1.02239	0.0407728
P12081;P49590	Histidine--tRNA ligase, cytoplasmic	HARS	1.10712	0.89201	1.0698	1.02297	0.112362
Q99816	Tumor susceptibility gene 101 protein	TSG101	1.191		0.855095	1.02305	0.23217
Q8NE71;Q12800	ATP-binding cassette sub-family F member 1	ABCF1	1.1246	0.92045	1.02501	1.02335	0.0997555
P62851	40S ribosomal protein S25	RPS25	1.036	0.940185	1.0942	1.02346	0.0759865
P30419;O60551	Glycylpeptide N-tetradecanoyltransferase 1	NMT1	1.125	0.96316	0.986245	1.0248	0.0854201
P19338;REV__P19338	Nucleolin	NCL	1.0277	0.9492	1.09785	1.02492	0.0725562
Q9UII2	ATPase inhibitor, mitochondrial	ATPIF1	0.87401	0.953515	1.2484	1.02531	0.192381
P49023	Paxillin	PXN	1.20715	0.752065	1.11695	1.02539	0.234997
Q8TB72;Q14671	Pumilio homolog 2;Pumilio homolog 1	PUM2;PUM1	0.83469		1.21635	1.02552	0.263159
O00148	ATP-dependent RNA helicase DDX39A	DDX39A	0.83791	0.95959	1.2796	1.0257	0.222429
Q8N7Z2;A8MZA4;H0YM25	Golgin subfamily A member 6-like protein 1;Putative golgin subfamily A member 6-like protein 6;Golgin subfamily A member 6-like protein 22	GOLGA6L1;GOLGA6L6;GOLGA6L22	0.94031	1.1121		1.02621	0.118372
P46779	60S ribosomal protein L28	RPL28	1.0531	1.06517	0.960855	1.02638	0.0555972
P08758	Annexin A5	ANXA5	1.01653	0.926995	1.13565	1.02639	0.101985
Q06210	Glutamine--fructose-6-phosphate aminotransferase [isomerizing] 1	GFPT1	1.18483	0.89527	1.00032	1.02681	0.142757
P41208	Centrin-2	CETN2	1.0225		1.03231	1.0274	0.00675169
P49736	DNA replication licensing factor MCM2	MCM2	1.00984	0.876325	1.19625	1.02747	0.156393
P05114	Non-histone chromosomal protein HMG-14	HMGN1	1.01503	0.97723	1.0906	1.02762	0.0561726
P55060	Exportin-2	CSE1L	1.06165	0.987015	1.03425	1.02764	0.0367388
Q9NZT2	Opioid growth factor receptor	OGFR	0.97295		1.0829	1.02792	0.0756343
Q8WUM4	Programmed cell death 6-interacting protein	PDCD6IP	1.1676	0.87272	1.04425	1.02819	0.144034
O43707	Alpha-actinin-4	ACTN4	1.1195	0.897765	1.07285	1.03004	0.113494
Q9Y262	Eukaryotic translation initiation factor 3 subunit L	EIF3L	1.05022	1.06473	0.97574	1.03023	0.0463449
Q01082;O15020	Spectrin beta chain, non-erythrocytic 1	SPTBN1	1.06854	0.886315	1.13785	1.0309	0.126028
P52565	Rho GDP-dissociation inhibitor 1	ARHGDIA	1.11395	0.88315	1.09635	1.03115	0.124592
P23526	Adenosylhomocysteinase	AHCY	1.0667	0.890905	1.13885	1.03215	0.123559
Q7Z3E5	LisH domain-containing protein ARMC9	ARMC9	1.1177	0.89738	1.0843	1.03313	0.114933
Q96CW1	AP-2 complex subunit mu	AP2M1	1.01453	1.0862	0.998975	1.03324	0.0450273
Q15382	GTP-binding protein Rheb	RHEB	1.0808	1.19005	0.82974	1.03353	0.178754
Q9Y5B9	FACT complex subunit SPT16	SUPT16H	1.02881	0.882955	1.1895	1.03375	0.148326
P42892	Endothelin-converting enzyme 1	ECE1	1.00967	0.98716	1.105	1.03394	0.0605029
P06753	Tropomyosin alpha-3 chain	TPM3	0.946735	0.89593	1.26235	1.035	0.191804
Q6YN16	Hydroxysteroid dehydrogenase-like protein 2	HSDL2		0.86567	1.20439	1.03503	0.231405
P62263	40S ribosomal protein S14	RPS14	1.04295	0.83089	1.23195	1.03526	0.193806
Q9P000	COMM domain-containing protein 9	COMMD9	1.1916	0.888	1.0272	1.0356	0.14675
P35221	Catenin alpha-1	CTNNA1	1.102	0.89898	1.1079	1.03629	0.114787
Q9Y277	Voltage-dependent anion-selective channel protein 3	VDAC3	0.96229	1.1377	1.00988	1.03662	0.0875067
Q16543	Hsp90 co-chaperone Cdc37;Hsp90 co-chaperone Cdc37, N-terminally processed	CDC37	1.15535	0.858555	1.09695	1.03695	0.151628
O14617	AP-3 complex subunit delta-1	AP3D1	1.15314	0.933755	1.02512	1.03734	0.106235
O14745	Na(+)/H(+) exchange regulatory cofactor NHE-RF1	SLC9A3R1	1.1244	0.941515	1.04614	1.03735	0.0884548
P42285	Superkiller viralicidic activity 2-like 2	SKIV2L2	1.0751	0.919445	1.11771	1.03742	0.100601
P52888	Thimet oligopeptidase	THOP1	1.3984	0.60281	1.11191	1.03771	0.38831
P17987	T-complex protein 1 subunit alpha	TCP1	1.11185	0.887635	1.11375	1.03774	0.125274
P10606	Cytochrome c oxidase subunit 5B, mitochondrial	COX5B	1.1105	0.689895	1.31355	1.03798	0.306449
Q9UQE7	Structural maintenance of chromosomes protein 3	SMC3	1.10105	0.88276	1.13049	1.0381	0.130364
Q9NQW7	Xaa-Pro aminopeptidase 1	XPNPEP1	1.01886	0.93949	1.1561	1.03815	0.105559
Q9Y2X3	Nucleolar protein 58	NOP58	1.04421	0.7761	1.29645	1.03892	0.250468
P22087	rRNA 2-O-methyltransferase fibrillarin	FBL	0.981225	1.11373	1.0227	1.03922	0.0652214
P26038	Moesin	MSN	1.09975	0.949995	1.07065	1.04013	0.0763414
Q93008	Probable ubiquitin carboxyl-terminal hydrolase FAF-X	USP9X	1.3022	0.77922		1.04071	0.355337
Q15102	Platelet-activating factor acetylhydrolase IB subunit gamma	PAFAH1B3	1.1076	0.793675	1.2231	1.04146	0.213376
P31948	Stress-induced-phosphoprotein 1	STIP1	1.1137	0.93781	1.07384	1.04178	0.0885233
K7EQZ3;Q9GZP8	Immortalization up-regulated protein	IMUP	0.99712	0.9708	1.15775	1.04189	0.0971283
P13861;P31323	cAMP-dependent protein kinase type II-alpha regulatory subunit	PRKAR2A	1.1041	0.62748	1.3951	1.04223	0.371831
P35606	Coatomer subunit beta	COPB2	1.02527	0.95503	1.1472	1.0425	0.0932726
P68363;Q9H853	Tubulin alpha-1B chain	TUBA1B	1.0791	0.96992	1.07925	1.04276	0.060492
P11388;Q02880	DNA topoisomerase 2-alpha	TOP2A	1.13955	0.904565	1.08495	1.04302	0.117903
P26641	Elongation factor 1-gamma	EEF1G	1.03675	0.961775	1.1315	1.04334	0.081521
Q9NUQ6	SPATS2-like protein	SPATS2L	0.9117	1.1757		1.0437	0.17886
P07355;A6NMY6	Annexin A2;Putative annexin A2-like protein	ANXA2;ANXA2P2	1.1022	0.93226	1.09845	1.0443	0.0929332
P62280	40S ribosomal protein S11	RPS11	1.03715	0.994445	1.1014	1.04433	0.0515525
Q14315	Filamin-C	FLNC	1.14715	0.89992	1.086	1.04436	0.123299
Q9H3P7	Golgi resident protein GCP60	ACBD3	0.95606	1.1334		1.04473	0.120029
P23368	NAD-dependent malic enzyme, mitochondrial	ME2	1.36213	0.86377	0.910345	1.04542	0.263314
Q9Y266	Nuclear migration protein nudC	NUDC	0.980295	1.03553	1.12155	1.04579	0.068067
P46940	Ras GTPase-activating-like protein IQGAP1	IQGAP1	1.05465	0.974605	1.10905	1.0461	0.0646485
Q9H0A0	N-acetyltransferase 10	NAT10	1.4138	0.795445	0.9331	1.04745	0.309943
Q9NTJ3	Structural maintenance of chromosomes protein 4	SMC4	1.1646	0.80587	1.17235	1.04761	0.199872
P25789	Proteasome subunit alpha type-4	PSMA4	1.07695	0.92362	1.1431	1.04789	0.107443
Q14980	Nuclear mitotic apparatus protein 1	NUMA1	1.13915	0.89233	1.11245	1.04798	0.129252
Q15003	Condensin complex subunit 2	NCAPH	0.94067	0.937395	1.26865	1.0489	0.181439
P17655	Calpain-2 catalytic subunit	CAPN2	1.162	0.84439	1.1419	1.04943	0.169477
O60749	Sorting nexin-2	SNX2	1.1446	0.85681	1.14692	1.04944	0.158971
Q9BW27	Nuclear pore complex protein Nup85	NUP85	0.59535	1.17633	1.3769	1.04953	0.386757
Q9Y6G9	Cytoplasmic dynein 1 light intermediate chain 1	DYNC1LI1	1.079		1.0206	1.0498	0.0393361
P61916	Epididymal secretory protein E1	NPC2	1.02008	0.889045	1.2407	1.04994	0.169266
P05198	Eukaryotic translation initiation factor 2 subunit 1	EIF2S1	1.1113	0.97633	1.06315	1.05026	0.0651287
Q9H2U2	Inorganic pyrophosphatase 2, mitochondrial	PPA2	0.990755	0.983485	1.1779	1.05071	0.104888
P04843	Dolichyl-diphosphooligosaccharide--protein glycosyltransferase subunit 1	RPN1	1.05385	0.90386	1.19445	1.05072	0.138305
Q9Y305	Acyl-coenzyme A thioesterase 9, mitochondrial	ACOT9	1.2878	0.759775	1.10495	1.05084	0.255166
P46777	60S ribosomal protein L5	RPL5	1.02263	0.85418	1.2765	1.0511	0.202258
Q13347	Eukaryotic translation initiation factor 3 subunit I	EIF3I	1.01786	0.876775	1.259	1.05121	0.183867
P05455	Lupus La protein	SSB	0.928115	1.0033	1.2227	1.05137	0.145585
Q06323	Proteasome activator complex subunit 1	PSME1	1.12635	0.93625	1.09245	1.05168	0.0964121
Q9UNF0	Protein kinase C and casein kinase substrate in neurons protein 2	PACSIN2	0.81318	1.23158	1.1111	1.05195	0.204741
Q7L1Q6	Basic leucine zipper and W2 domain-containing protein 1	BZW1	0.96019	1.1205	1.0752	1.05196	0.0785602
O00505	Importin subunit alpha-4	KPNA3	0.90643	1.14443	1.1058	1.05222	0.121388
P30086	Phosphatidylethanolamine-binding protein 1;Hippocampal cholinergic neurostimulating peptide	PEBP1	0.983335	0.87688	1.29775	1.05265	0.207884
Q9BU23	Lipase maturation factor 2	LMF2	1.3103	0.79524		1.05277	0.345947
Q9NTK5	Obg-like ATPase 1	OLA1	1.01663	0.812335	1.32995	1.05297	0.247598
Q86VP6;O75155	Cullin-associated NEDD8-dissociated protein 1	CAND1	1.06315	1.0422	1.05617	1.05384	0.0101221
Q8TCT9	Minor histocompatibility antigen H13	HM13	1.07261	0.8646	1.22477	1.054	0.171545
Q9Y6E2	Basic leucine zipper and W2 domain-containing protein 2	BZW2	1.34945	0.787465	1.0254	1.0541	0.267612
Q6P2Q9	Pre-mRNA-processing-splicing factor 8	PRPF8	1.10165	0.85908	1.2021	1.05428	0.16727
P62906	60S ribosomal protein L10a	RPL10A	1.07418	0.999735	1.09055	1.05482	0.0458887
P55884	Eukaryotic translation initiation factor 3 subunit B	EIF3B	1.07452	0.945055	1.1456	1.05506	0.096373
P28331	NADH-ubiquinone oxidoreductase 75 kDa subunit, mitochondrial	NDUFS1	0.90125	0.802425	1.4647	1.05612	0.338284
P52434	DNA-directed RNA polymerases I, II, and III subunit RPABC3	POLR2H	0.97529	1.0525	1.1407	1.05616	0.0783646
P27695	DNA-(apurinic or apyrimidinic site) lyase;DNA-(apurinic or apyrimidinic site) lyase, mitochondrial	APEX1	1.1188	0.984125	1.06565	1.05619	0.064225
Q8IY67	Ribonucleoprotein PTB-binding 1	RAVER1	0.717045	1.116	1.33581	1.05628	0.29696
Q9NRX1	RNA-binding protein PNO1	PNO1	1.10085	0.97642	1.0932	1.05682	0.0659867
Q7KZF4	Staphylococcal nuclease domain-containing protein 1	SND1	1.0893	0.992975	1.0893	1.05719	0.0526047
Q13177;Q13153;O75914	Serine/threonine-protein kinase PAK 2;PAK-2p27;PAK-2p34	PAK2	1.08551	0.93264	1.15355	1.05723	0.107012
P08238;Q58FF7	Heat shock protein HSP 90-beta	HSP90AB1	1.09325	0.98495	1.0939	1.05737	0.0593129
Q08211	ATP-dependent RNA helicase A	DHX9	1.0663	0.90811	1.19795	1.05745	0.137238
P08670;P14136;Q16352;P07196;P07197;P12036	Vimentin	VIM	1.075	0.83348	1.26415	1.05754	0.204119
O15212	Prefoldin subunit 6	PFDN6	0.941565		1.1738	1.05768	0.155259
O60613	15 kDa selenoprotein	2020-09-15	0.94875	0.827705	1.3966	1.05768	0.28334
P52788	Spermine synthase	SMS	1.13585	0.864885	1.1725	1.05774	0.158851
Q93045	Stathmin-2	STMN2	0.95137	0.83529	1.38715	1.05794	0.275021
P23396	40S ribosomal protein S3	RPS3	1.02015	1.02466	1.12915	1.05799	0.058292
P50395	Rab GDP dissociation inhibitor beta	GDI2	1.072	0.96076	1.1422	1.05832	0.0864486
P19022	Cadherin-2	CDH2	1.16095	0.890915	1.12424	1.0587	0.138341
Q9BSJ8	Extended synaptotagmin-1	ESYT1	1.0859	1.00354	1.0873	1.05891	0.0452915
P62877	E3 ubiquitin-protein ligase RBX1;E3 ubiquitin-protein ligase RBX1, N-terminally processed	RBX1	1.13655	0.77757	1.2642	1.05944	0.238157
P33176;O60282;Q12840	Kinesin-1 heavy chain	KIF5B	1.13065	0.97197	1.07605	1.05956	0.0760842
O60841	Eukaryotic translation initiation factor 5B	EIF5B	1.20855	0.951105	1.01976	1.0598	0.12579
P35270	Sepiapterin reductase	SPR	1.26345	0.90362	1.0156	1.06089	0.173572
P35579;REV__Q9UKV3;P12883;Q9UKX3;Q9Y623;P12882;P11055;Q9UKX2;A7E2Y1	Myosin-9	MYH9	1.111	0.89055	1.18115	1.0609	0.142935
Q9UNM6	26S proteasome non-ATPase regulatory subunit 13	PSMD13	1.08725	0.90496	1.19125	1.06115	0.136567
Q6IBS0;H0Y858	Twinfilin-2	TWF2	1.25545	0.79269	1.136	1.06138	0.226342
Q9ULZ3	Apoptosis-associated speck-like protein containing a CARD	PYCARD	1.2203	0.98439	0.980235	1.06164	0.129439
P62081	40S ribosomal protein S7	RPS7	1.1944	0.87092	1.12025	1.06186	0.15959
P50579	Methionine aminopeptidase 2	METAP2	1.07479	1.05008		1.06243	0.0164492
Q8WVM8	Sec1 family domain-containing protein 1	SCFD1	0.97852	0.87174	1.3376	1.06262	0.229669
Q14847	LIM and SH3 domain protein 1	LASP1	0.98827	0.945205	1.2565	1.06333	0.158629
Q8WXF1	Paraspeckle component 1	PSPC1	1.25005	1.00763	0.93297	1.06355	0.155866
Q8WXX5	DnaJ homolog subfamily C member 9	DNAJC9	1.1547	1.02998	1.00618	1.06362	0.074997
P22234	Multifunctional protein ADE2;Phosphoribosylaminoimidazole-succinocarboxamide synthase;Phosphoribosylaminoimidazole carboxylase	PAICS	1.0964	0.969105	1.1256	1.0637	0.0782305
P60510	Serine/threonine-protein phosphatase 4 catalytic subunit	PPP4C	0.98487		1.14261	1.06374	0.104852
Q9Y5X3	Sorting nexin-5	SNX5	0.96483	1.1154	1.11495	1.06506	0.0814997
Q99460	26S proteasome non-ATPase regulatory subunit 1	PSMD1	0.94812	0.94806	1.2996	1.06526	0.190512
Q9NZZ3	Charged multivesicular body protein 5	CHMP5	1.0372	0.894125	1.2646	1.06531	0.175377
P12814;P35609;Q08043	Alpha-actinin-1	ACTN1	1.12955	1.00134	1.0666	1.06583	0.0601464
Q05639	Elongation factor 1-alpha 2	EEF1A2	0.70368	1.2098	1.28495	1.06614	0.29653
Q92599	Septin-8	2020-09-08	1.20154	1.3587	0.63834	1.06619	0.355257
Q13813	Spectrin alpha chain, non-erythrocytic 1	SPTAN1	1.1576	0.96959	1.0716	1.06626	0.0882695
Q9Y3E5	Peptidyl-tRNA hydrolase 2, mitochondrial	PTRH2	0.93949	0.77612	1.4832	1.06627	0.347188
Q16538	Probable G-protein coupled receptor 162	GPR162	1.05765	0.565395	1.5764	1.06648	0.474045
P04406	Glyceraldehyde-3-phosphate dehydrogenase	GAPDH	1.1002	0.92722	1.1721	1.06651	0.11802
Q9Y3A5	Ribosome maturation protein SBDS	SBDS	1.21225	0.95034	1.03699	1.06652	0.125108
Q9P2J5	Leucine--tRNA ligase, cytoplasmic	LARS	1.0898	1.00558	1.1042	1.06653	0.0499473
P63000;P60763	Ras-related C3 botulinum toxin substrate 1;Ras-related C3 botulinum toxin substrate 3	RAC1;RAC3	1.2409	0.871215	1.08905	1.06705	0.174144
P26583	High mobility group protein B2	HMGB2	1.08005	0.92906	1.1924	1.06717	0.123824
Q9UQB8	Brain-specific angiogenesis inhibitor 1-associated protein 2	BAIAP2	1.0829	0.936155	1.183	1.06735	0.11632
Q6NUK1	Calcium-binding mitochondrial carrier protein SCaMC-1	SLC25A24	1.1435	0.77537	1.2834	1.06742	0.245845
Q9Y295	Developmentally-regulated GTP-binding protein 1	DRG1	1.19175	0.892005	1.11853	1.06743	0.146399
Q9HCU5	Prolactin regulatory element-binding protein	PREB	1.2426	0.89268		1.06764	0.231755
P50995	Annexin A11	ANXA11	1.10526	1.03935	1.0597	1.0681	0.0315996
O75569	Interferon-inducible double-stranded RNA-dependent protein kinase activator A	PRKRA	1.22775	0.974015	1.00319	1.06832	0.129962
Q01650	Large neutral amino acids transporter small subunit 1	SLC7A5	1.21605	0.86291	1.12605	1.06834	0.17177
Q13618	Cullin-3	CUL3	1.1559	0.855705	1.194	1.06854	0.173414
Q9Y6B6	GTP-binding protein SAR1b	SAR1B	1.0488	0.944415	1.21325	1.06882	0.126804
Q9NVJ2;Q96BM9	ADP-ribosylation factor-like protein 8B;ADP-ribosylation factor-like protein 8A	ARL8B;ARL8A	1.00215	0.97901	1.22605	1.06907	0.127625
O95757	Heat shock 70 kDa protein 4L	HSPA4L	0.98566	1.2183	1.00426	1.0694	0.120891
Q14444	Caprin-1	CAPRIN1	1.06825	0.97418	1.1662	1.06954	0.0897734
Q8NCW5	NAD(P)H-hydrate epimerase	APOA1BP	1.1658	0.77131	1.2716	1.06957	0.246512
P08754	Guanine nucleotide-binding protein G(k) subunit alpha	GNAI3	1.0494	0.746905	1.4125	1.0696	0.311571
P26358	DNA (cytosine-5)-methyltransferase 1	DNMT1	1.529	0.741495	0.93836	1.06962	0.383158
P63010	AP-2 complex subunit beta	AP2B1	1.1535	0.90372	1.152	1.06974	0.134406
Q04637;REV__Q8NEG2	Eukaryotic translation initiation factor 4 gamma 1	EIF4G1	1.1939	0.89737	1.11805	1.06977	0.144
P61019;Q8WUD1	Ras-related protein Rab-2A	RAB2A	0.93934	1.09352	1.17755	1.07014	0.112896
P35222	Catenin beta-1	CTNNB1	1.01704	0.985255	1.2119	1.0714	0.114533
Q96QK1	Vacuolar protein sorting-associated protein 35	VPS35	1.0862	0.96344	1.16475	1.07146	0.0946937
O00629	Importin subunit alpha-3	KPNA4	1.1601	0.976355	1.07913	1.07186	0.085914
Q5H9R7	Serine/threonine-protein phosphatase 6 regulatory subunit 3	PPP6R3	1.21371	0.78209	1.22045	1.07208	0.234277
P40222	Alpha-taxilin	TXLNA	1.3085	0.446455	1.46215	1.07237	0.510528
P67936;Q2TAC2	Tropomyosin alpha-4 chain	TPM4	1.10035	0.83968	1.27715	1.07239	0.205215
O15126	Secretory carrier-associated membrane protein 1	SCAMP1	0.92882		1.216	1.07241	0.189356
Q9NR30	Nucleolar RNA helicase 2	DDX21	1.089	1.0497	1.08015	1.07295	0.0192139
P19105;O14950	Myosin regulatory light chain 12A;Myosin regulatory light chain 12B	MYL12A;MYL12B	1.15295	0.835375	1.231	1.07311	0.195273
Q9BVP2	Guanine nucleotide-binding protein-like 3	GNL3	1.0014	0.96123	1.2575	1.07338	0.149729
P49720	Proteasome subunit beta type-3	PSMB3	0.88567	1.09915	1.23635	1.07372	0.164584
Q14764	Major vault protein	MVP	1.0437	0.87201	1.30605	1.07392	0.203547
Q9Y3F4	Serine-threonine kinase receptor-associated protein	STRAP	1.13245	0.920195	1.17065	1.07443	0.125584
Q9UBF2	Coatomer subunit gamma-2	COPG2	1.10485	1.2466	0.87204	1.0745	0.176004
Q9H3U1	Protein unc-45 homolog A	UNC45A	1.18375	0.94412	1.09712	1.075	0.112872
P49915	GMP synthase [glutamine-hydrolyzing]	GMPS	1.18975	1.02705	1.00819	1.075	0.0928597
P00338;Q6ZMR3;P07864	L-lactate dehydrogenase A chain	LDHA	1.01343	1.0984	1.1144	1.07541	0.0504637
P34932	Heat shock 70 kDa protein 4	HSPA4	1.1231	0.971765	1.1314	1.07542	0.0835627
P06493	Cyclin-dependent kinase 1	CDK1	1.07735	0.97576	1.1736	1.07557	0.091981
Q8TCJ2	Dolichyl-diphosphooligosaccharide--protein glycosyltransferase subunit STT3B	STT3B	0.934935	1.0893	1.2059	1.07671	0.126237
P62249	40S ribosomal protein S16	RPS16	1.3116	0.86439	1.05422	1.07673	0.208458
Q9BY32	Inosine triphosphate pyrophosphatase	ITPA	1.08752	1.01682	1.1265	1.07695	0.0516245
P29992	Guanine nucleotide-binding protein subunit alpha-11	GNA11	1.14285	1.06344	1.02473	1.077	0.0559138
P15153;P17081;Q9H4E5	Ras-related C3 botulinum toxin substrate 2	RAC2	0.95549	0.971545	1.30535	1.07746	0.18332
P40261	Nicotinamide N-methyltransferase	NNMT	1.1193	0.902665	1.21165	1.07787	0.147145
P31949	Protein S100-A11;Protein S100-A11, N-terminally processed	S100A11	0.964975	1.11865	1.15015	1.07793	0.0919158
O60493	Sorting nexin-3	SNX3	1.1447	0.89086	1.1983	1.07795	0.152353
Q8N684	Cleavage and polyadenylation specificity factor subunit 7	CPSF7	1.16295	0.953095	1.11845	1.07817	0.102559
P16615;O14983;Q93084	Sarcoplasmic/endoplasmic reticulum calcium ATPase 2	ATP2A2	1.17495	0.869275	1.19035	1.07819	0.167958
P16989	Y-box-binding protein 3	YBX3	0.79083	1.26385	1.18067	1.07845	0.234164
P49959	Double-strand break repair protein MRE11A	MRE11A	0.93165		1.2256	1.07862	0.192703
P02786;Q9UP52	Transferrin receptor protein 1;Transferrin receptor protein 1, serum form	TFRC	1.1118	0.864625	1.2598	1.07874	0.185078
Q99459	Cell division cycle 5-like protein	CDC5L	1.12435	1.00889	1.103	1.07875	0.0569478
Q9H993	Protein-glutamate O-methyltransferase	ARMT1	1.1611	0.7693	1.306	1.0788	0.257373
Q9BYG3	MKI67 FHA domain-interacting nucleolar phosphoprotein	NIFK	1.16389	0.715475	1.3572	1.07885	0.305143
P49756	RNA-binding protein 25	RBM25	1.07122	1.04026	1.12615	1.07921	0.0403036
O15372	Eukaryotic translation initiation factor 3 subunit H	EIF3H	1.1481	0.80043	1.28915	1.07923	0.233069
Q99598	Translin-associated protein X	TSNAX	1.2631	0.760595	1.2145	1.0794	0.256772
P61353	60S ribosomal protein L27	RPL27	1.0726	1.02578	1.1403	1.07956	0.0533309
Q00610	Clathrin heavy chain 1	CLTC	1.05955	1.02385	1.1554	1.0796	0.0630125
P23921	Ribonucleoside-diphosphate reductase large subunit	RRM1	0.95872	1.07392	1.20665	1.07976	0.114903
Q71U36;P0DPH8;P0DPH7;Q6PEY2	Tubulin alpha-1A chain;Tubulin alpha-3E chain	TUBA1A;TUBA3E	0.803705	1.6131	0.8225	1.07977	0.427846
P04792	Heat shock protein beta-1	HSPB1	1.12361	0.97384	1.142	1.07982	0.08542
P33316	Deoxyuridine 5-triphosphate nucleotidohydrolase, mitochondrial	DUT	1.20695	0.852335	1.18108	1.08012	0.183028
P46060	Ran GTPase-activating protein 1	RANGAP1	1.23305	0.958355	1.04959	1.08033	0.129501
O43583	Density-regulated protein	DENR	1.4046	1.06095	0.77547	1.08034	0.291587
Q9BVC6	Transmembrane protein 109	TMEM109	1.1024	0.70735	1.43145	1.0804	0.335571
Q96C90	Protein phosphatase 1 regulatory subunit 14B	PPP1R14B	1.19855	0.9704	1.07285	1.0806	0.105749
Q86VS8	Protein Hook homolog 3	HOOK3	0.97263	1.05395	1.2157	1.08076	0.114487
Q9UHB9	Signal recognition particle subunit SRP68	SRP68	1.2242	0.94348	1.0748	1.08083	0.129953
Q9Y281	Cofilin-2	CFL2	1.13455	0.90179	1.2068	1.08105	0.147439
Q96HC4	PDZ and LIM domain protein 5	PDLIM5	1.21761	0.96637	1.0599	1.08129	0.117432
Q9GZZ1	N-alpha-acetyltransferase 50	NAA50	1.1734	0.9517	1.11918	1.08143	0.106869
O43670	BUB3-interacting and GLEBS motif-containing protein ZNF207	ZNF207	0.779525	1.14725	1.31785	1.08154	0.25437
Q15654	Thyroid receptor-interacting protein 6	TRIP6	1.3272	0.916575	1.00107	1.08162	0.200475
P13693;Q9HAU6;Q56UQ5	Translationally-controlled tumor protein	TPT1	1.17725	0.904705	1.1629	1.08162	0.141805
Q9BY42	Protein RTF2 homolog	RTFDC1	0.97087		1.19239	1.08163	0.144814
Q14011	Cold-inducible RNA-binding protein	CIRBP	0.951595	0.908175	1.38575	1.08184	0.24411
O15067	Phosphoribosylformylglycinamidine synthase	PFAS	1.12937	0.98038	1.13695	1.08223	0.0815803
Q16643	Drebrin	DBN1	1.196	0.85699	1.19435	1.08245	0.180381
P33992	DNA replication licensing factor MCM5	MCM5	1.186	0.91049	1.15196	1.08282	0.138718
P60953	Cell division control protein 42 homolog	CDC42	1.2621	0.890425	1.09635	1.08296	0.171936
P20073	Annexin A7	ANXA7	1.02782	0.947095	1.2749	1.08327	0.157664
Q12874	Splicing factor 3A subunit 3	SF3A3	0.84551	1.4806	0.924705	1.0836	0.319379
O95782	AP-2 complex subunit alpha-1	AP2A1	0.978685	1.13945	1.13285	1.08366	0.083949
Q96FW1	Ubiquitin thioesterase OTUB1	OTUB1	1.193	0.965805	1.09355	1.08412	0.105054
P50570;Q9UQ16	Dynamin-2	DNM2	0.92554	1.0265	1.30089	1.08431	0.179133
P04844	Dolichyl-diphosphooligosaccharide--protein glycosyltransferase subunit 2	RPN2	0.99897	0.979725	1.27475	1.08448	0.1522
Q9Y5K6	CD2-associated protein	CD2AP	1.1154		1.05361	1.08451	0.0402843
Q15149	Plectin	PLEC	1.08995	0.952065	1.2117	1.08457	0.119772
Q86XP3	ATP-dependent RNA helicase DDX42	DDX42	1.12936	0.96394	1.16135	1.08489	0.097665
Q14683	Structural maintenance of chromosomes protein 1A	SMC1A	1.17655	0.733645	1.3457	1.0853	0.291225
Q9UBB4	Ataxin-10	ATXN10	0.963315	1.26265	1.02997	1.08531	0.144801
O75844	CAAX prenyl protease 1 homolog	ZMPSTE24	0.950605	0.92848	1.37765	1.08558	0.233224
Q9UIJ7	GTP:AMP phosphotransferase AK3, mitochondrial	AK3	0.92797		1.2433	1.08563	0.205384
Q9UL46	Proteasome activator complex subunit 2	PSME2	1.14446	0.968095	1.14465	1.08573	0.0938344
Q969H8	Myeloid-derived growth factor	MYDGF	1.10245	0.9301	1.2247	1.08575	0.136319
Q15942	Zyxin	ZYX	1.1157	0.88969	1.25255	1.08598	0.168738
H3BNC9;P08708;A0A0J9YYC4	40S ribosomal protein S17	RPS17	1.14745	0.966385	1.14425	1.08603	0.0954179
P50502;Q8IZP2;Q8NFI4	Hsc70-interacting protein;Putative protein FAM10A4;Putative protein FAM10A5	ST13;ST13P4;ST13P5	1.17025	0.824875	1.2644	1.08651	0.212994
P53396	ATP-citrate synthase	ACLY	1.14565	1.04475	1.06995	1.08678	0.0483206
Q14318	Peptidyl-prolyl cis-trans isomerase FKBP8	FKBP8	1.2128	1.044	1.00452	1.08711	0.101763
P39019	40S ribosomal protein S19	RPS19	1.1655	1.112	0.98391	1.08714	0.085834
P11310	Medium-chain specific acyl-CoA dehydrogenase, mitochondrial	ACADM	1.2345	0.855175	1.17213	1.08727	0.187077
P62873;P16520	Guanine nucleotide-binding protein G(I)/G(S)/G(T) subunit beta-1	GNB1	0.996885	1.1792	1.0858	1.08729	0.0838472
O00410	Importin-5	IPO5	1.13715	1.08491	1.0413	1.08779	0.0441168
P41091;Q2VIR3	Eukaryotic translation initiation factor 2 subunit 3;Putative eukaryotic translation initiation factor 2 subunit 3-like protein	EIF2S3;EIF2S3L	1.116	1.0101	1.13745	1.08785	0.0626762
O60706	ATP-binding cassette sub-family C member 9	ABCC9	1.02791	0.60048	1.6369	1.08843	0.478537
P46821;P78559	Microtubule-associated protein 1B;MAP1B heavy chain;MAP1 light chain LC1	MAP1B	1.1696	0.959985	1.1359	1.08849	0.10341
P46782	40S ribosomal protein S5;40S ribosomal protein S5, N-terminally processed	RPS5	1.1881	0.90971	1.16865	1.08882	0.14274
Q16850	Lanosterol 14-alpha demethylase	CYP51A1	1.05482	0.97765	1.2344	1.08896	0.120973
O75390	Citrate synthase, mitochondrial	CS	1.15415	0.95659	1.15655	1.0891	0.105372
Q12931	Heat shock protein 75 kDa, mitochondrial	TRAP1	0.98371	1.0823	1.2016	1.0892	0.100173
P78527	DNA-dependent protein kinase catalytic subunit	PRKDC	1.10315	1.0125	1.1522	1.08928	0.0650655
P68400;Q8NEV1	Casein kinase II subunit alpha;Casein kinase II subunit alpha 3	CSNK2A1;CSNK2A3	1.16565	0.902145	1.20105	1.08962	0.149884
Q15257	Serine/threonine-protein phosphatase 2A activator	PPP2R4	1.3721	0.85189	1.0449	1.08963	0.241342
P52209	6-phosphogluconate dehydrogenase, decarboxylating	PGD	1.19655	0.996755	1.0766	1.08997	0.0922652
Q14566	DNA replication licensing factor MCM6	MCM6	1.1286	0.99531	1.1461	1.09	0.0756624
Q13098	COP9 signalosome complex subunit 1	GPS1	1.184	0.867385	1.21975	1.09038	0.177868
P09622	Dihydrolipoyl dehydrogenase, mitochondrial	DLD	1.18355	0.91921	1.16865	1.09047	0.136182
O14744	Protein arginine N-methyltransferase 5;Protein arginine N-methyltransferase 5, N-terminally processed	PRMT5	1.09959		1.0817	1.09064	0.0115956
P62750	60S ribosomal protein L23a	RPL23A	1.28795	0.933425	1.05124	1.09087	0.165515
P49821	NADH dehydrogenase [ubiquinone] flavoprotein 1, mitochondrial	NDUFV1	1.3572	0.70014	1.21705	1.09146	0.317065
P21283	V-type proton ATPase subunit C 1	ATP6V1C1	1.5377	1.0272	0.71106	1.09199	0.381974
P37802	Transgelin-2	TAGLN2	1.1456	0.88904	1.2415	1.09205	0.166871
P49748	Very long-chain specific acyl-CoA dehydrogenase, mitochondrial	ACADVL	1.1463	0.955	1.17505	1.09212	0.109524
O14776	Transcription elongation regulator 1	TCERG1		1.1511	1.0332	1.09215	0.0763337
Q14738;Q13362	Serine/threonine-protein phosphatase 2A 56 kDa regulatory subunit delta isoform;Serine/threonine-protein phosphatase 2A 56 kDa regulatory subunit gamma isoform	PPP2R5D;PPP2R5C	1.0936		1.09147	1.09253	0.00137857
O15144	Actin-related protein 2/3 complex subunit 2	ARPC2	1.15085	0.88088	1.2462	1.09264	0.173422
P84090	Enhancer of rudimentary homolog	ERH	0.923835	0.84603	1.50815	1.09267	0.331217
P13010	X-ray repair cross-complementing protein 5	XRCC5	1.18425	0.96191	1.1323	1.09282	0.10643
Q9NX63	MICOS complex subunit MIC19	CHCHD3	1.08853	0.99678	1.195	1.09344	0.0907241
Q16658	Fascin	FSCN1	1.26545	0.953045	1.0621	1.09353	0.144995
P29401	Transketolase	TKT	1.1436	1.0936	1.0455	1.09423	0.0448287
Q14257	Reticulocalbin-2	RCN2	1.11705	0.778065	1.3889	1.09467	0.279565
P63167;Q96FJ2	Dynein light chain 1, cytoplasmic;Dynein light chain 2, cytoplasmic	DYNLL1;DYNLL2	1.24925	0.8369	1.19955	1.09523	0.205526
Q9H8M7	Protein FAM188A	FAM188A	1.04252	1.01951	1.22375	1.09526	0.102138
P13674	Prolyl 4-hydroxylase subunit alpha-1	P4HA1	0.67619	1.0072	1.6025	1.0953	0.428557
Q13158	FAS-associated death domain protein	FADD	1.14365	1.16595	0.97852	1.09604	0.0934152
P62318	Small nuclear ribonucleoprotein Sm D3	SNRPD3	0.956695	1.18515	1.1465	1.09611	0.111556
P05387	60S acidic ribosomal protein P2	RPLP2	1.02058	0.848645	1.4194	1.09621	0.267101
P21964	Catechol O-methyltransferase	COMT	1.32975	0.863115	1.09585	1.09624	0.212835
P54136	Arginine--tRNA ligase, cytoplasmic	RARS	1.08765	1.02431	1.1782	1.09672	0.0705238
P67812;P0C7V7	Signal peptidase complex catalytic subunit SEC11A	SEC11A	1.06655	0.986965	1.2381	1.0972	0.116973
O95433	Activator of 90 kDa heat shock protein ATPase homolog 1	AHSA1	1.2536	0.886195	1.15185	1.09722	0.17289
Q9NUU7;Q9UMR2	ATP-dependent RNA helicase DDX19A;ATP-dependent RNA helicase DDX19B	DDX19A;DDX19B	1.34495	1.05491	0.8927	1.09752	0.208758
Q9NQC3	Reticulon-4	RTN4	1.2244	0.890545	1.17805	1.09766	0.16477
Q5T4S7	E3 ubiquitin-protein ligase UBR4	UBR4	1.2259	0.82591	1.2421	1.09797	0.214714
P15880	40S ribosomal protein S2	RPS2	1.07056	1.10985	1.1156	1.09867	0.022309
Q27J81	Inverted formin-2	INF2	0.918455	1.206	1.17305	1.09917	0.143168
Q14839;Q8TDI0;Q12873;A0A2R8Y445	Chromodomain-helicase-DNA-binding protein 4	CHD4	1.28815	0.89668	1.11485	1.09989	0.178347
P51572	B-cell receptor-associated protein 31	BCAP31	1.24455	0.855515	1.19965	1.0999	0.193503
P11047	Laminin subunit gamma-1	LAMC1	1.0483	1.03399	1.2175	1.09993	0.0927965
Q9H4M9	EH domain-containing protein 1	EHD1	1.09001	1.11769	1.0921	1.09993	0.0140102
Q9NVI7;Q5T2N8;Q5T9A4	ATPase family AAA domain-containing protein 3A	ATAD3A	1.29185	0.995885	1.01232	1.10002	0.151212
Q15631	Translin	TSN	1.40805	0.859445	1.03281	1.1001	0.254908
Q96CS3	FAS-associated factor 2	FAF2	1.08995	0.941395	1.26975	1.10037	0.149428
Q9BPX3	Condensin complex subunit 3	NCAPG	1.23475	1.11795	0.948525	1.10041	0.130785
O75822	Eukaryotic translation initiation factor 3 subunit J	EIF3J	1.07177	1.07966	1.15005	1.10049	0.0391627
Q9NYU2	UDP-glucose:glycoprotein glucosyltransferase 1	UGGT1	1.1565	0.968945	1.17705	1.10083	0.104174
P11413	Glucose-6-phosphate 1-dehydrogenase	G6PD	1.1844	1.04495	1.0735	1.10095	0.0669114
Q12906;Q96SI9	Interleukin enhancer-binding factor 3	ILF3	1.1789	0.867805	1.25725	1.10132	0.187038
P53985	Monocarboxylate transporter 1	SLC16A1	1.1835	0.96034	1.1618	1.10188	0.111679
P32322;J3KR12;Q96C36	Pyrroline-5-carboxylate reductase 1, mitochondrial	PYCR1	0.99248		1.2115	1.10199	0.140537
P38159;Q96E39;O75526;Q8N7X1	RNA-binding motif protein, X chromosome;RNA-binding motif protein, X chromosome, N-terminally processed;RNA binding motif protein, X-linked-like-1	RBMX;RBMXL1	1.01849	1.02225	1.2655	1.10208	0.128428
P06454	Prothymosin alpha;Prothymosin alpha, N-terminally processed;Thymosin alpha-1	PTMA	1.10955	0.848605	1.34895	1.10237	0.227011
Q6PIU2	Neutral cholesterol ester hydrolase 1	NCEH1	1.19118	1.01596	1.10005	1.1024	0.0794937
Q9UIL1	Short coiled-coil protein	SCOC	1.28715	0.88937	1.1308	1.10244	0.181779
O75369	Filamin-B	FLNB	1.20435	0.928575	1.1758	1.10291	0.137501
P78371	T-complex protein 1 subunit beta	CCT2	1.1038	0.99087	1.21485	1.10317	0.101517
Q99848	Probable rRNA-processing protein EBP2	EBNA1BP2	1.0447	0.58848	1.6771	1.10343	0.495439
P15311	Ezrin	EZR	1.1365	1.03095	1.14375	1.10373	0.0572026
Q9Y3I0	tRNA-splicing ligase RtcB homolog	RTCB	1.04985	0.985535	1.277	1.10413	0.138685
Q96CV9	Optineurin	OPTN	1.0779	1.01409	1.22055	1.10418	0.0957354
P42695	Condensin-2 complex subunit D3	NCAPD3	1.20535	1.0229	1.08506	1.10444	0.0839851
Q86VI3	Ras GTPase-activating-like protein IQGAP3	IQGAP3	1.14105	1.0722	1.1002	1.10448	0.0313488
Q6IAA8	Ragulator complex protein LAMTOR1	LAMTOR1	1.12655		1.08298	1.10476	0.0278871
P13798	Acylamino-acid-releasing enzyme	APEH	1.144	1.04748	1.12295	1.10481	0.0459352
Q13409	Cytoplasmic dynein 1 intermediate chain 2	DYNC1I2	1.20475	0.91519	1.1959	1.10528	0.148996
Q99832	T-complex protein 1 subunit eta	CCT7	1.13965	0.961005	1.21525	1.1053	0.118118
P61201	COP9 signalosome complex subunit 2	COPS2	1.096	1.16765	1.05247	1.10537	0.0526129
P21291	Cysteine and glycine-rich protein 1	CSRP1	1.2291	1.0167	1.07055	1.10545	0.0998843
P08648	Integrin alpha-5;Integrin alpha-5 heavy chain;Integrin alpha-5 light chain	ITGA5	1.10205	0.976365	1.24015	1.10619	0.119276
P62995	Transformer-2 protein homolog beta	TRA2B	1.00025	0.93874	1.3799	1.1063	0.215977
P08195	4F2 cell-surface antigen heavy chain	SLC3A2	1.2221	1.03815	1.06028	1.10684	0.0907337
Q9P0J7	E3 ubiquitin-protein ligase KCMF1	KCMF1	1.3411	0.50158	1.4783	1.10699	0.477665
P0DP25;P0DP24;P0DP23;P27482;P02585			1.1348	0.96803	1.2182	1.10701	0.115066
Q15369	Transcription elongation factor B polypeptide 1	TCEB1	0.911745	1.3222	1.08815	1.10736	0.185938
P09429;B2RPK0	High mobility group protein B1	HMGB1	1.15795	1.0066	1.15875	1.10777	0.0790878
Q9NRV9	Heme-binding protein 1	HEBP1	1.17535	1.02869	1.1196	1.10788	0.066823
Q9Y2W1	Thyroid hormone receptor-associated protein 3	THRAP3	1.2084	0.961775	1.15347	1.10788	0.11687
O00170	AH receptor-interacting protein	AIP	1.37385	0.872285	1.07785	1.10799	0.227562
Q14152	Eukaryotic translation initiation factor 3 subunit A	EIF3A	1.2463	0.963685	1.1153	1.10843	0.127598
Q8N0X7	Spartin	SPG20	1.1884	1.02289	1.11449	1.10859	0.0747906
P18858	DNA ligase 1	LIG1	1.11163	0.862585	1.3519	1.10871	0.220681
O00425;Q9NZI8	Insulin-like growth factor 2 mRNA-binding protein 3	IGF2BP3	1.1512	1.0093	1.1657	1.10873	0.0779416
P62070	Ras-related protein R-Ras2	RRAS2	0.89905	1.36201	1.06541	1.10882	0.211498
P54727	UV excision repair protein RAD23 homolog B	RAD23B	1.146	0.982535	1.1982	1.10891	0.101464
P37108	Signal recognition particle 14 kDa protein	SRP14	1.28785	0.906625	1.13235	1.10894	0.172856
Q8NC51	Plasminogen activator inhibitor 1 RNA-binding protein	SERBP1	1.14645	0.942795	1.2378	1.10902	0.136178
O75874	Isocitrate dehydrogenase [NADP] cytoplasmic	IDH1	1.1968	0.88863	1.24205	1.10916	0.173393
O75083	WD repeat-containing protein 1	WDR1	1.148	1.04605	1.13355	1.1092	0.0497338
Q9NZ01	Very-long-chain enoyl-CoA reductase	TECR	1.15985	0.907915	1.25995	1.10924	0.163529
O76021	Ribosomal L1 domain-containing protein 1	RSL1D1	1.21265	1.00591	1.1101	1.10956	0.0931667
P14923	Junction plakoglobin	JUP		1.0793	1.1399	1.1096	0.0386181
P35610	Sterol O-acyltransferase 1	SOAT1	0.97238	1.1514	1.2051	1.10963	0.109815
Q9BZD4	Kinetochore protein Nuf2	NUF2		0.7073	1.51209	1.10969	0.512817
P62888	60S ribosomal protein L30	RPL30	0.847895	1.2919	1.1893	1.1097	0.20948
Q96P70	Importin-9	IPO9	1.22215	0.92199	1.18545	1.10986	0.147527
P61254;J3QQQ9;Q9UNX3	60S ribosomal protein L26;60S ribosomal protein L26-like 1	RPL26;RPL26L1	1.12816	1.1675	1.03445	1.11004	0.0615758
Q9H3K6;H3BVE0	BolA-like protein 2	BOLA2	1.27855	0.819305	1.23245	1.1101	0.227808
Q9H307	Pinin	PNN	1.12875	0.94249	1.25975	1.11033	0.143588
Q9BQE5	Apolipoprotein L2	APOL2	1.15555	0.93442	1.2418	1.11059	0.142758
O95793	Double-stranded RNA-binding protein Staufen homolog 1	STAU1	1.07545	1.06204	1.1944	1.11063	0.0655989
P68133;P68032;P63267;P62736	Actin, alpha skeletal muscle;Actin, alpha cardiac muscle 1;Actin, gamma-enteric smooth muscle;Actin, aortic smooth muscle	ACTA1;ACTC1;ACTG2;ACTA2	1.25385	0.879075	1.2001	1.11101	0.182402
P27708	CAD protein;Glutamine-dependent carbamoyl-phosphate synthase;Aspartate carbamoyltransferase;Dihydroorotase	CAD	1.23555	1.02128	1.07665	1.11116	0.100101
Q9UJA5	tRNA (adenine(58)-N(1))-methyltransferase non-catalytic subunit TRM6	TRMT6	1.0838	1.1386		1.1112	0.0348717
Q92522	Histone H1x	H1FX	1.13475	0.81363	1.38535	1.11125	0.257895
O15042	U2 snRNP-associated SURP motif-containing protein	U2SURP	1.1102	1.0821	1.1421	1.11147	0.0270094
Q8IV08	Phospholipase D3	PLD3	0.55321	1.8551	0.92639	1.11157	0.60312
P30041	Peroxiredoxin-6	PRDX6	1.17215	1.05777	1.1054	1.11177	0.0516815
P35232	Prohibitin	PHB	1.00248	1.098	1.2352	1.11189	0.105208
P40616	ADP-ribosylation factor-like protein 1	ARL1	1.14835	0.922225	1.266	1.11219	0.157092
Q09666	Neuroblast differentiation-associated protein AHNAK	AHNAK	1.16205	0.910785	1.26475	1.11253	0.163685
P62269	40S ribosomal protein S18	RPS18	1.2008	0.996905	1.14035	1.11268	0.0941191
O95573	Long-chain-fatty-acid--CoA ligase 3	ACSL3	1.10785	1.03562	1.1947	1.11272	0.0715828
Q13451	Peptidyl-prolyl cis-trans isomerase FKBP5;Peptidyl-prolyl cis-trans isomerase FKBP5, N-terminally processed	FKBP5	1.3108	0.91546		1.11313	0.251137
P49368	T-complex protein 1 subunit gamma	CCT3	1.21265	0.99322	1.1357	1.11386	0.0999535
P55786;A6NEC2	Puromycin-sensitive aminopeptidase	NPEPPS	1.12545	1.16851	1.04763	1.11386	0.0550043
O75643	U5 small nuclear ribonucleoprotein 200 kDa helicase	SNRNP200	1.14355	1.02635	1.17245	1.11412	0.0694447
Q96I24	Far upstream element-binding protein 3	FUBP3	1.28865	0.66569	1.38871	1.11435	0.351558
P36776	Lon protease homolog, mitochondrial	LONP1	1.2047	0.906445	1.2321	1.11441	0.162083
Q16864	V-type proton ATPase subunit F	ATP6V1F	1.0428	1.107	1.1936	1.11447	0.067904
Q7Z739;Q9BYJ9	YTH domain-containing family protein 3;YTH domain-containing family protein 1	YTHDF3;YTHDF1	1.13265	1.14944	1.06227	1.11479	0.0414895
P07237	Protein disulfide-isomerase	P4HB	1.1487	0.93586	1.26045	1.115	0.14789
Q7L014	Probable ATP-dependent RNA helicase DDX46	DDX46	1.38965	0.79041	1.16525	1.1151	0.2715
Q08945	FACT complex subunit SSRP1	SSRP1	1.11505	0.92269	1.3089	1.11555	0.173104
P27816	Microtubule-associated protein 4	MAP4	1.19765	1.0347	1.11565	1.116	0.0730068
Q13951	Core-binding factor subunit beta	CBFB	0.70767	1.1306	1.5101	1.11612	0.359647
Q8TAT6	Nuclear protein localization protein 4 homolog	NPLOC4	1.1764	0.895045	1.27695	1.11613	0.17736
Q14320;Q9Y247	Protein FAM50A	FAM50A	1.35478	0.987515	1.00641	1.11623	0.185265
P14550	Alcohol dehydrogenase [NADP(+)]	AKR1A1	1.21635	0.87066	1.263	1.11667	0.191931
O60488	Long-chain-fatty-acid--CoA ligase 4	ACSL4	1.26085	0.924815	1.1646	1.11676	0.154959
P01116;P01112;P01111	GTPase KRas;GTPase KRas, N-terminally processed;GTPase HRas;GTPase HRas, N-terminally processed;GTPase NRas	KRAS;HRAS;NRAS	1.1661	0.65007	1.53495	1.11704	0.397905
Q8WX92	Negative elongation factor B	NELFB	0.68973	1.04162	1.6202	1.11718	0.420535
Q9H0D6	5-3 exoribonuclease 2	XRN2	1.2083	0.91166	1.2333	1.11775	0.16007
Q09028	Histone-binding protein RBBP4	RBBP4	1.1714	0.91992	1.26195	1.11776	0.158543
Q99733	Nucleosome assembly protein 1-like 4	NAP1L4	1.08995	0.87986	1.38455	1.11812	0.226739
O75937	DnaJ homolog subfamily C member 8	DNAJC8	1.08135	1.06313	1.21215	1.11888	0.0726525
Q9ULV4;Q6QEF8	Coronin-1C	CORO1C	1.2429	0.98684	1.1277	1.11915	0.114591
Q15046	Lysine--tRNA ligase	KARS	1.19795	1.17415	0.98812	1.12007	0.102576
P21399	Cytoplasmic aconitate hydratase	ACO1	1.15515	0.995185	1.21235	1.12089	0.100422
P84098	60S ribosomal protein L19	RPL19	1.23475	1.00935	1.11875	1.12095	0.100556
Q9BX68	Histidine triad nucleotide-binding protein 2, mitochondrial	HINT2	1.15965	0.908715	1.29455	1.12097	0.174673
Q9Y5K5	Ubiquitin carboxyl-terminal hydrolase isozyme L5	UCHL5	1.05412		1.18813	1.12113	0.0845213
P39748;CON__P01030;CON__ENSEMBL:ENSBTAP00000007350	Flap endonuclease 1	FEN1	1.24445	1.01995	1.10015	1.12152	0.101438
P35580	Myosin-10	MYH10	1.2773	0.950085	1.1378	1.12173	0.14638
P30153	Serine/threonine-protein phosphatase 2A 65 kDa regulatory subunit A alpha isoform	PPP2R1A	1.25705	0.970215	1.13835	1.12187	0.128469
P08579	U2 small nuclear ribonucleoprotein B	SNRPB2	1.06418	1.06206	1.2405	1.12225	0.0912611
O00469	Procollagen-lysine,2-oxoglutarate 5-dioxygenase 2	PLOD2	1.09805	1.01821	1.25075	1.12233	0.10528
P36871	Phosphoglucomutase-1	PGM1	1.0019	0.92044	1.4448	1.12238	0.251411
Q12905	Interleukin enhancer-binding factor 2	ILF2	1.13725	0.941435	1.2886	1.12243	0.155071
P29966	Myristoylated alanine-rich C-kinase substrate	MARCKS	1.0801	0.94419	1.34365	1.12265	0.180912
P62277	40S ribosomal protein S13	RPS13	1.23985	1.0156	1.11355	1.123	0.10011
O75533	Splicing factor 3B subunit 1	SF3B1	1.1054	1.07813	1.1857	1.12308	0.0497928
Q7Z7H8	39S ribosomal protein L10, mitochondrial	MRPL10	1.2818	0.91146	1.17639	1.12322	0.169878
P60981	Destrin	DSTN	1.06305	1.01514	1.29235	1.12351	0.131878
O75367;Q9P0M6	Core histone macro-H2A.1	H2AFY	1.269	0.85288	1.2489	1.12359	0.208848
Q9NR12	PDZ and LIM domain protein 7	PDLIM7	1.3297	0.970645	1.0705	1.12362	0.164938
P34897	Serine hydroxymethyltransferase, mitochondrial	SHMT2	1.37315	0.914695	1.08428	1.12404	0.206219
Q9BVG4	Protein PBDC1	PBDC1	0.944245	1.1382	1.29025	1.12423	0.154261
Q9UBU9	Nuclear RNA export factor 1	NXF1	1.3525	0.896055		1.12428	0.287078
O14974	Protein phosphatase 1 regulatory subunit 12A	PPP1R12A	1.2148	1.0301	1.12815	1.12435	0.0821885
P49591	Serine--tRNA ligase, cytoplasmic	SARS	0.96185	1.36795	1.0435	1.12443	0.191036
Q15392	Delta(24)-sterol reductase	DHCR24	1.25885	0.897015	1.2183	1.12472	0.176256
Q9ULA0	Aspartyl aminopeptidase	DNPEP	1.08217	1.1681		1.12513	0.0540072
P40227	T-complex protein 1 subunit zeta	CCT6A	1.27625	1.02777	1.0768	1.12694	0.116785
P53621	Coatomer subunit alpha;Xenin;Proxenin	COPA	1.1716	1.1338	1.07563	1.12701	0.0428958
P51991	Heterogeneous nuclear ribonucleoprotein A3	HNRNPA3	1.1613	0.95153	1.26865	1.12716	0.143097
O43776	Asparagine--tRNA ligase, cytoplasmic	NARS	1.16615	1.01963	1.19605	1.12728	0.0837557
P05783;CON__P05784;CON__H-INV:HIT000015463;CON__Q92764;CON__Q497I4;Q92764	Keratin, type I cytoskeletal 18	KRT18	1.09845	1.05286	1.2316	1.12764	0.0823631
P27635;Q96L21	60S ribosomal protein L10	RPL10	1.22105	0.966385	1.19635	1.12793	0.124516
P62333	26S protease regulatory subunit 10B	PSMC6	1.13365	1.09205	1.15855	1.12808	0.029783
Q92945	Far upstream element-binding protein 2	KHSRP	1.10275	1.02001	1.26275	1.1285	0.10935
O94905	Erlin-2	ERLIN2	1.08737		1.16975	1.12856	0.0516157
O15460	Prolyl 4-hydroxylase subunit alpha-2	P4HA2	1.1065	0.985475	1.2942	1.12872	0.137817
P09382	Galectin-1	LGALS1	1.211	0.876355	1.29885	1.12873	0.197511
O15355	Protein phosphatase 1G	PPM1G	1.18355	0.8383	1.36555	1.12913	0.237177
O43237	Cytoplasmic dynein 1 light intermediate chain 2	DYNC1LI2	1.25475	1.032	1.10065	1.12913	0.101028
P48507	Glutamate--cysteine ligase regulatory subunit	GCLM		1.1677	1.0916	1.12965	0.047635
Q9BWJ5	Splicing factor 3B subunit 5	SF3B5	0.8697	0.88361	1.63635	1.12989	0.388238
P09525	Annexin A4	ANXA4	1.37025	0.720065	1.29945	1.12992	0.315692
P04632	Calpain small subunit 1	CAPNS1	1.26705	0.981655	1.14175	1.13015	0.126576
Q99798	Aconitate hydratase, mitochondrial	ACO2	1.2527	0.98591	1.1526	1.1304	0.119226
P22314	Ubiquitin-like modifier-activating enzyme 1	UBA1	1.2519	0.95377	1.1872	1.13096	0.138662
P21333	Filamin-A	FLNA	1.24245	0.987145	1.1639	1.13116	0.1156
Q8TBC4	NEDD8-activating enzyme E1 catalytic subunit	UBA3		1.1884	1.07397	1.13118	0.0715305
Q9UI30	Multifunctional methyltransferase subunit TRM112-like protein	TRMT112	1.5333	0.78408	1.0779	1.13176	0.333554
O75717	WD repeat and HMG-box DNA-binding protein 1	WDHD1		1.5046	0.75918	1.13189	0.465674
P61513;A6NKH3	60S ribosomal protein L37a	RPL37A	0.942025	1.4232	1.03052	1.13192	0.226263
P13489	Ribonuclease inhibitor	RNH1	1.0905	1.05	1.2555	1.132	0.096161
Q92804	TATA-binding protein-associated factor 2N	TAF15	1.11515	0.893185	1.3879	1.13208	0.218882
P20042	Eukaryotic translation initiation factor 2 subunit 2	EIF2S2	1.2306	1.02148	1.14435	1.13215	0.0928242
P40925	Malate dehydrogenase, cytoplasmic	MDH1	1.2264	0.963525	1.20705	1.13233	0.129384
Q969X5	Endoplasmic reticulum-Golgi intermediate compartment protein 1	ERGIC1	1.02888		1.236	1.13244	0.129328
O43818	U3 small nucleolar RNA-interacting protein 2	RRP9	1.02318	1.0048	1.36963	1.13254	0.181481
Q9BQE3	Tubulin alpha-1C chain	TUBA1C	1.10455	1.28554	1.01125	1.13378	0.123006
P17858	ATP-dependent 6-phosphofructokinase, liver type	PFKL	1.4009	0.99271	1.00778	1.13379	0.204131
P04899;P09471;P11488;P19087;A8MTJ3;P38405	Guanine nucleotide-binding protein G(i) subunit alpha-2	GNAI2	1.17455	1.04229	1.1854	1.13408	0.0702573
Q16181;Q6ZU15	Septin-7	2020-09-07	1.2484	0.9618	1.1948	1.135	0.134248
P07900;Q14568;Q58FG0	Heat shock protein HSP 90-alpha	HSP90AA1	1.1732	1.02828	1.20425	1.13524	0.0827381
P50991	T-complex protein 1 subunit delta	CCT4	1.19425	1.10183	1.1097	1.13526	0.0451334
P00505	Aspartate aminotransferase, mitochondrial	GOT2	1.01147	1.19575	1.19875	1.13532	0.0944873
Q9UHI6	Probable ATP-dependent RNA helicase DDX20	DDX20	1.41065	0.90155	1.0941	1.13543	0.226393
Q99613;B5ME19	Eukaryotic translation initiation factor 3 subunit C;Eukaryotic translation initiation factor 3 subunit C-like protein	EIF3C;EIF3CL	1.32275	0.92462	1.1593	1.13556	0.176234
P60903	Protein S100-A10	S100A10	1.19305	0.99681	1.21685	1.13557	0.106341
Q15155;P69849;Q5JPE7	Nodal modulator 1;Nodal modulator 3;Nodal modulator 2	NOMO1;NOMO3;NOMO2	0.84594	1.2183	1.3429	1.13571	0.227671
P11586	C-1-tetrahydrofolate synthase, cytoplasmic;Methylenetetrahydrofolate dehydrogenase;Methenyltetrahydrofolate cyclohydrolase;Formyltetrahydrofolate synthetase;C-1-tetrahydrofolate synthase, cytoplasmic, N-terminally processed	MTHFD1	1.0634	1.11805	1.226	1.13582	0.072849
Q9UL25	Ras-related protein Rab-21	RAB21	1.4069	0.935825	1.06509	1.13594	0.21427
Q96KP4	Cytosolic non-specific dipeptidase	CNDP2	1.2477	0.995765	1.1647	1.13606	0.113011
Q13885	Tubulin beta-2A chain	TUBB2A	1.23755	1.03705	1.1337	1.1361	0.0882594
Q96PG8	Bcl-2-binding component 3	BBC3	1.14105	1.239	1.0287	1.13625	0.0926135
Q9P2X0	Dolichol-phosphate mannosyltransferase subunit 3	DPM3	1.016	0.93297	1.4603	1.13642	0.249503
P83916	Chromobox protein homolog 1	CBX1	1.05347	1.03066	1.3252	1.13644	0.14419
Q15417	Calponin-3	CNN3	1.29305	0.972705	1.14385	1.13654	0.141041
O94906	Pre-mRNA-processing factor 6	PRPF6	1.3964	0.87789		1.13715	0.322423
O75306	NADH dehydrogenase [ubiquinone] iron-sulfur protein 2, mitochondrial	NDUFS2	1.01278	0.81706	1.5819	1.13725	0.349371
Q12907	Vesicular integral-membrane protein VIP36	LMAN2	1.2318	0.93291	1.24725	1.13732	0.155798
Q15435	Protein phosphatase 1 regulatory subunit 7	PPP1R7	1.03849	1.1213	1.25395	1.13792	0.0955117
P17174	Aspartate aminotransferase, cytoplasmic	GOT1	1.20015	1.0326	1.182	1.13825	0.0807771
P56134;G3V325	ATP synthase subunit f, mitochondrial	ATP5J2;ATP5J2-PTCD1	0.920125	1.17605	1.31905	1.13841	0.177536
Q16555;Q14195;Q14194	Dihydropyrimidinase-related protein 2	DPYSL2	1.173	1.01937	1.22315	1.13851	0.093264
Q13509;A0A0B4J269	Tubulin beta-3 chain	TUBB3	1.09305	1.1486	1.17405	1.13857	0.0363805
Q14103	Heterogeneous nuclear ribonucleoprotein D0	HNRNPD	1.12305	0.90699	1.38655	1.13886	0.210886
P09651;Q32P51	Heterogeneous nuclear ribonucleoprotein A1;Heterogeneous nuclear ribonucleoprotein A1, N-terminally processed;Heterogeneous nuclear ribonucleoprotein A1-like 2	HNRNPA1;HNRNPA1L2	1.15615	0.953255	1.3073	1.1389	0.155985
P48739	Phosphatidylinositol transfer protein beta isoform	PITPNB	1.25279	0.94064	1.22375	1.13906	0.151397
Q9Y2D5	A-kinase anchor protein 2	AKAP2	1.06595	1.1506	1.2007	1.13908	0.0597927
Q9Y490	Talin-1	TLN1	1.14985	1.04795	1.21955	1.13912	0.0757623
Q13310;P0CB38	Polyadenylate-binding protein 4	PABPC4	1.14451	1.00293	1.2702	1.13921	0.117376
Q13185	Chromobox protein homolog 3	CBX3	1.02357	1.01475	1.3796	1.13931	0.182696
P27797	Calreticulin	CALR	1.23125	0.90197	1.2848	1.13934	0.181952
P11166	Solute carrier family 2, facilitated glucose transporter member 1	SLC2A1	1.0488	1.21365	1.15615	1.13954	0.0734239
P51659	Peroxisomal multifunctional enzyme type 2;(3R)-hydroxyacyl-CoA dehydrogenase;Enoyl-CoA hydratase 2	HSD17B4	1.14315	0.86425	1.4126	1.14	0.240516
P14868	Aspartate--tRNA ligase, cytoplasmic	DARS	1.2782	1.10936	1.03385	1.14047	0.109699
P40939	Trifunctional enzyme subunit alpha, mitochondrial;Long-chain enoyl-CoA hydratase;Long chain 3-hydroxyacyl-CoA dehydrogenase	HADHA	1.1144	0.993905	1.3134	1.14057	0.141462
P04183	Thymidine kinase, cytosolic	TK1	1.08793	0.91412	1.4197	1.14058	0.225208
Q9BZZ5	Apoptosis inhibitor 5	API5	1.35545	0.9463	1.1202	1.14065	0.18002
E7EVH7;Q07866;Q9NSK0;Q6P597	Kinesin light chain 1	KLC1	0.95976	1.2484	1.2143	1.14082	0.138257
P61088;Q5JXB2	Ubiquitin-conjugating enzyme E2 N;Putative ubiquitin-conjugating enzyme E2 N-like	UBE2N;UBE2NL	1.18345	0.968515	1.27055	1.14084	0.136269
P30049	ATP synthase subunit delta, mitochondrial	ATP5D	0.97486	1.05281	1.39715	1.14161	0.196839
Q99805	Transmembrane 9 superfamily member 2	TM9SF2	0.6969		1.58645	1.14167	0.550951
O60306	Intron-binding protein aquarius	AQR	1.3193	0.894145	1.2124	1.14195	0.193669
O00571;Q9NQI0	ATP-dependent RNA helicase DDX3X	DDX3X	1.1991	1.00095	1.2272	1.14242	0.107944
P31939	Bifunctional purine biosynthesis protein PURH;Phosphoribosylaminoimidazolecarboxamide formyltransferase;IMP cyclohydrolase	ATIC	1.23665	1.02045	1.17225	1.14312	0.0971101
O94826	Mitochondrial import receptor subunit TOM70	TOMM70A	1.18595	0.809345	1.4349	1.1434	0.275443
P62191	26S protease regulatory subunit 4	PSMC1	1.2801	0.97136	1.17875	1.1434	0.137638
P07919;A0A096LP55	Cytochrome b-c1 complex subunit 6, mitochondrial;Cytochrome b-c1 complex subunit 6	UQCRH;UQCRHL	0.91504	0.86998	1.6463	1.14377	0.381005
Q9UDY4	DnaJ homolog subfamily B member 4	DNAJB4	1.12871	1.077	1.226	1.1439	0.0661343
Q9UBC2	Epidermal growth factor receptor substrate 15-like 1	EPS15L1	1.36125	1.05095	1.01962	1.14394	0.165085
Q8WZA0	Protein LZIC	LZIC	1.17965		1.10835	1.144	0.0440706
Q9Y5L0	Transportin-3	TNPO3	1.33545	1.06368	1.03309	1.14407	0.145481
P15374	Ubiquitin carboxyl-terminal hydrolase isozyme L3	UCHL3	1.00778	0.80471	1.6198	1.1441	0.370859
Q92974	Rho guanine nucleotide exchange factor 2	ARHGEF2	1.52	1.1149	0.79779	1.14423	0.316368
O75154	Rab11 family-interacting protein 3	RAB11FIP3	1.3198	0.96905		1.14443	0.216718
P78347	General transcription factor II-I	GTF2I	1.2054	0.891105	1.337	1.1445	0.200175
P22626	Heterogeneous nuclear ribonucleoproteins A2/B1	HNRNPA2B1	1.15625	0.982905	1.2948	1.14465	0.136522
P13797;P13796	Plastin-3	PLS3	1.18485	1.07845	1.17105	1.14478	0.0505417
Q9NZ08	Endoplasmic reticulum aminopeptidase 1	ERAP1	0.982705	0.943275	1.50895	1.14498	0.275836
P42704	Leucine-rich PPR motif-containing protein, mitochondrial	LRPPRC	1.1477	1.1018	1.18565	1.14505	0.0366689
P04040	Catalase	CAT	1.3643	0.91001	1.16215	1.14549	0.198695
Q9UHX1	Poly(U)-binding-splicing factor PUF60	PUF60	1.15315	1.0735	1.21015	1.1456	0.0599137
P39023;Q92901	60S ribosomal protein L3	RPL3	1.21875	1.01857	1.2022	1.14651	0.0969074
Q13443	Disintegrin and metalloproteinase domain-containing protein 9	ADAM9	1.1619	1.1917	1.0868	1.1468	0.047136
Q13045	Protein flightless-1 homolog	FLII	1.15175	1.35985	0.929085	1.14689	0.187832
O14979	Heterogeneous nuclear ribonucleoprotein D-like	HNRNPDL	1.13192	0.8596	1.4492	1.14691	0.257289
O75694	Nuclear pore complex protein Nup155	NUP155	1.3235	0.869165	1.24889	1.14718	0.212385
P43487	Ran-specific GTPase-activating protein	RANBP1	1.2522	0.976305	1.21325	1.14725	0.130154
P36406	E3 ubiquitin-protein ligase TRIM23	TRIM23	1.33195	1.2198	0.890605	1.14745	0.199917
P55072	Transitional endoplasmic reticulum ATPase	VCP	1.1825	1.018	1.24305	1.14785	0.101457
P09972	Fructose-bisphosphate aldolase C	ALDOC	1.1961	0.988165	1.26145	1.14857	0.124248
Q16851	UTP--glucose-1-phosphate uridylyltransferase	UGP2	1.18675	1.0734	1.1858	1.14865	0.0567363
Q5VYK3	Proteasome-associated protein ECM29 homolog	ECM29	1.0997	1.0974	1.25175	1.14962	0.0769466
P63244	Guanine nucleotide-binding protein subunit beta-2-like 1;Guanine nucleotide-binding protein subunit beta-2-like 1, N-terminally processed	GNB2L1	1.23625	0.969415	1.2434	1.14969	0.13583
Q99623	Prohibitin-2	PHB2	0.98524	1.22675	1.23775	1.14991	0.124111
Q07157	Tight junction protein ZO-1	TJP1	1.3325	0.967245	1.15005	1.14993	0.158816
P10768	S-formylglutathione hydrolase	ESD	1.35705	0.98027	1.11295	1.15009	0.166175
Q02952	A-kinase anchor protein 12	AKAP12	1.26355	0.95976	1.2272	1.15017	0.144238
Q15907;P62491	Ras-related protein Rab-11B;Ras-related protein Rab-11A	RAB11B;RAB11A	1.24845	0.98944	1.213	1.1503	0.122081
O75391	Sperm-associated antigen 7	SPAG7		1.15065	1.1505	1.15057	9.21852e-05
Q9UBT2	SUMO-activating enzyme subunit 2	UBA2	1.17655	1.05153	1.2237	1.15059	0.0773292
Q15008	26S proteasome non-ATPase regulatory subunit 6	PSMD6	1.08147	1.2388	1.1343	1.15152	0.069531
Q02750	Dual specificity mitogen-activated protein kinase kinase 1	MAP2K1	1.2515	0.99014	1.214	1.15188	0.122687
Q13243	Serine/arginine-rich splicing factor 5	SRSF5	0.94977	1.4483	1.05852	1.1522	0.227509
P62136	Serine/threonine-protein phosphatase PP1-alpha catalytic subunit	PPP1CA	1.18985	1.08445	1.18355	1.15262	0.0512903
Q96TA1	Niban-like protein 1	FAM129B	1.3543	0.93576	1.1681	1.15272	0.181912
A0A0A6YYL6;P18621	60S ribosomal protein L17	RPL17-C18orf32;RPL17	1.2404	1.117	1.10105	1.15282	0.0661575
P61923	Coatomer subunit zeta-1	COPZ1	1.16305	1.10797	1.18785	1.15296	0.0354613
P39687;O95626	Acidic leucine-rich nuclear phosphoprotein 32 family member A	ANP32A	1.1767	0.969665	1.3128	1.15305	0.14985
Q9Y6M1	Insulin-like growth factor 2 mRNA-binding protein 2	IGF2BP2	1.06486	1.11694	1.278	1.15326	0.0963521
Q9Y6E0	Serine/threonine-protein kinase 24;Serine/threonine-protein kinase 24 36 kDa subunit;Serine/threonine-protein kinase 24 12 kDa subunit	STK24		0.936565	1.37	1.15328	0.26575
O60568	Procollagen-lysine,2-oxoglutarate 5-dioxygenase 3	PLOD3	1.18015	1.1319	1.1479	1.15332	0.0213097
Q13838	Spliceosome RNA helicase DDX39B	DDX39B	1.32345	0.889305	1.24755	1.15343	0.201026
P62701	40S ribosomal protein S4, X isoform	RPS4X	1.2091	1.08205	1.1697	1.15362	0.0563741
Q00169	Phosphatidylinositol transfer protein alpha isoform	PITPNA	1.27215	1.08695	1.10261	1.1539	0.0890069
O15173	Membrane-associated progesterone receptor component 2	PGRMC2	1.2693	0.88495	1.3083	1.15418	0.202721
Q92598	Heat shock protein 105 kDa	HSPH1	1.17465	1.09053	1.19805	1.15441	0.0489821
Q9NUQ9	Protein FAM49B	FAM49B	1.3798	1.0939	0.990135	1.15461	0.174779
Q86UP2	Kinectin	KTN1	1.1611	1.0027	1.3006	1.1548	0.129067
O15427	Monocarboxylate transporter 4	SLC16A3	1.22475	0.94135	1.2992	1.1551	0.163465
P11279	Lysosome-associated membrane glycoprotein 1	LAMP1	0.78475	1.59395	1.08665	1.15512	0.354009
Q15388	Mitochondrial import receptor subunit TOM20 homolog	TOMM20	0.85119	0.75037	1.864	1.15519	0.533175
P67870	Casein kinase II subunit beta	CSNK2B	1.2683	0.988605	1.2092	1.15537	0.12759
P11940;Q9H361;Q4VXU2;Q5JQF8;Q96DU9	Polyadenylate-binding protein 1	PABPC1	1.12651	1.23075	1.10885	1.15537	0.0570168
Q96B26	Exosome complex component RRP43	EXOSC8	1.5602	0.88516	1.02085	1.1554	0.309043
P12270	Nucleoprotein TPR	TPR	0.949405	1.11564	1.40135	1.15547	0.197833
Q68CZ2;Q63HR2;Q9HBL0	Tensin-3	TNS3	1.2531	0.91413	1.29926	1.15549	0.181998
Q9ULC4	Malignant T-cell-amplified sequence 1	MCTS1	1.3007	1.2833	0.88299	1.15566	0.204473
Q9HC07	Transmembrane protein 165	TMEM165	1.41385	0.865275	1.18805	1.15573	0.238562
P10644	cAMP-dependent protein kinase type I-alpha regulatory subunit;cAMP-dependent protein kinase type I-alpha regulatory subunit, N-terminally processed	PRKAR1A	1.0347	1.1282	1.3049	1.15593	0.118708
P68104;Q5VTE0	Elongation factor 1-alpha 1;Putative elongation factor 1-alpha-like 3	EEF1A1;EEF1A1P5	1.18865	1.1815	1.09785	1.156	0.0436731
Q14203;E7EWF7	Dynactin subunit 1	DCTN1	1.25355	1.0714	1.14325	1.15607	0.079363
Q8IVM0	Coiled-coil domain-containing protein 50	CCDC50	0.83636	1.4233	1.2095	1.15639	0.25688
Q01813	ATP-dependent 6-phosphofructokinase, platelet type	PFKP	1.1751	1.098	1.1974	1.15683	0.0450859
Q53H12	Acylglycerol kinase, mitochondrial	AGK	1.3194	0.85757	1.2943	1.15709	0.224438
Q9UI12	V-type proton ATPase subunit H	ATP6V1H	1.4412	0.867595	1.16275	1.15718	0.247881
P25398	40S ribosomal protein S12	RPS12	1.22505	0.99849	1.24995	1.15783	0.119666
Q9Y333	U6 snRNA-associated Sm-like protein LSm2	LSM2	0.9841	0.874915	1.6146	1.15787	0.344847
Q15404	Ras suppressor protein 1	RSU1	1.22205	0.944295	1.30785	1.15806	0.164098
Q9UNS2	COP9 signalosome complex subunit 3	COPS3	1.18225	1.073	1.2194	1.15822	0.0657058
Q14108	Lysosome membrane protein 2	SCARB2	1.15945	0.907905	1.4074	1.15825	0.215626
Q15629	Translocating chain-associated membrane protein 1	TRAM1	1.15738		1.1594	1.15839	0.00123611
P13639	Elongation factor 2	EEF2	1.24195	1.05478	1.17865	1.15846	0.0821843
Q15185	Prostaglandin E synthase 3	PTGES3	1.14605	0.993595	1.3361	1.15858	0.148109
O75821	Eukaryotic translation initiation factor 3 subunit G	EIF3G	1.09265	1.0718	1.3134	1.15928	0.115481
Q16881;Q9NNW7	Thioredoxin reductase 1, cytoplasmic	TXNRD1	1.2108	1.13005	1.1377	1.15952	0.0384445
C9JLW8	Protein FAM195B	FAM195B	1.16035	0.98883	1.3297	1.15963	0.146975
P00367;P49448	Glutamate dehydrogenase 1, mitochondrial;Glutamate dehydrogenase 2, mitochondrial	GLUD1;GLUD2	1.2847	1.00528	1.19045	1.16014	0.122531
P05141;Q9H0C2	ADP/ATP translocase 2;ADP/ATP translocase 2, N-terminally processed	SLC25A5	1.2392	1.0943	1.14775	1.16042	0.0631461
Q16821	Protein phosphatase 1 regulatory subunit 3A	PPP1R3A	1.01561	1.35837	1.1103	1.16143	0.152404
P27824	Calnexin	CANX	1.30215	0.92293	1.25925	1.16144	0.178803
Q05682	Caldesmon	CALD1	1.28645	0.959405	1.23935	1.16173	0.152185
Q9HB71	Calcyclin-binding protein	CACYBP	1.22595	1.04747	1.21465	1.16269	0.0859561
P23284	Peptidyl-prolyl cis-trans isomerase B	PPIB	1.1514	0.99929	1.33865	1.16311	0.146145
P52597	Heterogeneous nuclear ribonucleoprotein F;Heterogeneous nuclear ribonucleoprotein F, N-terminally processed	HNRNPF	1.1324	0.91873	1.4385	1.16321	0.224595
O43264	Centromere/kinetochore protein zw10 homolog	ZW10	1.24445	1.27925	0.96609	1.16326	0.147552
Q9UEW8	STE20/SPS1-related proline-alanine-rich protein kinase	STK39	1.07355	1.21408	1.20265	1.16343	0.0670833
Q9UBW8	COP9 signalosome complex subunit 7a	COPS7A	1.03892	0.98756	1.46415	1.16354	0.224829
P14618	Pyruvate kinase PKM	PKM	1.1826	1.08375	1.2244	1.16358	0.0620735
P16949;REV__P36956;Q9NZ72;Q9H169;H7BZ55	Stathmin	STMN1	1.19595	0.956905	1.3379	1.16358	0.165479
P28838	Cytosol aminopeptidase	LAP3	1.41445	1.00412	1.07235	1.16364	0.188951
Q9NRN7	L-aminoadipate-semialdehyde dehydrogenase-phosphopantetheinyl transferase	AASDHPPT		0.97778	1.3496	1.16369	0.225933
Q9H8Y8	Golgi reassembly-stacking protein 2	GORASP2	1.30015		1.0274	1.16378	0.165722
Q9NXH9	tRNA (guanine(26)-N(2))-dimethyltransferase	TRMT1	1.2644	1.07162	1.15615	1.16406	0.0830139
O60502	Protein O-GlcNAcase	MGEA5	1.18745	1.2581	1.0469	1.16415	0.0923512
P45974	Ubiquitin carboxyl-terminal hydrolase 5	USP5	1.00066	1.3041	1.1877	1.16415	0.131496
B4DLN1;P52815;Q9UBX3	39S ribosomal protein L12, mitochondrial	MRPL12	1.23995	0.77571	1.4774	1.16435	0.306523
P52272	Heterogeneous nuclear ribonucleoprotein M	HNRNPM	1.30405	1.01005	1.17905	1.16438	0.126717
P61163	Alpha-centractin	ACTR1A	1.2604	1.09605	1.13875	1.16507	0.0731949
P61158;Q9C0K3;Q9P1U1	Actin-related protein 3	ACTR3	1.26625	0.998125	1.23085	1.16507	0.125024
P25705	ATP synthase subunit alpha, mitochondrial	ATP5A1	1.06995	1.03513	1.39055	1.16521	0.168144
P48059	LIM and senescent cell antigen-like-containing domain protein 1	LIMS1	1.21978	0.833	1.4436	1.16546	0.265048
P52907	F-actin-capping protein subunit alpha-1	CAPZA1	1.17085	1.0383	1.28765	1.1656	0.107033
O95373	Importin-7	IPO7	1.21765	1.13245	1.1471	1.16573	0.0390775
P15170	Eukaryotic peptide chain release factor GTP-binding subunit ERF3A	GSPT1	1.2321	0.98265	1.2832	1.16598	0.137921
P63261	Actin, cytoplasmic 2;Actin, cytoplasmic 2, N-terminally processed	ACTG1	1.27555	1.00547	1.2174	1.16614	0.121897
P61586;P62745	Transforming protein RhoA	RHOA	1.4175	1.02695	1.054	1.16615	0.187022
A0A1W2PNV4;Q92747			1.22025	1.1274	1.1531	1.16692	0.0410845
P40938	Replication factor C subunit 3	RFC3	1.22315	1.0792	1.2014	1.16792	0.0664377
Q99961;Q99962;Q99963	Endophilin-A2	SH3GL1	1.2392	1.06637	1.1983	1.16795	0.077336
O43396	Thioredoxin-like protein 1	TXNL1	1.19445	0.976875	1.3333	1.16821	0.153787
Q6NZI2	Polymerase I and transcript release factor	PTRF	1.1684	0.90423	1.43225	1.16829	0.225979
Q9UQ80;H0YIN7	Proliferation-associated protein 2G4	PA2G4	1.16105	1.05775	1.28625	1.16835	0.0979371
P30530	Tyrosine-protein kinase receptor UFO	AXL	1.00417	1.4547	1.0463	1.16839	0.212981
Q9P2E9	Ribosome-binding protein 1	RRBP1	1.23845	0.993935	1.2738	1.16873	0.130401
Q9GZS3	WD repeat-containing protein 61;WD repeat-containing protein 61, N-terminally processed	WDR61	1.03482	0.9787	1.49305	1.16886	0.241397
P23528	Cofilin-1	CFL1	1.27495	1.0691	1.1634	1.16915	0.088137
O15371	Eukaryotic translation initiation factor 3 subunit D	EIF3D	1.00695	1.3147	1.18655	1.1694	0.132196
Q13200	26S proteasome non-ATPase regulatory subunit 2	PSMD2	1.3282	1.04125	1.13905	1.1695	0.124736
Q14558;O60256	Phosphoribosyl pyrophosphate synthase-associated protein 1	PRPSAP1	1.1035	1.3686	1.03663	1.16958	0.150116
Q13561	Dynactin subunit 2	DCTN2	1.1946	1.04616	1.2682	1.16965	0.0966975
P04075	Fructose-bisphosphate aldolase A	ALDOA	1.2297	0.991665	1.29005	1.17047	0.134786
P56182	Ribosomal RNA processing protein 1 homolog A	RRP1	0.77951	1.2779	1.45445	1.17062	0.299009
P05204	Non-histone chromosomal protein HMG-17	HMGN2	1.1679	0.888985	1.45505	1.17064	0.241783
Q92922	SWI/SNF complex subunit SMARCC1	SMARCC1	1.322	1.00133	1.1891	1.17081	0.13761
P37235;P84074	Hippocalcin-like protein 1	HPCAL1	1.49364	0.863975	1.1552	1.17094	0.269122
Q8WUM0	Nuclear pore complex protein Nup133	NUP133	1.4696		0.8727	1.17115	0.360391
P61081	NEDD8-conjugating enzyme Ubc12	UBE2M	1.175	1.0051	1.33445	1.17152	0.140592
P60983;O60234	Glia maturation factor beta	GMFB	1.2358	1.00339	1.2768	1.172	0.125811
Q13740	CD166 antigen	ALCAM	1.1714	0.91861	1.42655	1.17219	0.216664
P62826	GTP-binding nuclear protein Ran	RAN	1.19205	1.09545	1.22915	1.17222	0.058881
Q15642	Cdc42-interacting protein 4	TRIP10	0.924555	1.2111	1.3811	1.17225	0.196834
Q9H773	dCTP pyrophosphatase 1	DCTPP1	1.2999	0.940585	1.27635	1.17228	0.171459
Q92544	Transmembrane 9 superfamily member 4	TM9SF4	1.0338		1.3122	1.173	0.167825
Q96IX5	Up-regulated during skeletal muscle growth protein 5	USMG5	1.07629	1.2	1.24295	1.17308	0.0737629
P26368	Splicing factor U2AF 65 kDa subunit	U2AF2	1.0999	1.11135	1.3081	1.17312	0.0997677
Q96EP5	DAZ-associated protein 1	DAZAP1	0.899725	1.34905	1.2715	1.17343	0.204684
Q14697	Neutral alpha-glucosidase AB	GANAB	1.2036	1.02335	1.29355	1.1735	0.117249
Q15363	Transmembrane emp24 domain-containing protein 2	TMED2	0.76617	1.26325	1.4912	1.17354	0.315922
P17980	26S protease regulatory subunit 6A	PSMC3	1.153	1.04625	1.3233	1.17418	0.119006
P61769	Beta-2-microglobulin;Beta-2-microglobulin form pI 5.3	B2M	1.17675	1.01972	1.32655	1.17434	0.130651
Q9Y5S9	RNA-binding protein 8A	RBM8A	1.2712	0.925045	1.3269	1.17438	0.185392
P22061	Protein-L-isoaspartate(D-aspartate) O-methyltransferase	PCMT1	1.1973	0.86595	1.46	1.17442	0.253475
P40121	Macrophage-capping protein	CAPG	1.18785	1.0084	1.32775	1.17467	0.136279
Q8NBS9	Thioredoxin domain-containing protein 5	TXNDC5	1.2174	0.95449	1.3522	1.1747	0.172185
Q9BS26	Endoplasmic reticulum resident protein 44	ERP44	1.2509	1.06185	1.21135	1.1747	0.0848826
O15258	Protein RER1	RER1	1.4324		0.91714	1.17477	0.310141
Q70UQ0	Inhibitor of nuclear factor kappa-B kinase-interacting protein	IKBIP	1.28075	0.823395	1.4216	1.17525	0.266111
P25685	DnaJ homolog subfamily B member 1	DNAJB1	1.33545	0.96998	1.2211	1.17551	0.159039
Q8TAQ2	SWI/SNF complex subunit SMARCC2	SMARCC2	1.2815	0.94697	1.3017	1.17672	0.169308
A0A2R8YDH4;Q9UDY2	Tight junction protein ZO-2	TJP2	1.2768	0.97043	1.2841	1.17711	0.152091
Q9UBE0	SUMO-activating enzyme subunit 1;SUMO-activating enzyme subunit 1, N-terminally processed	SAE1	1.29265	1.0209	1.2182	1.17725	0.119284
P30040	Endoplasmic reticulum resident protein 29	ERP29	1.2284	1.0003	1.3031	1.17727	0.133991
P49327	Fatty acid synthase;[Acyl-carrier-protein] S-acetyltransferase;[Acyl-carrier-protein] S-malonyltransferase;3-oxoacyl-[acyl-carrier-protein] synthase;3-oxoacyl-[acyl-carrier-protein] reductase;3-hydroxyacyl-[acyl-carrier-protein] dehydratase;Enoyl-[acyl-carrier-protein] reductase;Oleoyl-[acyl-carrier-protein] hydrolase	FASN	1.2831	1.0389	1.2098	1.17727	0.10644
O75955	Flotillin-1	FLOT1	1.32363	1.1242	1.08437	1.1774	0.108879
P31942	Heterogeneous nuclear ribonucleoprotein H3	HNRNPH3	1.16495	1.05665	1.31155	1.17772	0.108624
Q9BZE4	Nucleolar GTP-binding protein 1	GTPBP4	1.51935	0.819905	1.1944	1.17789	0.297155
Q02978	Mitochondrial 2-oxoglutarate/malate carrier protein	SLC25A11	1.18335	0.94931	1.40105	1.1779	0.191798
O94925	Glutaminase kidney isoform, mitochondrial	GLS	0.87926	1.4768		1.17803	0.35867
P0DN76;Q01081;M0R2N4;Q8WU68	Splicing factor U2AF 35 kDa subunit;Splicing factor U2AF 26 kDa subunit	U2AF1;U2AF1L4	1.1721	0.924305	1.4389	1.17844	0.218388
Q3ZCM7	Tubulin beta-8 chain	TUBB8	1.24335	1.00138	1.29195	1.17889	0.132022
P33991	DNA replication licensing factor MCM4	MCM4	1.17205	1.09745	1.26805	1.17918	0.0725277
P62937;Q9Y536;P0DN37;P0DN26;A0A0B4J2A2;A0A075B767;A0A075B759;F5H284	Peptidyl-prolyl cis-trans isomerase A;Peptidyl-prolyl cis-trans isomerase A, N-terminally processed	PPIA	1.17005	1.06115	1.3076	1.1796	0.104698
Q15043	Zinc transporter ZIP14	SLC39A14	1.3235	0.908135	1.3081	1.17991	0.199584
P47756	F-actin-capping protein subunit beta	CAPZB	1.3763	0.95043	1.21335	1.18003	0.182099
P50454	Serpin H1	SERPINH1	1.1542	1.02013	1.3658	1.18004	0.147688
Q9Y6V0	Protein piccolo	PCLO	1.3923	0.80354	1.34615	1.18066	0.277312
P62316	Small nuclear ribonucleoprotein Sm D2	SNRPD2	1.2103	0.93359	1.3987	1.18086	0.198116
O43852	Calumenin	CALU	1.1769	0.99728	1.36845	1.18088	0.157186
Q12769	Nuclear pore complex protein Nup160	NUP160	1.22456	0.964205	1.35395	1.1809	0.168096
P52292	Importin subunit alpha-1	KPNA2	1.3398	1.01178	1.1919	1.18116	0.139078
Q8N1T3	Unconventional myosin-Ih	MYO1H	1.4824	1.06235	1.00117	1.18197	0.221637
Q13442	28 kDa heat- and acid-stable phosphoprotein	PDAP1	1.4038	0.99957	1.1428	1.18206	0.173388
Q15758	Neutral amino acid transporter B(0)	SLC1A5	1.02385	1.2409	1.28405	1.18293	0.117887
Q9Y4L1	Hypoxia up-regulated protein 1	HYOU1	1.2321	0.99829	1.3187	1.18303	0.140102
O95816	BAG family molecular chaperone regulator 2	BAG2	1.52	0.80253	1.22745	1.18333	0.304873
Q6S8J3;A5A3E0;P0CG38;P0CG39	POTE ankyrin domain family member E;POTE ankyrin domain family member F;POTE ankyrin domain family member I;POTE ankyrin domain family member J	POTEE;POTEF;POTEI;POTEJ	1.83175	0.53562		1.18369	0.774279
F8W031;Q9Y2B0	Protein canopy homolog 2	CNPY2	1.2687	0.911505	1.3726	1.18427	0.204232
P05556	Integrin beta-1	ITGB1	1.31645	0.87279	1.36435	1.18453	0.228812
P46977	Dolichyl-diphosphooligosaccharide--protein glycosyltransferase subunit STT3A	STT3A	1.08575	1.15775	1.3105	1.18467	0.0968779
P42677	40S ribosomal protein S27	RPS27	1.1907	0.96679	1.39785	1.18511	0.18191
Q08170	Serine/arginine-rich splicing factor 4	SRSF4	1.2288	1.12535	1.20145	1.1852	0.0452305
Q9Y5X2	Sorting nexin-8	SNX8	1.0781		1.29266	1.18538	0.127993
P30566;A0A1W2PRX2	Adenylosuccinate lyase	ADSL	1.1978	1.30669	1.05265	1.18572	0.10749
O75494;Q8WXF0	Serine/arginine-rich splicing factor 10	SRSF10	1.0395	0.91741	1.60025	1.18572	0.30711
P20337	Ras-related protein Rab-3B	RAB3B	1.18015	1.02255	1.3546	1.18577	0.140077
Q9UJY5	ADP-ribosylation factor-binding protein GGA1	GGA1	1.0572	1.2727	1.2275	1.1858	0.0958347
O14980	Exportin-1	XPO1	1.26495	1.1284	1.16435	1.1859	0.0596844
P05388;Q8NHW5	60S acidic ribosomal protein P0;60S acidic ribosomal protein P0-like	RPLP0;RPLP0P6	1.1251	1.188	1.24465	1.18592	0.050427
O95336	6-phosphogluconolactonase	PGLS	1.21865	1.03008	1.3096	1.18611	0.120202
Q9NXG2	THUMP domain-containing protein 1	THUMPD1	1.3748	0.679	1.5055	1.18643	0.374469
P31943	Heterogeneous nuclear ribonucleoprotein H;Heterogeneous nuclear ribonucleoprotein H, N-terminally processed	HNRNPH1	1.1934	0.981485	1.3849	1.18659	0.170061
P53675	Clathrin heavy chain 2	CLTCL1	0.92058		1.4534	1.18699	0.317408
Q6UB35	Monofunctional C1-tetrahydrofolate synthase, mitochondrial	MTHFD1L	1.3558	0.91011	1.2957	1.1872	0.203709
P60900	Proteasome subunit alpha type-6	PSMA6	1.0936	1.2561	1.21225	1.18732	0.070807
Q14254	Flotillin-2	FLOT2	1.3499	0.877155	1.33595	1.18767	0.226497
P42224	Signal transducer and activator of transcription 1-alpha/beta	STAT1	1.04006	1.2829	1.2405	1.18782	0.109198
Q7Z434	Mitochondrial antiviral-signaling protein	MAVS	1.04781	0.81761	1.6985	1.18797	0.384576
Q68E01	Integrator complex subunit 3	INTS3	1.1623	1.04	1.3617	1.188	0.136686
O43447	Peptidyl-prolyl cis-trans isomerase H	PPIH	1.2697	0.98568	1.309	1.18813	0.148487
O75915	PRA1 family protein 3	ARL6IP5	1.2503	0.8491	1.46525	1.18822	0.263194
Q13162	Peroxiredoxin-4	PRDX4	0.848095	1.2557	1.4618	1.18853	0.262776
Q02878	60S ribosomal protein L6	RPL6	1.30155	1.25465	1.00955	1.18858	0.131931
P62841	40S ribosomal protein S15	RPS15	1.1919	1.0815	1.29265	1.18868	0.0888477
P43243	Matrin-3	MATR3	1.22495	1.00286	1.33915	1.18899	0.143822
P16152	Carbonyl reductase [NADPH] 1	CBR1	1.2398	1.08795	1.2393	1.18902	0.0736126
P04733	Metallothionein-1F	MT1F	1.35055		1.0276	1.18907	0.192049
P24534	Elongation factor 1-beta	EEF1B2	1.1353	1.1436	1.2888	1.18923	0.0725905
Q9UHD1	Cysteine and histidine-rich domain-containing protein 1	CHORDC1	1.43745	0.903	1.22819	1.18955	0.226399
Q13148	TAR DNA-binding protein 43	TARDBP	1.2028	0.993735	1.37305	1.18986	0.159673
P06733;P13929	Alpha-enolase	ENO1	1.17285	1.0174	1.38035	1.1902	0.152996
P41227	N-alpha-acetyltransferase 10	NAA10	0.92095	0.73951	1.9103	1.19025	0.529419
Q15056	Eukaryotic translation initiation factor 4H	EIF4H	1.16145	0.99584	1.41395	1.19041	0.176875
P02545	Prelamin-A/C;Lamin-A/C	LMNA	1.20325	1.09685	1.2713	1.19047	0.0738574
Q96I99	Succinyl-CoA ligase [GDP-forming] subunit beta, mitochondrial	SUCLG2	1.05892	1.12496	1.38775	1.19054	0.146109
O43795	Unconventional myosin-Ib	MYO1B	1.3093	1.1653	1.09985	1.19148	0.0899314
Q9UHB6	LIM domain and actin-binding protein 1	LIMA1	1.22415	1.09095	1.25965	1.19158	0.0746404
Q8TF65	PDZ domain-containing protein GIPC2	GIPC2	1.0892	1.23657	1.24995	1.1919	0.0748353
P20962	Parathymosin	PTMS	1.1778	0.93857	1.45985	1.19207	0.21889
Q10567	AP-1 complex subunit beta-1	AP1B1	1.2212	1.00799	1.34705	1.19208	0.143778
P60842	Eukaryotic initiation factor 4A-I	EIF4A1	1.2391	1.132	1.20545	1.19218	0.0459398
Q9NR31	GTP-binding protein SAR1a	SAR1A	1.44625	1.13455	0.996665	1.19249	0.193146
P26006	Integrin alpha-3;Integrin alpha-3 heavy chain;Integrin alpha-3 light chain	ITGA3	1.11995	0.990695	1.4688	1.19315	0.207279
O60884	DnaJ homolog subfamily A member 2	DNAJA2	1.1501	1.0844	1.34795	1.19415	0.114882
O00764	Pyridoxal kinase	PDXK	1.34425	0.993885	1.24565	1.19459	0.151245
P17812;Q9NRF8	CTP synthase 1	CTPS1	1.3985	1.05269	1.1327	1.19463	0.151539
Q9UHD8	Septin-9	2020-09-09	1.2692	1.0729	1.2421	1.19473	0.0890385
Q13151	Heterogeneous nuclear ribonucleoprotein A0	HNRNPA0	1.17525	1.1276	1.28165	1.19483	0.0660092
P06737	Glycogen phosphorylase, liver form	PYGL	1.38805		1.0036	1.19583	0.22733
P56545	C-terminal-binding protein 2	CTBP2		1.4377	0.95399	1.19585	0.286019
Q9HDC9	Adipocyte plasma membrane-associated protein	APMAP	1.22095	1.0299	1.3394	1.19675	0.130489
P08865	40S ribosomal protein SA	RPSA	1.0865	1.04655	1.4575	1.19685	0.18934
Q03252	Lamin-B2	LMNB2	1.1395	1.03102	1.4209	1.19714	0.168094
P62993	Growth factor receptor-bound protein 2	GRB2	1.2367	1.30068	1.05414	1.19717	0.106862
Q06830	Peroxiredoxin-1	PRDX1	1.1621	1.1984	1.23145	1.19732	0.0289712
Q96AG4	Leucine-rich repeat-containing protein 59	LRRC59	1.27275	1.11285	1.2088	1.19813	0.0671727
P07954	Fumarate hydratase, mitochondrial	FH	1.2003	1.02426	1.37	1.19819	0.144284
P43490	Nicotinamide phosphoribosyltransferase	NAMPT	1.31745	1.08792	1.1894	1.19826	0.0959903
P53004	Biliverdin reductase A	BLVRA	1.4737	0.882535	1.2389	1.19838	0.248384
P61011	Signal recognition particle 54 kDa protein	SRP54	1.3315	1.05903	1.20466	1.1984	0.113773
Q99873;Q9NR22	Protein arginine N-methyltransferase 1	PRMT1	1.29815	1.0929	1.20415	1.1984	0.0857358
P14866	Heterogeneous nuclear ribonucleoprotein L	HNRNPL	1.39225	0.893055	1.31005	1.19845	0.223335
O75396	Vesicle-trafficking protein SEC22b	SEC22B	1.2336	1.1508	1.2114	1.1986	0.035757
Q99879;Q99877;Q93079;Q5QNW6;P62807;P58876;P57053;O60814;Q99880;Q96A08	Histone H2B type 1-M;Histone H2B type 1-N;Histone H2B type 1-H;Histone H2B type 2-F;Histone H2B type 1-C/E/F/G/I;Histone H2B type 1-D;Histone H2B type F-S;Histone H2B type 1-K;Histone H2B type 1-L;Histone H2B type 1-A	HIST1H2BM;HIST1H2BN;HIST1H2BH;HIST2H2BF;HIST1H2BC;HIST1H2BD;H2BFS;HIST1H2BK;HIST1H2BL;HIST1H2BA	1.02571	1.2395	1.331	1.19874	0.130699
Q9H0U4;Q92928	Ras-related protein Rab-1B	RAB1B	1.22075	1.14079	1.23505	1.19886	0.0423724
P54886	Delta-1-pyrroline-5-carboxylate synthase;Glutamate 5-kinase;Gamma-glutamyl phosphate reductase	ALDH18A1	1.3472	0.981805	1.26935	1.19945	0.160461
P20700	Lamin-B1	LMNB1	1.1317	1.06045	1.40625	1.19947	0.152225
O00264	Membrane-associated progesterone receptor component 1	PGRMC1	1.21715	0.6454	1.73615	1.19957	0.454821
P16070	CD44 antigen	CD44	1.26405	1.16295	1.172	1.19967	0.0466304
P27694	Replication protein A 70 kDa DNA-binding subunit;Replication protein A 70 kDa DNA-binding subunit, N-terminally processed	RPA1	1.2273	1.10457	1.2689	1.20026	0.0711828
O95456	Proteasome assembly chaperone 1	PSMG1	1.49975	0.864125	1.23725	1.20037	0.266094
Q5JWF2	Guanine nucleotide-binding protein G(s) subunit alpha isoforms XLas	GNAS	1.0878	1.1618	1.3548	1.20147	0.114736
Q9BUF5	Tubulin beta-6 chain	TUBB6	1.25745	1.16275	1.1842	1.20147	0.0413287
P35269	General transcription factor IIF subunit 1	GTF2F1	1.2552	1.1803	1.1691	1.20153	0.0389609
P0DMV9;P0DMV8	Heat shock 70 kDa protein 1B;Heat shock 70 kDa protein 1A	HSPA1B;HSPA1A	1.18165	1.12045	1.30275	1.20162	0.077209
Q9H4A6	Golgi phosphoprotein 3	GOLPH3	1.07245	1.24615	1.2872	1.20193	0.0948462
Q16666	Gamma-interferon-inducible protein 16	IFI16	1.1557	1.1614	1.28885	1.20198	0.0626321
Q9C0C2	182 kDa tankyrase-1-binding protein	TNKS1BP1	1.6963	0.56097	1.3489	1.20206	0.48395
P25787	Proteasome subunit alpha type-2	PSMA2	1.17495	1.04423	1.38775	1.20231	0.144211
P12004	Proliferating cell nuclear antigen	PCNA	1.27185	1.01924	1.3163	1.20247	0.133245
O43491	Band 4.1-like protein 2	EPB41L2	1.17395	1.06188	1.37175	1.20253	0.130475
Q15796	Mothers against decapentaplegic homolog 2	SMAD2	1.25135	0.969265	1.38835	1.20299	0.17763
P10619	Lysosomal protective protein;Lysosomal protective protein 32 kDa chain;Lysosomal protective protein 20 kDa chain	CTSA	1.3458	0.830445	1.4337	1.20332	0.270829
P78344	Eukaryotic translation initiation factor 4 gamma 2	EIF4G2	1.3544	1.1592	1.09637	1.20332	0.111819
P36873	Serine/threonine-protein phosphatase PP1-gamma catalytic subunit	PPP1CC	1.2388	1.0741	1.2971	1.20333	0.0961107
P51665	26S proteasome non-ATPase regulatory subunit 7	PSMD7	1.47525	0.947665	1.18729	1.2034	0.219512
Q9UMX0	Ubiquilin-1	UBQLN1	1.4858	1.09127	1.03402	1.2037	0.204351
P00491	Purine nucleoside phosphorylase	PNP	1.51435	0.925815	1.17175	1.20397	0.245511
P68371	Tubulin beta-4B chain	TUBB4B	1.32	1.05375	1.23925	1.20433	0.113354
P68402	Platelet-activating factor acetylhydrolase IB subunit beta	PAFAH1B2	1.12023	1.18085	1.312	1.20436	0.08139
E9PAV3;Q9BZK3	Nascent polypeptide-associated complex subunit alpha, muscle-specific form	NACA	1.1906	1.01065	1.414	1.20508	0.167677
Q9Y696	Chloride intracellular channel protein 4	CLIC4	1.3297	1.01219	1.2735	1.20513	0.140594
P30101	Protein disulfide-isomerase A3	PDIA3	1.2162	1.01489	1.3849	1.20533	0.153688
P11387	DNA topoisomerase 1	TOP1	1.1045	1.16254	1.34915	1.2054	0.106049
Q9UNH7	Sorting nexin-6;Sorting nexin-6, N-terminally processed	SNX6	1.355	1.04355	1.21765	1.2054	0.129489
Q15424	Scaffold attachment factor B1	SAFB	1.3244	1.02131	1.27125	1.20565	0.134239
P18124	60S ribosomal protein L7	RPL7	1.2726	1.30345	1.04145	1.20583	0.118751
P10809	60 kDa heat shock protein, mitochondrial	HSPD1	1.26505	1.03384	1.3191	1.206	0.125643
Q8IV33	Uncharacterized protein KIAA0825	KIAA0825	1.7159	0.720905	1.182	1.20627	0.412795
Q00839	Heterogeneous nuclear ribonucleoprotein U	HNRNPU	1.33185	0.976845	1.31045	1.20638	0.165016
Q8WVJ2	NudC domain-containing protein 2	NUDCD2	1.43235	0.9932	1.19565	1.20707	0.182092
P43121	Cell surface glycoprotein MUC18	MCAM	1.4013	0.902995	1.3174	1.20723	0.220998
P62854;Q5JNZ5	40S ribosomal protein S26;Putative 40S ribosomal protein S26-like 1	RPS26;RPS26P11	1.56512	1.12584	0.93129	1.20741	0.268914
Q8N766	ER membrane protein complex subunit 1	EMC1	1.2479		1.1672	1.20755	0.0472556
Q92615	La-related protein 4B	LARP4B	1.2614	1.15415		1.20778	0.0627908
P54819	Adenylate kinase 2, mitochondrial;Adenylate kinase 2, mitochondrial, N-terminally processed	AK2	1.10875	1.08965	1.42495	1.20778	0.155917
O00116	Alkyldihydroxyacetonephosphate synthase, peroxisomal	AGPS	1.2678	0.99282	1.3634	1.20801	0.159262
Q8TEX9	Importin-4	IPO4	1.5315	0.986775	1.1062	1.20816	0.236987
P63220	40S ribosomal protein S21	RPS21	1.17645	1.06155	1.3866	1.2082	0.13643
O00429	Dynamin-1-like protein	DNM1L	1.15015	1.1773	1.2974	1.20828	0.0648541
Q07065	Cytoskeleton-associated protein 4	CKAP4	1.23955	1.02566	1.36025	1.20849	0.140212
P04179	Superoxide dismutase [Mn], mitochondrial	SOD2	1.0996	1.13465	1.3923	1.20885	0.132222
P35754	Glutaredoxin-1	GLRX	1.18775	0.78827	1.6507	1.20891	0.35702
P19367	Hexokinase-1	HK1	1.13725	1.0002	1.48945	1.20897	0.208762
O75340	Programmed cell death protein 6	PDCD6	1.2756	0.91647	1.4355	1.20919	0.219826
P31947	14-3-3 protein sigma	SFN	1.2446	1.06875	1.3147	1.20935	0.104773
Q14166	Tubulin--tyrosine ligase-like protein 12	TTLL12	1.0827	1.10567	1.4398	1.20939	0.165266
O15344	E3 ubiquitin-protein ligase Midline-1	MID1	1.401	0.93235	1.29625	1.20987	0.203309
P00558;P07205	Phosphoglycerate kinase 1	PGK1	1.2439	1.11215	1.2736	1.20988	0.0710254
O00567	Nucleolar protein 56	NOP56	1.37045	1.00135	1.25874	1.21018	0.156407
Q9H444	Charged multivesicular body protein 4b	CHMP4B	1.29775	1.05965	1.2748	1.21073	0.108483
P35613	Basigin	BSG	1.335	1.04875	1.2494	1.21105	0.121323
Q9BSH4	Translational activator of cytochrome c oxidase 1	TACO1	0.99081	1.4315		1.21115	0.257287
O14908	PDZ domain-containing protein GIPC1	GIPC1	1.20555	1.22882	1.20022	1.21153	0.012555
P22102	Trifunctional purine biosynthetic protein adenosine-3;Phosphoribosylamine--glycine ligase;Phosphoribosylformylglycinamidine cyclo-ligase;Phosphoribosylglycinamide formyltransferase	GART	1.34105	1.12118	1.17255	1.21159	0.0949307
Q92597	Protein NDRG1	NDRG1	1.188		1.2353	1.21165	0.0276038
Q9NWU2	Glucose-induced degradation protein 8 homolog	GID8	1.43415	0.93333	1.2696	1.21236	0.210556
P49841	Glycogen synthase kinase-3 beta	GSK3B	1.4278	0.997		1.2124	0.251255
P29590	Protein PML	PML	1.5779	0.58539	1.4745	1.2126	0.44997
P05120	Plasminogen activator inhibitor 2	SERPINB2	1.3557		1.07032	1.21301	0.166358
Q6DD88	Atlastin-3	ATL3	1.2187	1.2111	1.21225	1.21402	0.00337429
P67775;E5RI56	Serine/threonine-protein phosphatase 2A catalytic subunit alpha isoform	PPP2CA	1.2092	1.21405	1.22035	1.21453	0.00460316
P99999;CON__P62894	Cytochrome c	CYCS	1.3622	1.20635	1.07518	1.21458	0.118302
P07814	Bifunctional glutamate/proline--tRNA ligase;Glutamate--tRNA ligase;Proline--tRNA ligase	EPRS	1.2723	1.1191	1.25275	1.21472	0.0686427
Q16891	MICOS complex subunit MIC60	IMMT	1.2361	1.02489	1.38325	1.21475	0.148285
P13995	Bifunctional methylenetetrahydrofolate dehydrogenase/cyclohydrolase, mitochondrial;NAD-dependent methylenetetrahydrofolate dehydrogenase;Methenyltetrahydrofolate cyclohydrolase	MTHFD2	1.6352	0.9447	1.0659	1.21527	0.30338
Q9BV20	Methylthioribose-1-phosphate isomerase	MRI1	1.14265		1.288	1.21532	0.0845683
Q92973	Transportin-1	TNPO1	1.48535	1.00672	1.15405	1.21537	0.201697
Q13435	Splicing factor 3B subunit 2	SF3B2	1.20745	1.05354	1.3857	1.21556	0.136752
P45880	Voltage-dependent anion-selective channel protein 2	VDAC2	1.24145	1.08555	1.32055	1.21585	0.0983454
P24752	Acetyl-CoA acetyltransferase, mitochondrial	ACAT1	1.2594	1.08855	1.3005	1.21615	0.0924223
Q9H845	Acyl-CoA dehydrogenase family member 9, mitochondrial	ACAD9	1.32401	1.1052	1.2205	1.21657	0.0899707
P31040	Succinate dehydrogenase [ubiquinone] flavoprotein subunit, mitochondrial	SDHA	1.23535	1.04025	1.37435	1.21665	0.137945
Q14157	Ubiquitin-associated protein 2-like	UBAP2L	1.4163	0.919055	1.3147	1.21669	0.215926
P47897	Glutamine--tRNA ligase	QARS	1.20705	1.084	1.3592	1.21675	0.113299
P68036;A0A1B0GUS4	Ubiquitin-conjugating enzyme E2 L3	UBE2L3	1.26135	1.02698	1.3621	1.21681	0.141306
P62330	ADP-ribosylation factor 6	ARF6	0.90178	1.202	1.54695	1.21691	0.265298
P09132	Signal recognition particle 19 kDa protein	SRP19	1.29465	1.06635	1.2913	1.21743	0.107482
Q9UNN5	FAS-associated factor 1	FAF1	1.1637	1.48481	1.00418	1.21756	0.201058
Q8N1G4	Leucine-rich repeat-containing protein 47	LRRC47	1.4077	1.16248	1.08275	1.21764	0.139085
P23246	Splicing factor, proline- and glutamine-rich	SFPQ	1.18325	1.0468	1.42675	1.21893	0.157902
P53582	Methionine aminopeptidase 1	METAP1	1.2635	1.04056	1.3541	1.21939	0.132325
O43684	Mitotic checkpoint protein BUB3	BUB3	1.16915	1.2319	1.25815	1.21973	0.0374921
H3BQZ7;Q1KMD3	Heterogeneous nuclear ribonucleoprotein U-like protein 2	HNRNPUL2-BSCL2;HNRNPUL2	1.21195	0.959485	1.4879	1.21978	0.216674
O00299	Chloride intracellular channel protein 1	CLIC1	1.30865	1.1398	1.2115	1.21998	0.0694633
O94979	Protein transport protein Sec31A	SEC31A	1.19195	0.93586	1.5326	1.22014	0.245355
O95747	Serine/threonine-protein kinase OSR1	OXSR1	1.40355	1.1452	1.1122	1.22032	0.130737
Q8WWM7	Ataxin-2-like protein	ATXN2L	1.52885	0.892965	1.2393	1.22037	0.260875
P11142;P54652	Heat shock cognate 71 kDa protein	HSPA8	1.3153	1.03	1.31725	1.22085	0.135384
Q96AE4	Far upstream element-binding protein 1	FUBP1	1.4672	0.97361	1.22345	1.22142	0.202061
P43034	Platelet-activating factor acetylhydrolase IB subunit alpha	PAFAH1B1	1.09104	1.3524	1.22105	1.2215	0.106984
P07195	L-lactate dehydrogenase B chain	LDHB	1.208	1.3202	1.13955	1.22258	0.0745992
P07741	Adenine phosphoribosyltransferase	APRT	1.42535	1.11739	1.1255	1.22274	0.143536
P04637	Cellular tumor antigen p53	TP53	1.13205	0.9852	1.5511	1.22278	0.240156
P17661	Desmin	DES	1.1427	1.1531	1.37255	1.22278	0.106156
Q6T4P5	Lipid phosphate phosphatase-related protein type 3	LPPR3	1.1795	1.24545	1.24415	1.22303	0.0308304
A0A1B0GU03;P07339	Cathepsin D;Cathepsin D light chain;Cathepsin D heavy chain	CTSD	1.18525	1.3701	1.1142	1.22318	0.107997
O75635	Serpin B7	SERPINB7		0.716035	1.731	1.22352	0.586578
Q9H4A4	Aminopeptidase B	RNPEP	1.6936	1.0339	0.943395	1.22363	0.33467
P09960	Leukotriene A-4 hydrolase	LTA4H	1.3373	1.1075	1.2261	1.22363	0.0939169
P61978	Heterogeneous nuclear ribonucleoprotein K	HNRNPK	1.25555	1.0675	1.3506	1.22455	0.117654
Q9NX24	H/ACA ribonucleoprotein complex subunit 2	NHP2	1.14705		1.30205	1.22455	0.0895035
P32969	60S ribosomal protein L9	RPL9	1.25745	1.09165	1.32465	1.22458	0.0979327
O60763	General vesicular transport factor p115	USO1	1.55885	0.893985	1.22115	1.22466	0.27146
P42166	Lamina-associated polypeptide 2, isoform alpha;Thymopoietin;Thymopentin	TMPO	1.24635	1.17844	1.2497	1.22483	0.0328289
P46087	Probable 28S rRNA (cytosine(4447)-C(5))-methyltransferase	NOP2		1.0654	1.3844	1.2249	0.184151
P22695	Cytochrome b-c1 complex subunit 2, mitochondrial	UQCRC2	1.31885	1.04342	1.31375	1.22534	0.128591
Q7Z4L5	Tetratricopeptide repeat protein 21B	TTC21B	1.2966	0.99107	1.3884	1.22536	0.169767
O60701	UDP-glucose 6-dehydrogenase	UGDH	1.3348	1.06975	1.27295	1.22583	0.113119
Q9NRX4	14 kDa phosphohistidine phosphatase	PHPT1	1.3271	1.1481	1.20435	1.22652	0.0746306
P14854	Cytochrome c oxidase subunit 6B1	COX6B1	0.89428	1.4952	1.2912	1.22689	0.249066
Q9Y4Y9	U6 snRNA-associated Sm-like protein LSm5	LSM5	1.2271	1.09235	1.3615	1.22698	0.10968
P55010	Eukaryotic translation initiation factor 5	EIF5	1.3059	1.12645	1.24975	1.22737	0.0747903
P41250	Glycine--tRNA ligase	GARS	1.29465	1.06976	1.31785	1.22742	0.11164
Q9UNZ2	NSFL1 cofactor p47	NSFL1C	1.2823	1.03038	1.3697	1.22746	0.143531
O00303	Eukaryotic translation initiation factor 3 subunit F	EIF3F	1.06754	1.41675	1.19865	1.22764	0.143693
P55263	Adenosine kinase	ADK	1.33515	1.0678	1.28	1.22765	0.114979
O95239	Chromosome-associated kinesin KIF4A	KIF4A	1.2553	1.2003		1.2278	0.0316753
P30520	Adenylosuccinate synthetase isozyme 2	ADSS	1.41125	1.024	1.24835	1.22787	0.158353
P13804	Electron transfer flavoprotein subunit alpha, mitochondrial	ETFA	1.19205	1.04935	1.4431	1.22817	0.16231
Q14137	Ribosome biogenesis protein BOP1	BOP1	0.95622	0.75713	1.9712	1.22818	0.530153
P35237	Serpin B6	SERPINB6	1.3238	1.04875	1.3123	1.22828	0.12667
Q8IUR0	Trafficking protein particle complex subunit 5	TRAPPC5	1.5182	0.94027		1.22924	0.332449
Q13428	Treacle protein	TCOF1	1.3222	1.03959	1.3264	1.2294	0.133717
Q9NZM1;O75923	Myoferlin	MYOF	1.31825	0.895625	1.4756	1.22982	0.243879
P0DPI2;A0A0B4J2D5;A0A096LPI6			1.1914	1.02215	1.47635	1.22997	0.186625
Q13126;F2Z2F3	S-methyl-5-thioadenosine phosphorylase	MTAP	1.3142	1.01653	1.361	1.23058	0.151829
P61160	Actin-related protein 2	ACTR2	1.34605		1.11565	1.23085	0.132362
P29692	Elongation factor 1-delta	EEF1D	1.23615	1.1596	1.2977	1.23115	0.0561959
P61619;Q9H9S3	Protein transport protein Sec61 subunit alpha isoform 1	SEC61A1	1.21635	1.11035	1.36745	1.23138	0.104929
O75477	Erlin-1	ERLIN1	1.3855	0.934845	1.3741	1.23148	0.208658
Q5SRE5	Nucleoporin NUP188 homolog	NUP188	1.4566	0.956795	1.2813	1.23157	0.205906
Q9NYL9;Q9NZR1	Tropomodulin-3	TMOD3	1.2517	1.02255	1.42045	1.23157	0.162161
Q9BW60	Elongation of very long chain fatty acids protein 1	ELOVL1	1.35685	0.95528	1.38345	1.23186	0.194742
O95997	Securin	PTTG1	1.0996	1.0397	1.5573	1.2322	0.229779
P62304	Small nuclear ribonucleoprotein E	SNRPE	1.167	1.08767	1.44345	1.23271	0.151512
Q9UMS4	Pre-mRNA-processing factor 19	PRPF19	1.2255	1.29275	1.18005	1.23277	0.0459944
P23634	Plasma membrane calcium-transporting ATPase 4	ATP2B4		0.89174	1.5755	1.23362	0.391929
P06744;CON__Q3ZBD7;K7ESF4	Glucose-6-phosphate isomerase	GPI	1.24135	1.2679	1.19235	1.23387	0.0310624
Q9Y3D0	Mitotic spindle-associated MMXD complex subunit MIP18	FAM96B	0.93754	1.03903	1.7268	1.23445	0.347839
P18206	Vinculin	VCL	1.3467	1.08675	1.27025	1.23457	0.108215
P60660;P14649	Myosin light polypeptide 6	MYL6	1.3262	0.99612	1.38225	1.23486	0.168961
P05023;A0A2R8YEY8;P13637;Q13733;P20648;P54707	Sodium/potassium-transporting ATPase subunit alpha-1;Sodium/potassium-transporting ATPase subunit alpha-3	ATP1A1;ATP1A3	1.3509	1.03835	1.3155	1.23492	0.138592
P13073	Cytochrome c oxidase subunit 4 isoform 1, mitochondrial	COX4I1	1.46575	0.973105	1.2659	1.23492	0.200644
A0A0U1RRH7;Q99878;Q96KK5;Q9BTM1;P20671;P0C0S8;Q16777;Q6FI13;REV__Q8NB25	Histone H2A type 1-J;Histone H2A type 1-H;Histone H2A.J;Histone H2A type 1-D;Histone H2A type 1;Histone H2A type 2-C;Histone H2A type 2-A	HIST1H2AJ;HIST1H2AH;H2AFJ;HIST1H2AD;HIST1H2AG;HIST2H2AC;HIST2H2AA3	1.11205	0.81781	1.7751	1.23499	0.397043
P09661	U2 small nuclear ribonucleoprotein A	SNRPA1	1.15613	1.12185	1.4271	1.23503	0.135398
P63241;Q6IS14;Q9GZV4	Eukaryotic translation initiation factor 5A-1;Eukaryotic translation initiation factor 5A-1-like	EIF5A;EIF5AL1	1.34505	1.02184	1.3383	1.23506	0.14954
P08574	Cytochrome c1, heme protein, mitochondrial	CYC1	0.864525	1.4109	1.4305	1.23531	0.260062
P61970	Nuclear transport factor 2	NUTF2	1.0956	1.26913	1.34125	1.23533	0.102212
Q93077;Q7L7L0;P04908	Histone H2A type 1-C;Histone H2A type 3;Histone H2A type 1-B/E	HIST1H2AC;HIST3H2A;HIST1H2AB	0.89704	0.887635	1.9219	1.23552	0.481121
P61604;S4R3N1	10 kDa heat shock protein, mitochondrial	HSPE1	1.2231	1.1739	1.3104	1.2358	0.0559399
P36578	60S ribosomal protein L4	RPL4	1.3228	1.00935	1.3763	1.23615	0.160362
Q9HC38	Glyoxalase domain-containing protein 4	GLOD4	1.11935		1.353	1.23618	0.133651
P08134;U3KQV3	Rho-related GTP-binding protein RhoC	RHOC	1.36495	1.19975	1.1445	1.2364	0.0927724
P36507;A0A1B0GUL7	Dual specificity mitogen-activated protein kinase kinase 2	MAP2K2	1.5339		0.939275	1.23659	0.340019
P49755	Transmembrane emp24 domain-containing protein 10	TMED10	1.2029	1.06635	1.44105	1.23677	0.153329
P62917	60S ribosomal protein L8	RPL8	1.39485	1.02926	1.28625	1.23679	0.151805
P09936	Ubiquitin carboxyl-terminal hydrolase isozyme L1	UCHL1	1.24305	1.1287	1.339	1.23692	0.0851182
Q9NZB2	Constitutive coactivator of PPAR-gamma-like protein 1	FAM120A	1.1823	0.94722	1.58215	1.23722	0.259459
A0A1W2PQ90;Q92878	DNA repair protein RAD50	RAD50	1.24175	1.01384	1.45625	1.23728	0.178809
Q9UHY7	Enolase-phosphatase E1	ENOPH1	0.99491		1.4807	1.23781	0.277512
P24539	ATP synthase F(0) complex subunit B1, mitochondrial	ATP5F1	1.29255	1.2104	1.2115	1.23815	0.0380527
O95202	LETM1 and EF-hand domain-containing protein 1, mitochondrial	LETM1	1.35625	1.04327	1.31565	1.23839	0.137429
P06576	ATP synthase subunit beta, mitochondrial	ATP5B	1.1557	1.10025	1.45945	1.23847	0.156141
P49321	Nuclear autoantigenic sperm protein	NASP	1.2263	1.05855	1.43085	1.23857	0.150539
Q9BW19	Kinesin-like protein KIFC1	KIFC1	1.3827	1.02835	1.3052	1.23875	0.15038
Q13242	Serine/arginine-rich splicing factor 9	SRSF9	1.3338	0.939985	1.44265	1.23881	0.213473
Q9UHD9;Q9NRR5	Ubiquilin-2	UBQLN2	1.5462	0.82718	1.34485	1.23941	0.299276
P61289	Proteasome activator complex subunit 3	PSME3	1.2031	1.49154	1.02505	1.2399	0.189862
P26373	60S ribosomal protein L13	RPL13	1.4671	1.11747	1.13555	1.24004	0.158741
Q8WWK9	Cytoskeleton-associated protein 2	CKAP2		0.91138	1.5703	1.24084	0.375493
P49419	Alpha-aminoadipic semialdehyde dehydrogenase	ALDH7A1	1.2879	1.04635	1.38945	1.24123	0.141993
O60684	Importin subunit alpha-7	KPNA6	1.32325	1.28295	1.1182	1.24147	0.0875071
O43464	Serine protease HTRA2, mitochondrial	HTRA2		1.0516	1.43205	1.24182	0.216632
P61006	Ras-related protein Rab-8A	RAB8A	1.28915	1.0812	1.3554	1.24192	0.115203
Q96HR8	H/ACA ribonucleoprotein complex non-core subunit NAF1	NAF1	1.02438	1.21582	1.4863	1.24216	0.186841
Q9Y6H1;Q5T1J5	Coiled-coil-helix-coiled-coil-helix domain-containing protein 2;Putative coiled-coil-helix-coiled-coil-helix domain-containing protein CHCHD2P9, mitochondrial	CHCHD2;CHCHD2P9	1.06461	0.7507	1.9123	1.24254	0.483602
P56537;A0A0U1RQV5	Eukaryotic translation initiation factor 6	EIF6	1.1733	1.2359	1.3197	1.24297	0.0590968
P21796	Voltage-dependent anion-selective channel protein 1	VDAC1	1.16875	1.06985	1.4904	1.243	0.1769
Q13526	Peptidyl-prolyl cis-trans isomerase NIMA-interacting 1	PIN1	1.28375	1.0871	1.35845	1.2431	0.112757
P08621	U1 small nuclear ribonucleoprotein 70 kDa	SNRNP70	1.2241	1.03195	1.47415	1.2434	0.178326
P14209	CD99 antigen	CD99	1.2207	0.966525	1.5433	1.24351	0.232458
O43169	Cytochrome b5 type B	CYB5B	1.1953	1.1189	1.41685	1.24368	0.124433
P56192	Methionine--tRNA ligase, cytoplasmic	MARS	1.13135	1.19775	1.40425	1.24445	0.114364
Q00765	Receptor expression-enhancing protein 5	REEP5	1.1198		1.3696	1.2447	0.14191
Q9UKV3	Apoptotic chromatin condensation inducer in the nucleus	ACIN1	1.25945	1.08165	1.39385	1.24498	0.125786
P12268;P20839	Inosine-5-monophosphate dehydrogenase 2	IMPDH2	1.2871	1.20545	1.2436	1.24538	0.0328045
P23588	Eukaryotic translation initiation factor 4B	EIF4B	1.18	1.04967	1.5076	1.24576	0.189395
P48643	T-complex protein 1 subunit epsilon	CCT5	1.4081	1.0525	1.2767	1.24577	0.144334
Q15813	Tubulin-specific chaperone E	TBCE	1.12448	0.86198	1.752	1.24615	0.36698
P07910;A0A0G2JPF8;A0A0G2JNQ3;P0DMR1;O60812;B7ZW38;B2RXH8	Heterogeneous nuclear ribonucleoproteins C1/C2;Heterogeneous nuclear ribonucleoprotein C-like 4;Heterogeneous nuclear ribonucleoprotein C-like 1;Heterogeneous nuclear ribonucleoprotein C-like 3;Heterogeneous nuclear ribonucleoprotein C-like 2	HNRNPC;HNRNPCL4;HNRNPCL1;HNRNPCL3;HNRNPCL2	1.24785	1.1931	1.29755	1.24617	0.0419248
P26599;O95758	Polypyrimidine tract-binding protein 1	PTBP1	1.26765	1.14715	1.32495	1.24658	0.0728012
Q15121	Astrocytic phosphoprotein PEA-15	PEA15	1.33985	1.03029	1.36975	1.24663	0.150765
Q9NZL9	Methionine adenosyltransferase 2 subunit beta	MAT2B	1.3815		1.112	1.24675	0.15285
Q9BZL1	Ubiquitin-like protein 5	UBL5	1.6164		0.87715	1.24677	0.419265
P14625	Endoplasmin	HSP90B1	1.31455	1.11345	1.31275	1.24692	0.0926999
P49588	Alanine--tRNA ligase, cytoplasmic	AARS	1.25445	1.1365	1.35055	1.24717	0.0859634
P60709;Q9BYX7	Actin, cytoplasmic 1;Actin, cytoplasmic 1, N-terminally processed	ACTB	1.5372	0.92355	1.281	1.24725	0.247115
Q16739	Ceramide glucosyltransferase	UGCG	1.0809	0.98148	1.6794	1.24726	0.302688
P01893	Putative HLA class I histocompatibility antigen, alpha chain H	HLA-H	1.13787	1.2994	1.3046	1.24729	0.0760041
P06748	Nucleophosmin	NPM1	1.29575	1.03065	1.4158	1.2474	0.157988
Q52LJ0	Protein FAM98B	FAM98B	1.4695	0.9616	1.31175	1.24762	0.208359
Q15181	Inorganic pyrophosphatase	PPA1	1.2952	0.97489	1.4728	1.24763	0.202256
O75475	PC4 and SFRS1-interacting protein	PSIP1	1.26575	0.93422	1.5434	1.24779	0.244422
Q9NX55	Huntingtin-interacting protein K	HYPK	1.45835		1.03754	1.24795	0.238438
Q9UJS0	Calcium-binding mitochondrial carrier protein Aralar2	SLC25A13	1.15675	1.23502	1.3535	1.24842	0.0793457
P06756	Integrin alpha-V;Integrin alpha-V heavy chain;Integrin alpha-V light chain	ITGAV		1.04839	1.4485	1.24844	0.226618
Q6DKJ4	Nucleoredoxin	NXN	1.1493	1.3565	1.24135	1.24905	0.0831147
P30050	60S ribosomal protein L12	RPL12	1.3393	1.09955	1.30835	1.24907	0.104403
P20810	Calpastatin	CAST	1.2565	1.059	1.43175	1.24908	0.149298
Q15233	Non-POU domain-containing octamer-binding protein	NONO	1.3057	1.06795	1.37405	1.24923	0.128617
O15270	Serine palmitoyltransferase 2	SPTLC2	1.2908	1.2446	1.2146	1.25	0.0307087
P08240	Signal recognition particle receptor subunit alpha	SRPR	1.31315	1.01473	1.42235	1.25008	0.168789
P98179	RNA-binding protein 3	RBM3	1.2685	1.00916	1.47365	1.25044	0.186154
Q9H0E2	Toll-interacting protein	TOLLIP	1.2561	1.0908	1.40585	1.25092	0.125979
Q9NRI5	Disrupted in schizophrenia 1 protein	DISC1	1.5321	0.72798	1.4935	1.25119	0.362475
P52294	Importin subunit alpha-5;Importin subunit alpha-5, N-terminally processed	KPNA1	1.3126	1.0166	1.42515	1.25145	0.168627
O00151	PDZ and LIM domain protein 1	PDLIM1	1.1358	1.10001	1.51895	1.25159	0.185552
P55735	Protein SEC13 homolog	SEC13	1.3274	1.16469	1.2629	1.25166	0.0654608
P36542	ATP synthase subunit gamma, mitochondrial	ATP5C1	0.906115	1.51125	1.33785	1.25174	0.248952
Q14161	ARF GTPase-activating protein GIT2	GIT2	1.6401	0.90064	1.2147	1.25181	0.296469
Q9BQG0	Myb-binding protein 1A	MYBBP1A	1.5356	1.03228	1.18765	1.25185	0.205876
Q16186	Proteasomal ubiquitin receptor ADRM1	ADRM1	1.34635	1.0927	1.3171	1.25205	0.110837
P40926	Malate dehydrogenase, mitochondrial	MDH2	1.19955	1.20015	1.357	1.25223	0.0724554
Q9UQ35	Serine/arginine repetitive matrix protein 2	SRRM2	1.29335	1.00855	1.45485	1.25225	0.180454
P63172	Dynein light chain Tctex-type 1	DYNLT1	1.23605	1.15985	1.3613	1.2524	0.0812164
Q8IY81	pre-rRNA processing protein FTSJ3	FTSJ3	1.37465	1.12445	1.2586	1.25257	0.099962
O14579	Coatomer subunit epsilon	COPE	1.5179	1.28994	0.95076	1.25287	0.227783
Q15717;Q12926;P26378	ELAV-like protein 1	ELAVL1	1.29	1.18095	1.28785	1.25293	0.0497622
P20674	Cytochrome c oxidase subunit 5A, mitochondrial	COX5A	1.07805	1.1335	1.54865	1.2534	0.205196
P43686	26S protease regulatory subunit 6B	PSMC4	1.2792	1.1767	1.30485	1.25358	0.0540904
Q8WW12	PEST proteolytic signal-containing nuclear protein	PCNP	1.4422	0.97865	1.3404	1.25375	0.194313
Q13263	Transcription intermediary factor 1-beta	TRIM28	1.3362	1.03465	1.39455	1.25513	0.153899
Q14974	Importin subunit beta-1	KPNB1	1.3238	1.20785	1.236	1.25588	0.0481559
P60033	CD81 antigen	CD81	1.43275	1.00514	1.3306	1.25616	0.177773
P28066	Proteasome subunit alpha type-5	PSMA5	1.32875	1.10159	1.33835	1.25623	0.106675
Q9UKY7	Protein CDV3 homolog	CDV3	1.3407	1.11965	1.30845	1.25627	0.0950493
P22392	Nucleoside diphosphate kinase B	NME2	1.2225	1.30885	1.23805	1.25647	0.0366319
Q9UMY4	Sorting nexin-12	SNX12	1.375	1.274	1.1207	1.25657	0.101899
P50213	Isocitrate dehydrogenase [NAD] subunit alpha, mitochondrial	IDH3A	1.3909	1.08057	1.2986	1.25669	0.126804
Q9NP97;Q8TF09	Dynein light chain roadblock-type 1;Dynein light chain roadblock-type 2	DYNLRB1;DYNLRB2	1.37245	0.98809	1.4097	1.25675	0.185724
P62633	Cellular nucleic acid-binding protein	CNBP	1.25695	1.03005	1.4846	1.2572	0.180779
P62314	Small nuclear ribonucleoprotein Sm D1	SNRPD1	1.3189	1.32525	1.12785	1.25733	0.0892223
O00193	Small acidic protein	SMAP	1.29895	1.116	1.35725	1.2574	0.10011
P49792;Q7Z3J3;A6NKT7;Q99666;O14715	E3 SUMO-protein ligase RanBP2	RANBP2	1.4532	1.326	0.995715	1.25831	0.187662
Q10713	Mitochondrial-processing peptidase subunit alpha	PMPCA	1.20945	1.23865	1.32795	1.25868	0.0490496
Q96CT7	Coiled-coil domain-containing protein 124	CCDC124	1.45285	0.918895	1.4051	1.25895	0.234689
Q9Y3D6	Mitochondrial fission 1 protein	FIS1	1.2459		1.2721	1.259	0.014715
P23381	Tryptophan--tRNA ligase, cytoplasmic;T1-TrpRS;T2-TrpRS	WARS	1.2115	1.49815	1.06913	1.25959	0.173481
O43592	Exportin-T	XPOT	1.3057	1.1494	1.32645	1.26052	0.076784
Q01970	1-phosphatidylinositol 4,5-bisphosphate phosphodiesterase beta-3	PLCB3	1.31305	1.22035	1.2532	1.2622	0.0372372
P43307	Translocon-associated protein subunit alpha	SSR1	1.3595	1.0605	1.3676	1.26253	0.13862
Q16576	Histone-binding protein RBBP7	RBBP7	1.37215	0.959355	1.4574	1.26297	0.210907
Q16630	Cleavage and polyadenylation specificity factor subunit 6	CPSF6	1.28535	1.05595	1.4504	1.2639	0.156735
P14314	Glucosidase 2 subunit beta	PRKCSH	1.23365	1.1074	1.4509	1.26398	0.13746
Q92841	Probable ATP-dependent RNA helicase DDX17	DDX17	1.41555	1.08685	1.29125	1.26455	0.131247
P18754	Regulator of chromosome condensation	RCC1	1.26195	1.2039	1.3295	1.26512	0.049687
P09543	2,3-cyclic-nucleotide 3-phosphodiesterase	CNP	1.3456	0.91621	1.5344	1.2654	0.250356
Q99986	Serine/threonine-protein kinase VRK1	VRK1	0.85188	1.6791		1.26549	0.462218
Q5BJF2	Transmembrane protein 97	TMEM97	1.3889		1.1424	1.26565	0.137717
Q96AC1	Fermitin family homolog 2	FERMT2	1.22695	1.1446	1.4287	1.26675	0.115391
P22307	Non-specific lipid-transfer protein	SCP2	1.16365	1.27165	1.36695	1.26742	0.0802547
Q9BRT2	Ubiquinol-cytochrome-c reductase complex assembly factor 2	UQCC2		1.2381	1.2993	1.2687	0.0341097
O43399	Tumor protein D54	TPD52L2	1.2784	1.1207	1.4101	1.26973	0.114114
Q99829	Copine-1	CPNE1	1.3917	1.13355	1.2854	1.27022	0.102142
Q9BWD1	Acetyl-CoA acetyltransferase, cytosolic	ACAT2	1.50085	1.07145	1.23985	1.27072	0.170264
P51858	Hepatoma-derived growth factor	HDGF	1.20325	1.19615	1.41365	1.27102	0.0972254
Q9Y3Z3	Deoxynucleoside triphosphate triphosphohydrolase SAMHD1	SAMHD1	1.33575	1.12098	1.35775	1.27149	0.10288
Q8WUX9	Charged multivesicular body protein 7	CHMP7	1.425		1.11962	1.27231	0.16972
Q14978	Nucleolar and coiled-body phosphoprotein 1	NOLC1	1.21658	1.1611	1.44035	1.27268	0.116161
P62310	U6 snRNA-associated Sm-like protein LSm3	LSM3	1.36715	1.02887	1.42235	1.27279	0.167375
P31930	Cytochrome b-c1 complex subunit 1, mitochondrial	UQCRC1	1.25385	1.07635	1.4901	1.27343	0.163
P37198	Nuclear pore glycoprotein p62	NUP62	1.31265	1.17435	1.3358	1.27427	0.0685109
Q7Z4M0	Meiotic recombination protein REC114	REC114	1.56961	0.974865	1.27915	1.27454	0.233338
P35637	RNA-binding protein FUS	FUS	1.25785	1.18755	1.3797	1.27503	0.0762495
P49711	Transcriptional repressor CTCF	CTCF	1.442	0.993625	1.39	1.27521	0.192314
P30044	Peroxiredoxin-5, mitochondrial	PRDX5	1.36695	0.90877	1.5512	1.27564	0.259325
Q9BVA1	Tubulin beta-2B chain	TUBB2B	1.4466		1.1051	1.27585	0.189268
O94973	AP-2 complex subunit alpha-2	AP2A2	1.04664	1.5953	1.1865	1.27615	0.22341
Q9H9J2	39S ribosomal protein L44, mitochondrial	MRPL44	1.5585	1.2731	0.996975	1.27619	0.22001
Q2TAY7	WD40 repeat-containing protein SMU1;WD40 repeat-containing protein SMU1, N-terminally processed	SMU1		1.2783	1.2762	1.27725	0.00116259
Q13283	Ras GTPase-activating protein-binding protein 1	G3BP1	1.28025	1.1175	1.4349	1.27755	0.124236
P42356	Phosphatidylinositol 4-kinase alpha	PI4KA	0.91001	0.88336	2.0402	1.27786	0.516758
P17931	Galectin-3	LGALS3	1.6313		0.92449	1.2779	0.391104
Q9Y265	RuvB-like 1	RUVBL1	1.34085	1.24675	1.24775	1.27845	0.0422717
Q8N8S7;Q9UI08	Protein enabled homolog	ENAH	1.43895	1.06562	1.3321	1.27889	0.150338
P46778	60S ribosomal protein L21	RPL21	1.62235	0.898125	1.3166	1.27903	0.284257
Q9Y617	Phosphoserine aminotransferase	PSAT1	1.3641	1.1978	1.2754	1.2791	0.0650549
P46734	Dual specificity mitogen-activated protein kinase kinase 3	MAP2K3	0.84447	1.7146		1.27954	0.480858
P63279	SUMO-conjugating enzyme UBC9	UBE2I	1.6274	0.95006	1.2634	1.28029	0.264773
P11021	78 kDa glucose-regulated protein	HSPA5	1.23485	1.139	1.46945	1.2811	0.132707
O43172	U4/U6 small nuclear ribonucleoprotein Prp4	PRPF4	1.339	1.2233		1.28115	0.0638585
Q14247	Src substrate cortactin	CTTN	1.33435	1.22455	1.28475	1.28122	0.0429164
Q08380	Galectin-3-binding protein	LGALS3BP	0.97605	1.47715	1.39215	1.28178	0.20921
Q9C0C9	E2/E3 hybrid ubiquitin-protein ligase UBE2O	UBE2O	1.3983		1.1657	1.282	0.128294
Q15459	Splicing factor 3A subunit 1	SF3A1	1.43	1.04086	1.3756	1.28215	0.164353
P30048	Thioredoxin-dependent peroxide reductase, mitochondrial	PRDX3	1.5166	1.04095	1.2892	1.28225	0.185534
P54725	UV excision repair protein RAD23 homolog A	RAD23A	1.5613	1.0036		1.28245	0.3075
P55084	Trifunctional enzyme subunit beta, mitochondrial;3-ketoacyl-CoA thiolase	HADHB	1.23185	1.2929	1.32305	1.2826	0.036227
P58546	Myotrophin	MTPN	1.3301	1.06785	1.45	1.28265	0.152377
P08559;P29803	Pyruvate dehydrogenase E1 component subunit alpha, somatic form, mitochondrial	PDHA1	0.797275	1.9748	1.07607	1.28272	0.479732
Q15005	Signal peptidase complex subunit 2	SPCS2	1.2448	1.2256	1.38135	1.28392	0.0661445
P49411	Elongation factor Tu, mitochondrial	TUFM	1.35805	0.95875	1.53565	1.28415	0.230086
Q9HBE4	Interleukin-21	IL21	1.2194	1.5078	1.12675	1.28465	0.154695
H0YC42;P55327	Tumor protein D52	TPD52	1.267	1.2445	1.34245	1.28465	0.0399369
O43175	D-3-phosphoglycerate dehydrogenase	PHGDH	1.3289	1.18265	1.3432	1.28492	0.0691513
Q9NS69	Mitochondrial import receptor subunit TOM22 homolog	TOMM22	1.23445	1.3367		1.28558	0.0562407
Q12797	Aspartyl/asparaginyl beta-hydroxylase	ASPH	1.2121	1.2197	1.42535	1.28572	0.0940998
O75131;Q8IYJ1;Q96A23;O95741;Q86YQ8;Q9HCH3;Q9UBL6	Copine-3	CPNE3	1.4378	1.21085	1.20865	1.28577	0.102405
Q13492;O60641	Phosphatidylinositol-binding clathrin assembly protein	PICALM	1.34845	1.13715	1.3727	1.2861	0.100741
P00533	Epidermal growth factor receptor	EGFR	1.3249		1.24895	1.28693	0.0417311
Q07812	Apoptosis regulator BAX	BAX	1.4737		1.10151	1.28761	0.204393
P48047;H7C0C1	ATP synthase subunit O, mitochondrial	ATP5O	1.25385	1.06151	1.54895	1.28811	0.190603
Q9NVA2;Q14141	Septin-11	2020-09-11	1.39905	1.25065	1.21525	1.28832	0.0756939
P06132	Uroporphyrinogen decarboxylase	UROD	1.39925	1.21625	1.25065	1.28872	0.0754686
Q969G3	SWI/SNF-related matrix-associated actin-dependent regulator of chromatin subfamily E member 1	SMARCE1	1.5238		1.0542	1.289	0.257608
P51149	Ras-related protein Rab-7a	RAB7A	1.34125	1.1375	1.3903	1.28968	0.103946
Q13363	C-terminal-binding protein 1	CTBP1	1.39025	1.30375	1.1755	1.28983	0.08377
Q9BZX2	Uridine-cytidine kinase 2	UCK2	1.27985	1.3007		1.29027	0.0114264
P55209	Nucleosome assembly protein 1-like 1	NAP1L1	1.1817	1.442	1.24735	1.29035	0.104912
Q13155	Aminoacyl tRNA synthase complex-interacting multifunctional protein 2	AIMP2	1.467	1.1666	1.2384	1.29067	0.121544
P51398	28S ribosomal protein S29, mitochondrial	DAP3	1.3884	1.3874	1.09745	1.29108	0.129885
O60664	Perilipin-3	PLIN3	1.26615	1.1464	1.4616	1.29138	0.123207
O75964	ATP synthase subunit g, mitochondrial	ATP5L	1.19825	1.3694	1.30655	1.2914	0.0670396
Q9UKD2	mRNA turnover protein 4 homolog	MRTO4	0.97001	1.5506	1.35405	1.29155	0.228637
O14964	Hepatocyte growth factor-regulated tyrosine kinase substrate	HGS	1.3249	1.2991	1.2523	1.2921	0.0284829
P00387	NADH-cytochrome b5 reductase 3;NADH-cytochrome b5 reductase 3 membrane-bound form;NADH-cytochrome b5 reductase 3 soluble form	CYB5R3	1.2931	1.15495	1.4289	1.29232	0.105993
P13984	General transcription factor IIF subunit 2	GTF2F2	1.54585	1.1773	1.15381	1.29232	0.170142
P51148;K7ERQ8	Ras-related protein Rab-5C	RAB5C	1.2399	1.327	1.311	1.29263	0.0358677
Q01130;Q9BRL6	Serine/arginine-rich splicing factor 2	SRSF2	1.2933	1.07475	1.51095	1.293	0.168678
Q15293;E9PP27	Reticulocalbin-1	RCN1	1.3183	1.10185	1.46035	1.2935	0.139569
Q99497	Protein deglycase DJ-1	PARK7	1.2926	1.13645	1.45155	1.29353	0.1218
Q15428	Splicing factor 3A subunit 2	SF3A2	1.33235	1.22525	1.32485	1.29415	0.0461978
Q7Z6Z7	E3 ubiquitin-protein ligase HUWE1	HUWE1	1.16937	1.3511	1.362	1.29416	0.083611
O15116	U6 snRNA-associated Sm-like protein LSm1	LSM1	1.6213	1.0844	1.1772	1.2943	0.221716
P67809;Q9Y2T7	Nuclease-sensitive element-binding protein 1	YBX1	1.44835	1.07305	1.3646	1.29533	0.152088
Q92900	Regulator of nonsense transcripts 1	UPF1	2.0662	0.88438	0.93545	1.29534	0.515747
O14737	Programmed cell death protein 5	PDCD5	1.4738	1.07402	1.33955	1.29579	0.157009
P53999	Activated RNA polymerase II transcriptional coactivator p15	SUB1	1.10065	1.4999	1.2875	1.29602	0.154135
Q96C19;Q9BUP0	EF-hand domain-containing protein D2	EFHD2	1.2721	1.21555	1.40065	1.2961	0.0731851
Q15084	Protein disulfide-isomerase A6	PDIA6	1.32045	1.21515	1.3551	1.2969	0.0562006
Q9BR76;A9Z1Z3	Coronin-1B	CORO1B	1.32645	0.97648	1.5881	1.29701	0.236599
Q31612	HLA class I histocompatibility antigen, B-73 alpha chain	HLA-B	1.35705	1.0458	1.48835	1.29707	0.175237
O15269	Serine palmitoyltransferase 1	SPTLC1	1.33855	0.84198	1.7122	1.29758	0.336438
Q99439	Calponin-2	CNN2	1.35495	1.2234	1.31465	1.29767	0.0519389
Q9NYF8	Bcl-2-associated transcription factor 1	BCLAF1	1.01462	1.5374	1.34185	1.29796	0.203504
Q9BY44	Eukaryotic translation initiation factor 2A;Eukaryotic translation initiation factor 2A, N-terminally processed	EIF2A	1.39245	1.38881	1.11405	1.29843	0.122988
Q15370	Transcription elongation factor B polypeptide 2	TCEB2	1.2032	1.2394	1.4535	1.2987	0.104163
P36405	ADP-ribosylation factor-like protein 3	ARL3	1.6467	1.1012	1.1553	1.30107	0.231	YES
Q92499	ATP-dependent RNA helicase DDX1	DDX1	1.215	1.28995	1.4024	1.30245	0.0724199	YES
P07437;A6NNZ2;CON__ENSEMBL:ENSBTAP00000025008;Q9H4B7	Tubulin beta chain	TUBB	1.24785	1.38755	1.2729	1.30277	0.0571746	YES
Q99714	3-hydroxyacyl-CoA dehydrogenase type-2	HSD17B10	1.3091	1.09835	1.50445	1.30397	0.155754	YES
O15511	Actin-related protein 2/3 complex subunit 5	ARPC5	1.28255	1.20415	1.4264	1.30437	0.0864172	YES
Q15836;L7N2F9;P63027	Vesicle-associated membrane protein 3;Vesicle-associated membrane protein 2	VAMP3;VAMP2	1.60205	0.9172	1.39435	1.30453	0.269175	YES
P49006	MARCKS-related protein	MARCKSL1	1.09075	1.25713	1.5665	1.30479	0.185034	YES
P55036;A2A3N6	26S proteasome non-ATPase regulatory subunit 4	PSMD4	1.4984	1.03367	1.38255	1.30487	0.185387	YES
P42771	Cyclin-dependent kinase inhibitor 2A	CDKN2A	1.39325	1.10965	1.4132	1.30537	0.13007	YES
P78417	Glutathione S-transferase omega-1	GSTO1	1.3885	1.31404	1.21395	1.3055	0.0670918	YES
A6NHL2	Tubulin alpha chain-like 3	TUBAL3	1.45425		1.1571	1.30567	0.160926	YES
P62899	60S ribosomal protein L31	RPL31	1.21915	1.448	1.25255	1.30657	0.0946129	YES
O43143	Pre-mRNA-splicing factor ATP-dependent RNA helicase DHX15	DHX15	0.92165	1.9452	1.05749	1.30811	0.424962
Q9UIQ6	Leucyl-cystinyl aminopeptidase;Leucyl-cystinyl aminopeptidase, pregnancy serum form	LNPEP	1.2181	1.7458	0.962385	1.30876	0.30525
P38646	Stress-70 protein, mitochondrial	HSPA9	1.3732	1.12815	1.4262	1.30918	0.121452	YES
Q00688	Peptidyl-prolyl cis-trans isomerase FKBP3	FKBP3	1.07735	1.77621	1.075	1.30952	0.308638
Q99436	Proteasome subunit beta type-7	PSMB7	1.3503	1.09345	1.4858	1.30985	0.152138	YES
Q9Y6C9	Mitochondrial carrier homolog 2	MTCH2	1.36375	1.2047	1.36165	1.31003	0.0696375	YES
Q96S52	GPI transamidase component PIG-S	PIGS	1.41195	1.23915	1.2854	1.31217	0.0681739	YES
Q8IZ83	Aldehyde dehydrogenase family 16 member A1	ALDH16A1	1.3543	1.0809	1.505	1.3134	0.163688	YES
Q07955	Serine/arginine-rich splicing factor 1	SRSF1	1.3574	1.04429	1.53965	1.31378	0.190703	YES
P54578	Ubiquitin carboxyl-terminal hydrolase 14	USP14	1.1077	1.5655	1.2699	1.31437	0.1766	YES
P55957	BH3-interacting domain death agonist;BH3-interacting domain death agonist p15;BH3-interacting domain death agonist p13;BH3-interacting domain death agonist p11	BID	1.50315	1.08545	1.3546	1.3144	0.161086	YES
P12236	ADP/ATP translocase 3;ADP/ATP translocase 3, N-terminally processed	SLC25A6	1.21465	1.41305	1.31735	1.31502	0.075452	YES
P11233	Ras-related protein Ral-A	RALA	1.152		1.47805	1.31503	0.175322	YES
Q9Y371	Endophilin-B1	SH3GLB1	1.5471		1.08421	1.31566	0.24878	YES
P31689	DnaJ homolog subfamily A member 1	DNAJA1	1.45275	1.1393	1.3551	1.31572	0.121906	YES
Q9UI26	Importin-11	IPO11	1.43265	1.4311	1.08479	1.31618	0.152254	YES
P36543	V-type proton ATPase subunit E 1	ATP6V1E1		1.05353	1.57905	1.31629	0.282311	YES
P21589	5-nucleotidase	NT5E	1.73125	1.01841	1.20055	1.31673	0.281266	YES
P19388	DNA-directed RNA polymerases I, II, and III subunit RPABC1	POLR2E	1.2759	1.3595		1.3177	0.0448616	YES
P50479	PDZ and LIM domain protein 4	PDLIM4	1.432	1.13285	1.38925	1.31803	0.122752	YES
O60264	SWI/SNF-related matrix-associated actin-dependent regulator of chromatin subfamily A member 5	SMARCA5	1.254		1.3822	1.3181	0.0687741	YES
P62910	60S ribosomal protein L32	RPL32	1.66415	1.08775	1.20635	1.31942	0.230693	YES
P22090;Q8TD47	40S ribosomal protein S4, Y isoform 1;40S ribosomal protein S4, Y isoform 2	RPS4Y1;RPS4Y2	1.47025	1.1683	1.3204	1.31965	0.114406	YES
Q15024	Exosome complex component RRP42	EXOSC7	1.10795	1.57475	1.2783	1.32033	0.178911	YES
Q9UN86	Ras GTPase-activating protein-binding protein 2	G3BP2	1.5304	1.02541	1.4072	1.321	0.199319	YES
P62266	40S ribosomal protein S23	RPS23	1.65005	1.04733	1.26575	1.32104	0.230983	YES
Q92896	Golgi apparatus protein 1	GLG1	1.3663	1.18335	1.41775	1.32247	0.093155	YES
P20290	Transcription factor BTF3	BTF3	1.2894	1.23285	1.4458	1.32268	0.0833968	YES
P00492	Hypoxanthine-guanine phosphoribosyltransferase	HPRT1	1.34495	1.2948	1.3294	1.32305	0.0194029	YES
O60716	Catenin delta-1	CTNND1	1.454	1.06507	1.45135	1.32347	0.169091	YES
P55769	NHP2-like protein 1;NHP2-like protein 1, N-terminally processed	NHP2L1	1.67935	0.7818	1.5113	1.32415	0.360341
P61758	Prefoldin subunit 3	VBP1	1.27385	1.1474	1.5527	1.32465	0.156547	YES
O00159	Unconventional myosin-Ic	MYO1C	1.3375	1.429	1.20885	1.32512	0.0834615	YES
Q96M27	Protein PRRC1	PRRC1	1.11615	1.5864	1.27295	1.32517	0.180682	YES
Q15637	Splicing factor 1	SF1	1.2522	1.06054	1.6629	1.32521	0.232226	YES
A8TX70	Collagen alpha-5(VI) chain	COL6A5	1.3432	1.3075		1.32535	0.0190468	YES
P62837;P61077	Ubiquitin-conjugating enzyme E2 D2;Ubiquitin-conjugating enzyme E2 D3	UBE2D2;UBE2D3	1.3821	1.26975	1.3252	1.32568	0.0423755	YES
O95571	Persulfide dioxygenase ETHE1, mitochondrial	ETHE1	1.41805	1.1878	1.3723	1.32605	0.0919224	YES
Q9H9B4	Sideroflexin-1	SFXN1	2.0116	0.537485	1.43024	1.32644	0.559782
Q14192	Four and a half LIM domains protein 2	FHL2	1.32215	1.1535	1.50505	1.3269	0.132507	YES
Q9NVM6	DnaJ homolog subfamily C member 17	DNAJC17	1.30625	1.19505	1.4794	1.3269	0.107993	YES
Q9UKM9	RNA-binding protein Raly	RALY	1.54935	1.10441	1.3296	1.32779	0.167552	YES
Q9Y3D7	Mitochondrial import inner membrane translocase subunit TIM16	PAM16	1.5249	0.97871	1.4823	1.32864	0.22865	YES
Q9BPX5	Actin-related protein 2/3 complex subunit 5-like protein	ARPC5L	1.23965	1.2268	1.52055	1.329	0.124915	YES
Q99447	Ethanolamine-phosphate cytidylyltransferase	PCYT2	1.43835	0.683605	1.8651	1.32902	0.450172
Q12904	Aminoacyl tRNA synthase complex-interacting multifunctional protein 1;Endothelial monocyte-activating polypeptide 2	AIMP1	1.27895	1.1651	1.54735	1.33047	0.147515	YES
Q5JTH9	RRP12-like protein	RRP12	1.29895	1.01731	1.6764	1.33089	0.248482	YES
P11177	Pyruvate dehydrogenase E1 component subunit beta, mitochondrial	PDHB	1.3199	1.2327	1.442	1.33153	0.078957	YES
P55809	Succinyl-CoA:3-ketoacid coenzyme A transferase 1, mitochondrial	OXCT1	1.5137	1.1151	1.36965	1.33282	0.151436	YES
O15382	Branched-chain-amino-acid aminotransferase, mitochondrial	BCAT2	1.57455	1.30407	1.11985	1.33282	0.171598	YES
P17844	Probable ATP-dependent RNA helicase DDX5	DDX5	1.3434	1.4843	1.1714	1.33303	0.117557	YES
Q9UH99	SUN domain-containing protein 2	SUN2	1.5357	0.942965	1.52525	1.33464	0.254181	YES
P84103	Serine/arginine-rich splicing factor 3	SRSF3	1.41435	0.95924	1.6357	1.33643	0.258073	YES
P05386	60S acidic ribosomal protein P1	RPLP1	1.38305	1.12545	1.50185	1.33678	0.143941	YES
Q99627	COP9 signalosome complex subunit 8	COPS8	1.7796	0.95784	1.27358	1.33701	0.310047
Q01658	Protein Dr1	DR1	1.54485	0.78121	1.68505	1.33704	0.363818
O43865;Q96HN2	Putative adenosylhomocysteinase 2;Putative adenosylhomocysteinase 3	AHCYL1;AHCYL2	1.4139	1.4633	1.1351	1.33743	0.132312	YES
Q9BTV4;V9GY05	Transmembrane protein 43	TMEM43	1.65395	1.0859	1.2733	1.33772	0.216377	YES
P82979	SAP domain-containing ribonucleoprotein	SARNP	1.42385	1.1309	1.4592	1.33798	0.134687	YES
Q99536	Synaptic vesicle membrane protein VAT-1 homolog	VAT1	1.31845	1.1642	1.5321	1.33825	0.138052	YES
P46109	Crk-like protein	CRKL		1.8802	0.79671	1.33846	0.572409
Q6Y7W6	PERQ amino acid-rich with GYF domain-containing protein 2	GIGYF2	1.18126	1.5943	1.2413	1.33895	0.166671	YES
P41567;O60739	Eukaryotic translation initiation factor 1;Eukaryotic translation initiation factor 1b	EIF1;EIF1B	1.41965	1.26665	1.33115	1.33915	0.0573596	YES
P30405	Peptidyl-prolyl cis-trans isomerase F, mitochondrial	PPIF	1.322	1.13428	1.565	1.34043	0.161104	YES
O75608	Acyl-protein thioesterase 1	LYPLA1	1.611	0.89545	1.5152	1.34055	0.289756	YES
O00541	Pescadillo homolog	PES1	1.53795	1.37272	1.1144	1.34169	0.159108	YES
Q9GZL7	Ribosome biogenesis protein WDR12	WDR12		0.97358	1.7119	1.34274	0.38881
P50402	Emerin	EMD	1.2118	1.06376	1.7529	1.34282	0.270156	YES
Q14019	Coactosin-like protein	COTL1	1.01814	1.75985	1.25445	1.34415	0.281891	YES
Q9H1E3	Nuclear ubiquitous casein and cyclin-dependent kinase substrate 1	NUCKS1	1.47175	1.05975	1.50475	1.34542	0.184288	YES
O60831	PRA1 family protein 2	PRAF2	1.4729	1.2201		1.3465	0.132756	YES
Q9H299	SH3 domain-binding glutamic acid-rich-like protein 3	SH3BGRL3	1.3682	1.29235	1.3796	1.34672	0.0352165	YES
Q9UBQ7	Glyoxylate reductase/hydroxypyruvate reductase	GRHPR	1.37325	1.24755	1.4195	1.34677	0.0660705	YES
P10599	Thioredoxin	TXN	1.3836	1.52585	1.13148	1.34697	0.148275	YES
Q9NX46	Poly(ADP-ribose) glycohydrolase ARH3	ADPRHL2	1.3231	1.2764	1.4422	1.34723	0.0634589	YES
Q69YZ2	Transmembrane protein 200B	TMEM200B	1.3315	1.3645		1.348	0.0173105	YES
P10515	Dihydrolipoyllysine-residue acetyltransferase component of pyruvate dehydrogenase complex, mitochondrial	DLAT	1.3284	1.1685	1.55285	1.34992	0.143028	YES
P12955	Xaa-Pro dipeptidase	PEPD	1.5061	1.17096	1.3734	1.35015	0.125004	YES
Q96G23	Ceramide synthase 2	CERS2		1.2075	1.49335	1.35042	0.149676	YES
Q9UBQ0	Vacuolar protein sorting-associated protein 29	VPS29	1.231	1.35735	1.46305	1.35047	0.0860281	YES
Q96QR8	Transcriptional activator protein Pur-beta	PURB	1.524	1.11016	1.4184	1.35085	0.159183	YES
O75381	Peroxisomal membrane protein PEX14	PEX14	1.2659		1.4359	1.3509	0.0889838	YES
Q9P0L0	Vesicle-associated membrane protein-associated protein A	VAPA	1.3323	1.16444	1.55755	1.35143	0.14596	YES
P21281;P15313	V-type proton ATPase subunit B, brain isoform	ATP6V1B2	1.8966	0.914785	1.24545	1.35228	0.369413
P39900	Macrophage metalloelastase	MMP12	1.6245	1.02716	1.40625	1.35264	0.223458	YES
Q92621	Nuclear pore complex protein Nup205	NUP205	1.58355	1.1598	1.3157	1.35302	0.158406	YES
Q9Y3U8	60S ribosomal protein L36	RPL36	1.4312	1.12145	1.5079	1.35352	0.151161	YES
P15927	Replication protein A 32 kDa subunit	RPA2	1.01561	1.28515	1.76545	1.3554	0.280232	YES
Q9UKX7	Nuclear pore complex protein Nup50	NUP50	1.2401	1.4804		1.36025	0.124917	YES
P07737;CON__P02584	Profilin-1	PFN1	1.33755	1.36635	1.37795	1.36062	0.0152881	YES
Q96N46	Tetratricopeptide repeat protein 14	TTC14	1.95235	1.484	0.64661	1.36099	0.486048
Q58FF6	Putative heat shock protein HSP 90-beta 4	HSP90AB4P	1.4425		1.2798	1.36115	0.0845214	YES
Q71RC2	La-related protein 4	LARP4	1.0623		1.6617	1.362	0.311189
P42126	Enoyl-CoA delta isomerase 1, mitochondrial	ECI1		1.1262	1.599	1.3626	0.245355	YES
Q8IZL8	Proline-, glutamic acid- and leucine-rich protein 1	PELP1	1.4856	1.11815	1.4843	1.36268	0.155409	YES
O14933	Ubiquitin/ISG15-conjugating enzyme E2 L6	UBE2L6	1.22665	1.1435	1.72025	1.36347	0.228658	YES
Q9UJZ1	Stomatin-like protein 2, mitochondrial	STOML2	1.3323	1.17085	1.5876	1.36358	0.1541	YES
P49257	Protein ERGIC-53	LMAN1	1.50905	0.829555	1.7553	1.36464	0.351355
Q9BYD6	39S ribosomal protein L1, mitochondrial	MRPL1	1.4087	1.2898	1.3959	1.3648	0.0478213	YES
Q9NZL4	Hsp70-binding protein 1	HSPBP1	1.3395	1.1976	1.5577	1.36493	0.132895	YES
P62424	60S ribosomal protein L7a	RPL7A	1.02768	2.0918	0.976525	1.36534	0.461172
P48637	Glutathione synthetase	GSS	0.971875		1.7601	1.36599	0.408027
O00233	26S proteasome non-ATPase regulatory subunit 9	PSMD9	1.1675		1.56835	1.36793	0.207207	YES
Q15365	Poly(rC)-binding protein 1	PCBP1	1.6215	1.21325	1.27215	1.36897	0.161198	YES
P46776	60S ribosomal protein L27a	RPL27A	1.46455	1.3629	1.28135	1.3696	0.0670149	YES
Q15645	Pachytene checkpoint protein 2 homolog	TRIP13	1.25775	1.5309	1.32075	1.3698	0.104416	YES
Q7Z4V5	Hepatoma-derived growth factor-related protein 2	HDGFRP2	1.4382	1.14255	1.52915	1.36997	0.147544	YES
O94915	Protein furry homolog-like	FRYL	0.9475	1.4355	1.7318	1.3716	0.28874	YES
Q9H0S4	Probable ATP-dependent RNA helicase DDX47	DDX47	1.3908	1.32895	1.39525	1.37167	0.0270186	YES
P47985;P0C7P4	Cytochrome b-c1 complex subunit Rieske, mitochondrial;Cytochrome b-c1 complex subunit 11	UQCRFS1	1.2782	1.10235	1.7347	1.37175	0.237937	YES
Q29RF7	Sister chromatid cohesion protein PDS5 homolog A	PDS5A	1.8514	0.89272		1.37206	0.494067
P46379	Large proline-rich protein BAG6	BAG6	1.29615		1.45009	1.37312	0.0792759	YES
Q15738	Sterol-4-alpha-carboxylate 3-dehydrogenase, decarboxylating	NSDHL	1.3627	1.26875	1.489	1.37348	0.0804671	YES
Q13247	Serine/arginine-rich splicing factor 6	SRSF6	1.5018	1.0594	1.55945	1.37355	0.199181	YES
Q9Y5Z4	Heme-binding protein 2	HEBP2	1.4505		1.29688	1.37369	0.0790786	YES
O14976	Cyclin-G-associated kinase	GAK		1.56464	1.1835	1.37407	0.196138	YES
P31153;Q00266	S-adenosylmethionine synthase isoform type-2	MAT2A	1.3836	1.40075	1.3382	1.37418	0.02352	YES
P30084	Enoyl-CoA hydratase, mitochondrial	ECHS1	1.48255	1.1572	1.4851	1.37495	0.137155	YES
P00568	Adenylate kinase isoenzyme 1	AK1	1.26315	1.4747	1.3907	1.37618	0.0774021	YES
P78324	Tyrosine-protein phosphatase non-receptor type substrate 1	SIRPA	1.2507		1.5017	1.3762	0.128967	YES
Q9BXJ9;Q6N069	N-alpha-acetyltransferase 15, NatA auxiliary subunit	NAA15	1.53375	1.1782	1.4183	1.37675	0.131745	YES
O95881	Thioredoxin domain-containing protein 12	TXNDC12	1.30125	1.4508	1.3787	1.37692	0.0543177	YES
Q14728	Major facilitator superfamily domain-containing protein 10	MFSD10	1.39095	1.12167	1.623	1.37854	0.181999	YES
P07942	Laminin subunit beta-1	LAMB1	1.37055	1.0693	1.69645	1.37877	0.22749	YES
P09486	SPARC	SPARC	1.4512	1.03625	1.6491	1.37885	0.226831	YES
P18077	60S ribosomal protein L35a	RPL35A	1.2028	1.42915	1.50765	1.37987	0.114712	YES
O95777	U6 snRNA-associated Sm-like protein LSm8	LSM8	1.3136	1.1686	1.658	1.38007	0.18215	YES
P13726	Tissue factor	F3	1.55645	1.10011	1.4846	1.38038	0.177757	YES
P84157	Matrix-remodeling-associated protein 7	MXRA7	1.7232	1.0606	1.3584	1.38073	0.240353	YES
P49773	Histidine triad nucleotide-binding protein 1	HINT1	1.39085	1.07071	1.68575	1.38244	0.22251	YES
P20618	Proteasome subunit beta type-1	PSMB1	1.30385	1.58285	1.2624	1.38303	0.126015	YES
Q9Y580;I3L521	RNA-binding protein 7	RBM7	1.4385		1.3295	1.384	0.0556898	YES
Q04837	Single-stranded DNA-binding protein, mitochondrial	SSBP1	1.2867	1.22645	1.6406	1.38458	0.161604	YES
Q9UEE9	Craniofacial development protein 1	CFDP1		1.7865	0.98467	1.38559	0.409199
P51571	Translocon-associated protein subunit delta	SSR4	1.4172	1.13742	1.60865	1.38776	0.170773	YES
Q96RT1	Protein LAP2	ERBB2IP	1.67665	1.03768	1.4497	1.38801	0.233369	YES
P07203	Glutathione peroxidase 1	GPX1	1.27015	1.60835	1.2867	1.3884	0.137325	YES
Q02818	Nucleobindin-1	NUCB1	1.63375	1.19317	1.33915	1.38869	0.161614	YES
Q7L2E3	Putative ATP-dependent RNA helicase DHX30	DHX30	1.3115	0.81503	2.0404	1.38898	0.443743
Q92979	Ribosomal RNA small subunit methyltransferase NEP1	EMG1	1.55085	0.9044	1.712	1.38908	0.307693
O15160	DNA-directed RNA polymerases I and III subunit RPAC1	POLR1C	1.7632	0.98565	1.42525	1.39137	0.280214	YES
Q14258	E3 ubiquitin/ISG15 ligase TRIM25	TRIM25	1.44475	1.2424	1.4881	1.39175	0.0942299	YES
Q9Y5M8	Signal recognition particle receptor subunit beta	SRPRB	1.52295		1.26125	1.3921	0.132929	YES
Q15021	Condensin complex subunit 1	NCAPD2	1.26315	1.5143	1.40695	1.3948	0.0903463	YES
Q13724	Mannosyl-oligosaccharide glucosidase	MOGS	1.3153	1.4777		1.3965	0.08223	YES
P54709	Sodium/potassium-transporting ATPase subunit beta-3	ATP1B3	1.1517	2.08855	0.955915	1.39872	0.432807												Q96A08
P49585;Q9Y5K3	Choline-phosphate cytidylyltransferase A	PCYT1A	1.56715	1.2164	1.41335	1.39897	0.125676	YES
Q15007	Pre-mRNA-splicing regulator WTAP	WTAP	0.97771		1.8211	1.39941	0.426157
Q07020	60S ribosomal protein L18	RPL18	1.05696	2.1082	1.03683	1.40066	0.437526
Q9BTY7	Protein HGH1 homolog	HGH1	1.9398	0.94302	1.32485	1.40256	0.358569
Q9Y5A9	YTH domain-containing family protein 2	YTHDF2	1.30195	1.9418	0.974535	1.40609	0.349884
Q9NSE4	Isoleucine--tRNA ligase, mitochondrial	IARS2	1.5911	1.1388	1.4925	1.40747	0.168983	YES
Q9BQ61	Uncharacterized protein C19orf43	C19orf43	1.36285	0.964395	1.8981	1.40845	0.33265
Q96N66	Lysophospholipid acyltransferase 7	MBOAT7	1.3341	1.37665	1.5185	1.40975	0.0684897	YES
Q00577	Transcriptional activator protein Pur-alpha	PURA	1.3135		1.5067	1.4101	0.0968818	YES
Q99615	DnaJ homolog subfamily C member 7	DNAJC7	1.41245	0.92756	1.8903	1.4101	0.341375
P20645	Cation-dependent mannose-6-phosphate receptor	M6PR	1.74225	0.976	1.5136	1.41062	0.278863	YES
P61457	Pterin-4-alpha-carbinolamine dehydratase	PCBD1	1.06123		1.76045	1.41084	0.350446
P36954	DNA-directed RNA polymerase II subunit RPB9	POLR2I	1.52415	0.895525	1.81835	1.41267	0.333696
Q9BUQ8	Probable ATP-dependent RNA helicase DDX23	DDX23	1.05185	1.9561	1.23065	1.41287	0.338935
Q9H2U1	ATP-dependent RNA helicase DHX36	DHX36	2.1768		0.64965	1.41322	0.764109
Q15050	Ribosome biogenesis regulatory protein homolog	RRS1	1.57055	1.25339	1.41985	1.4146	0.112149	YES
Q9NQT4	Exosome complex component RRP46	EXOSC5	1.27795	1.1838	1.7823	1.41468	0.22749	YES
Q8NEJ9	Neuroguidin	NGDN	1.74865	1.0715	1.42705	1.41573	0.239252	YES
Q08J23	tRNA (cytosine(34)-C(5))-methyltransferase	NSUN2	1.4828	1.4116	1.35345	1.41595	0.0457535	YES
Q71UI9;P0C0S5	Histone H2A.V;Histone H2A.Z	H2AFV;H2AFZ	1.86981		0.962755	1.41628	0.452865
Q15582	Transforming growth factor-beta-induced protein ig-h3	TGFBI	1.47215		1.36413	1.41814	0.0538605	YES
P06730	Eukaryotic translation initiation factor 4E	EIF4E	1.4797	1.64115	1.1342	1.41835	0.182595	YES
P29317;P54762;P54764;P54760;Q15375;Q9UF33;P29323	Ephrin type-A receptor 2	EPHA2	1.7719	1.0653		1.4186	0.352208
Q15366	Poly(rC)-binding protein 2	PCBP2	1.40755	1.5377	1.3125	1.41925	0.0796583	YES
Q09161	Nuclear cap-binding protein subunit 1	NCBP1	1.5067	1.30125	1.4545	1.42082	0.0751585	YES
Q9NR45	Sialic acid synthase	NANS	1.60635	1.05839	1.60045	1.42173	0.221333	YES
Q9H223	EH domain-containing protein 4	EHD4	1.4181		1.42829	1.42319	0.00506037	YES
Q9NVP1	ATP-dependent RNA helicase DDX18	DDX18	1.60565	1.3573	1.31065	1.42453	0.111318	YES
O00203	AP-3 complex subunit beta-1	AP3B1	1.25385	1.5757	1.4441	1.42455	0.113589	YES
Q14696	LDLR chaperone MESD	MESDC2	1.3245	1.01856	1.9372	1.42675	0.327862
O75531	Barrier-to-autointegration factor;Barrier-to-autointegration factor, N-terminally processed	BANF1	1.51285	1.05159	1.7161	1.42685	0.238639	YES
P11717	Cation-independent mannose-6-phosphate receptor	IGF2R	1.6185	1.57825	1.08563	1.42746	0.207866	YES
O75607	Nucleoplasmin-3	NPM3	0.89729	1.33105	2.058	1.42878	0.410486
P51610	Host cell factor 1;HCF N-terminal chain 1;HCF N-terminal chain 2;HCF N-terminal chain 3;HCF N-terminal chain 4;HCF N-terminal chain 5;HCF N-terminal chain 6;HCF C-terminal chain 1;HCF C-terminal chain 2;HCF C-terminal chain 3;HCF C-terminal chain 4;HCF C-terminal chain 5;HCF C-terminal chain 6	HCFC1	1.14095	1.9426	1.20542	1.42966	0.311536
P15151	Poliovirus receptor	PVR	1.23657	1.5433	1.5094	1.42976	0.117615	YES
O95926	Pre-mRNA-splicing factor SYF2	SYF2	1.3925	1.0937	1.8046	1.43027	0.24957	YES
Q9NRF9	DNA polymerase epsilon subunit 3	POLE3	1.36265	1.13244	1.7958	1.4303	0.235484	YES
O96008	Mitochondrial import receptor subunit TOM40 homolog	TOMM40	1.6496	0.93873	1.7147	1.43434	0.3001
Q9HAV4	Exportin-5	XPO5	1.5296	1.7282	1.04625	1.43468	0.244474	YES
O60784	Target of Myb protein 1	TOM1	1.0409		1.8285	1.4347	0.388177
Q9Y4P3	Transducin beta-like protein 2	TBL2		1.74515	1.1285	1.43683	0.303473
P51570	Galactokinase	GALK1	1.7407	0.89661	1.67705	1.43812	0.326843
Q9NY33	Dipeptidyl peptidase 3	DPP3	1.28905	1.36065	1.6691	1.4396	0.140283	YES
O75400	Pre-mRNA-processing factor 40 homolog A	PRPF40A	1.26975	1.2443	1.8064	1.44015	0.220419	YES
P46934	E3 ubiquitin-protein ligase NEDD4	NEDD4	2.5037	0.804325	1.02775	1.44526	0.638929
Q9Y376	Calcium-binding protein 39	CAB39	1.4346	1.64555	1.2593	1.44648	0.133703	YES
P32455;Q9H0R5	Interferon-induced guanylate-binding protein 1;Guanylate-binding protein 3	GBP1;GBP3	1.4402		1.4589	1.44955	0.00912207	YES
P52594	Arf-GAP domain and FG repeat-containing protein 1	AGFG1	1.3443	1.63005	1.37455	1.44963	0.108287	YES
Q96A33	Coiled-coil domain-containing protein 47	CCDC47	1.4868	1.335	1.5306	1.4508	0.0707535	YES
Q13573	SNW domain-containing protein 1	SNW1	1.4342	1.0253	1.8941	1.4512	0.299512	YES
Q96PD2	Discoidin, CUB and LCCL domain-containing protein 2	DCBLD2	1.4304	1.0581	1.8851	1.45787	0.284103	YES
O43290	U4/U6.U5 tri-snRNP-associated protein 1	SART1	1.15109	1.0083	2.21635	1.45858	0.452577
P58107	Epiplakin	EPPK1	1.49945	1.2971	1.5792	1.45858	0.0997011	YES
O75934	Pre-mRNA-splicing factor SPF27	BCAS2	1.44415	1.54095	1.3908	1.45863	0.0521828	YES
P61020	Ras-related protein Rab-5B	RAB5B	1.4234		1.49585	1.45962	0.035098	YES
Q14699	Raftlin	RFTN1		1.5964	1.3265	1.46145	0.130588	YES
O75380	NADH dehydrogenase [ubiquinone] iron-sulfur protein 6, mitochondrial	NDUFS6	0.91513		2.0081	1.46162	0.528762
O00273	DNA fragmentation factor subunit alpha	DFFA	1.23045	1.9385	1.2168	1.46192	0.282362	YES
O14786	Neuropilin-1	NRP1	1.0232	1.5205	1.84495	1.46288	0.28293	YES
Q92890	Ubiquitin fusion degradation protein 1 homolog	UFD1L	1.4573	1.49	1.442	1.4631	0.0167589	YES
O14561	Acyl carrier protein, mitochondrial	NDUFAB1	1.2532	1.618	1.5188	1.46333	0.128897	YES
Q04323	UBX domain-containing protein 1	UBXN1	1.5236		1.40335	1.46348	0.0581012	YES
Q9P258	Protein RCC2	RCC2	1.63035	1.41975	1.34575	1.46528	0.100774	YES
Q9Y4K0	Lysyl oxidase homolog 2	LOXL2	1.4833	1.13	1.7917	1.46833	0.225496	YES
P62829	60S ribosomal protein L23	RPL23	1.43475	1.5931	1.3773	1.46838	0.0761125	YES
Q7Z3J2	UPF0505 protein C16orf62	C16orf62	0.76936	2.1702		1.46978	0.67394
P53597	Succinyl-CoA ligase [ADP/GDP-forming] subunit alpha, mitochondrial	SUCLG1	1.3368	1.3953	1.6775	1.46987	0.123943	YES
Q16629	Serine/arginine-rich splicing factor 7	SRSF7	1.4802	1.11655	1.8131	1.46995	0.237007	YES
P52943	Cysteine-rich protein 2	CRIP2	2.04095	0.91564	1.4551	1.47056	0.38272
O43809	Cleavage and polyadenylation specificity factor subunit 5	NUDT21	1.6868		1.25635	1.47158	0.206836	YES
E9PLN8;Q9BQB6	Vitamin K epoxide reductase complex subunit 1	VKORC1	0.98226	2.3547	1.0863	1.47442	0.51825
O75153	Clustered mitochondria protein homolog	CLUH		1.7173	1.2347	1.476	0.231199	YES
O15143	Actin-related protein 2/3 complex subunit 1B	ARPC1B	2.05275	0.89617	1.4877	1.47887	0.391068
O60869	Endothelial differentiation-related factor 1	EDF1	1.2594	1.9598	1.22515	1.48145	0.279872	YES
P45973	Chromobox protein homolog 5	CBX5	1.26295	1.081	2.10595	1.4833	0.368672
P00403	Cytochrome c oxidase subunit 2	MT-CO2	1.4672	1.4987	1.4888	1.4849	0.0108479	YES
Q9P1F3	Costars family protein ABRACL	ABRACL	1.52995	1.56505	1.3625	1.48583	0.0728494	YES
Q9GZT3	SRA stem-loop-interacting RNA-binding protein, mitochondrial	SLIRP	1.6021		1.3796	1.49085	0.105531	YES
Q7Z4H8	KDEL motif-containing protein 2	KDELC2	1.1694	1.9535	1.35561	1.49284	0.274421	YES
Q96A72	Protein mago nashi homolog 2	MAGOHB	1.45644	1.61965	1.4077	1.4946	0.0742718	YES
P35268	60S ribosomal protein L22	RPL22	1.411	1.9285	1.1471	1.49553	0.265791	YES
Q8IWX8	Calcium homeostasis endoplasmic reticulum protein	CHERP	1.30034	1.02439	2.16865	1.49779	0.398678
Q8WZ42	Titin	TTN	1.3264	2.03645	1.1361	1.49965	0.31642
P30043	Flavin reductase (NADPH)	BLVRB	1.3006	1.9074	1.2945	1.50083	0.23461	YES
O76094	Signal recognition particle subunit SRP72	SRP72	0.785335	0.97049	2.7495	1.50178	0.722159
C9J1V9;O43324	Eukaryotic translation elongation factor 1 epsilon-1	EEF1E1-BLOC1S5;EEF1E1	1.4361	1.49985	1.5721	1.50268	0.0452818	YES
Q9BRP8	Partner of Y14 and mago	WIBG	1.54075	1.53255	1.44145	1.50492	0.0366243	YES
Q9H488	GDP-fucose protein O-fucosyltransferase 1	POFUT1	1.86209	1.121	1.5378	1.50696	0.246526	YES
Q6UW68	Transmembrane protein 205	TMEM205	1.4676	1.5478		1.5077	0.0376136	YES
Q14677	Clathrin interactor 1	CLINT1	1.56115	1.24826	1.71915	1.50952	0.158759	YES
Q58FF3	Putative endoplasmin-like protein	HSP90B2P	1.4399	1.40595	1.6884	1.51142	0.10203	YES
P48509	CD151 antigen	CD151	1.24575	2.14605	1.14392	1.51191	0.364796
P13807	Glycogen [starch] synthase, muscle	GYS1	1.84775	1.17695	1.51215	1.51228	0.221784	YES
P35250	Replication factor C subunit 2	RFC2	1.39985	1.8775	1.2762	1.51785	0.209206	YES
P04216	Thy-1 membrane glycoprotein	THY1	1.38005	1.91615	1.2613	1.51917	0.229657	YES
P30626	Sorcin	SRI	1.8859		1.1538	1.51985	0.340608
O00244	Copper transport protein ATOX1	ATOX1	1.40655	1.5846	1.56915	1.5201	0.0648906	YES
Q16718	NADH dehydrogenase [ubiquinone] 1 alpha subcomplex subunit 5	NDUFA5	1.5949	1.39	1.58355	1.52282	0.0756247	YES
P52306	Rap1 GTPase-GDP dissociation stimulator 1	RAP1GDS1	1.73585	1.13625	1.6965	1.52287	0.220241	YES
Q9UBG0	C-type mannose receptor 2	MRC2		1.8407	1.2069	1.5238	0.29411	YES
Q32MZ4	Leucine-rich repeat flightless-interacting protein 1	LRRFIP1	1.62405	1.38685	1.56325	1.52472	0.0808054	YES
O00560	Syntenin-1	SDCBP	1.52295	1.3899	1.6619	1.52492	0.0891922	YES
P61221	ATP-binding cassette sub-family E member 1	ABCE1	2.42205	1.03408	1.12469	1.52694	0.50854
O15231	Zinc finger protein 185	ZNF185	1.6572		1.4011	1.52915	0.118425	YES
P38570	Integrin alpha-E;Integrin alpha-E light chain;Integrin alpha-E heavy chain	ITGAE	1.2311	1.9093	1.457	1.53247	0.22535	YES
P50552	Vasodilator-stimulated phosphoprotein	VASP	1.49879	1.4339	1.66695	1.53321	0.0784478	YES
Q96RS6	NudC domain-containing protein 1	NUDCD1		1.0116	2.0616	1.5366	0.483185
Q9NRP0	Oligosaccharyltransferase complex subunit OSTC	OSTC	1.40895	1.2337	1.9715	1.53805	0.250623	YES
Q99729	Heterogeneous nuclear ribonucleoprotein A/B	HNRNPAB	1.46345	1.428	1.7245	1.53865	0.105238	YES
Q8N257;A0A2R8Y619	Histone H2B type 3-B	HIST3H2BB	1.40255	1.5231	1.72065	1.54877	0.103693	YES
P23258;Q9NRH3	Tubulin gamma-1 chain;Tubulin gamma-2 chain	TUBG1;TUBG2	1.65427	1.3208	1.6812	1.55209	0.129346	YES
P05976;P08590	Myosin light chain 1/3, skeletal muscle isoform;Myosin light chain 3	MYL1;MYL3	1.4979	1.73045	1.43235	1.55357	0.100834	YES
Q15286	Ras-related protein Rab-35	RAB35	1.23335	2.2637	1.16845	1.55517	0.395112
P04350	Tubulin beta-4A chain	TUBB4A	1.8906		1.2225	1.55655	0.303503
Q9UHV9	Prefoldin subunit 2	PFDN2	1.70635	1.51775	1.44785	1.55732	0.0858624	YES
Q9UG22	GTPase IMAP family member 2	GIMAP2	1.8156	1.2993		1.55745	0.234408	YES
Q96T37	Putative RNA-binding protein 15	RBM15	1.0019	2.1153		1.5586	0.505128
Q96HY6	DDRGK domain-containing protein 1	DDRGK1	1.559	1.5774	1.54315	1.55985	0.0109888	YES
Q96QD8	Sodium-coupled neutral amino acid transporter 2	SLC38A2	1.6543	1.47755		1.56593	0.079813	YES
O75351	Vacuolar protein sorting-associated protein 4B	VPS4B	1.7917	1.3075	1.60225	1.56715	0.155697	YES
Q8IWE2	Protein NOXP20	FAM114A1	1.61795	1.7739	1.3189	1.57025	0.14725	YES
Q12972	Nuclear inhibitor of protein phosphatase 1;Activator of RNA decay	PPP1R8	1.7614		1.3811	1.57125	0.171146	YES
Q9UPU5	Ubiquitin carboxyl-terminal hydrolase 24	USP24	1.3789		1.7726	1.57575	0.17667	YES
P62857	40S ribosomal protein S28	RPS28	1.48805	1.7021	1.5458	1.57865	0.0701495	YES
Q13642	Four and a half LIM domains protein 1	FHL1	1.49745		1.6632	1.58033	0.0741638	YES
P62942;Q5VVH2;A0A087WV48	Peptidyl-prolyl cis-trans isomerase FKBP1A	FKBP1A	1.47435	1.63515	1.6367	1.58207	0.0589663	YES
P05026	Sodium/potassium-transporting ATPase subunit beta-1	ATP1B1	2.5653	0.85339	1.32845	1.58238	0.558496
O75947	ATP synthase subunit d, mitochondrial	ATP5H	1.94225	1.21815	1.59805	1.58615	0.22835	YES
P46926	Glucosamine-6-phosphate isomerase 1	GNPDA1	1.4219	1.41825	1.9403	1.59348	0.188491	YES
Q9NY93	Probable ATP-dependent RNA helicase DDX56	DDX56		1.6582	1.5306	1.5944	0.0565898	YES
P62753	40S ribosomal protein S6	RPS6	1.54275	1.81835	1.42775	1.59628	0.125747	YES
P61956;Q6EEV6	Small ubiquitin-related modifier 2	SUMO2	1.1972	2.30025	1.29195	1.59647	0.382929
P15531	Nucleoside diphosphate kinase A	NME1	1.4564	1.91645	1.4188	1.59722	0.173491	YES
O43823	A-kinase anchor protein 8	AKAP8	1.2665		1.9284	1.59745	0.292988	YES
P43897	Elongation factor Ts, mitochondrial	TSFM		2.1245	1.07081	1.59765	0.466353
P05362	Intercellular adhesion molecule 1	ICAM1	2.0197	1.1024	1.674	1.5987	0.289775	YES
Q58FF8	Putative heat shock protein HSP 90-beta 2	HSP90AB2P	1.80475	1.4556	1.54575	1.60203	0.113139	YES
Q99614	Tetratricopeptide repeat protein 1	TTC1	2.3642	0.863885		1.61404	0.657283
O60518	Ran-binding protein 6	RANBP6	0.95368	1.0492	2.86	1.62096	0.662634
Q9BZF9	Uveal autoantigen with coiled-coil domains and ankyrin repeats	UACA	1.12995	2.686	1.0473	1.62108	0.569477
O60216	Double-strand-break repair protein rad21 homolog	RAD21		1.5157	1.7275	1.6216	0.0923564	YES
Q92600	Cell differentiation protein RCD1 homolog	RQCD1	1.46605	1.7776		1.62183	0.135834	YES
O43504	Ragulator complex protein LAMTOR5	LAMTOR5		1.02834	2.21735	1.62285	0.518073
Q07075	Glutamyl aminopeptidase	ENPEP	2.18975	0.76067	1.9202	1.62354	0.467696
Q9HD42	Charged multivesicular body protein 1a	CHMP1A	2.0243	1.87565	1.01172	1.63722	0.333964
P04080	Cystatin-B	CSTB	1.6235	1.5144	1.78665	1.64152	0.0834693	YES
Q9BQ67	Glutamate-rich WD repeat-containing protein 1	GRWD1	1.6087	1.1058	2.2115	1.642	0.337151
O15118	Niemann-Pick C1 protein	NPC1	1.7749		1.51365	1.64427	0.112348	YES
Q15276	Rab GTPase-binding effector protein 1	RABEP1	1.4256		1.8631	1.64435	0.188135	YES
P30154	Serine/threonine-protein phosphatase 2A 65 kDa regulatory subunit A beta isoform	PPP2R1B	1.4708	2.41645	1.0698	1.65235	0.418458
Q13501	Sequestosome-1	SQSTM1	1.94315	1.47575	1.5706	1.66317	0.148552	YES
Q3KQV9	UDP-N-acetylhexosamine pyrophosphorylase-like protein 1	UAP1L1	1.2141		2.1271	1.6706	0.386441
Q9Y614	Actin-like protein 7B	ACTL7B	1.1314	2.9153	1.0313	1.69267	0.626239
Q01469;A8MUU1	Fatty acid-binding protein, epidermal	FABP5	2.1093	1.5887	1.38205	1.69335	0.221306	YES
O00499	Myc box-dependent-interacting protein 1	BIN1	1.56453	2.17255	1.3932	1.71009	0.239495	YES
Q96PK6;A0A0A0MSL8	RNA-binding protein 14	RBM14;RBM14-RBM4	1.83255	1.0668	2.2339	1.71108	0.346538
O60888	Protein CutA	CUTA	1.39475	2.3447	1.42695	1.72213	0.313216
Q8WXH0	Nesprin-2	SYNE2		1.5431	1.9279	1.7355	0.156782	YES
E7ENQ6;Q9P0J0	NADH dehydrogenase [ubiquinone] 1 alpha subcomplex subunit 13	NDUFA13	1.5412		1.95075	1.74598	0.165865	YES
O95486	Protein transport protein Sec24A	SEC24A	1.9118	2.08885	1.24495	1.74853	0.254505	YES
O43678	NADH dehydrogenase [ubiquinone] 1 alpha subcomplex subunit 2	NDUFA2	1.20405		2.2965	1.75028	0.441347
P47914	60S ribosomal protein L29	RPL29	1.6674	2.3648	1.2445	1.7589	0.321637
P13473	Lysosome-associated membrane glycoprotein 2	LAMP2	1.58365	2.21765	1.4766	1.7593	0.227667	YES
P02795;P80297;P13640;P80294	Metallothionein-2;Metallothionein-1X;Metallothionein-1G	MT2A;MT1X;MT1G	1.1816	2.74205	1.36215	1.76193	0.484464
Q92541	RNA polymerase-associated protein RTF1 homolog	RTF1	1.0318		2.4942	1.763	0.586542
O00592	Podocalyxin	PODXL	1.6347	2.4019	1.2634	1.76667	0.328647
P41236;Q6NXS1	Protein phosphatase inhibitor 2;Protein phosphatase inhibitor 2-like protein 3	PPP1R2;PPP1R2P3	1.7681		1.7763	1.7722	0.0032718	YES
Q00325	Phosphate carrier protein, mitochondrial	SLC25A3	2.06165		1.5124	1.78702	0.217332	YES
Q99584	Protein S100-A13	S100A13	2.1972		1.39	1.7936	0.31823
P23193;Q15560	Transcription elongation factor A protein 1	TCEA1	0.979165	2.89695	1.5174	1.79784	0.5502
Q96AB3	Isochorismatase domain-containing protein 2, mitochondrial	ISOC2	1.2779	0.7485	3.3687	1.79837	0.770404
Q9H7Z7	Prostaglandin E synthase 2;Prostaglandin E synthase 2 truncated form	PTGES2		1.8631	1.7537	1.8084	0.0427768	YES
O15400	Syntaxin-7	STX7	1.75835	2.3227	1.3672	1.81608	0.264503	YES
Q13555;Q9UQM7;Q13554	Calcium/calmodulin-dependent protein kinase type II subunit gamma;Calcium/calmodulin-dependent protein kinase type II subunit alpha;Calcium/calmodulin-dependent protein kinase type II subunit beta	CAMK2G;CAMK2A;CAMK2B	2.457	1.60095	1.3945	1.81748	0.309975
Q86UD0	Suppressor APC domain-containing protein 2	SAPCD2	2.7727	1.0778	1.62602	1.82551	0.473775
P25788	Proteasome subunit alpha type-3	PSMA3	0.735905	3.58566	1.17355	1.83171	0.837826
P00390	Glutathione reductase, mitochondrial	GSR	1.8665	1.8965	1.7424	1.83513	0.044519	YES
P35249	Replication factor C subunit 4	RFC4		1.9058	1.76825	1.83703	0.0529457	YES
Q8IYT4	Katanin p60 ATPase-containing subunit A-like 2	KATNAL2	2.1694		1.5195	1.84445	0.249152	YES
Q9Y6Y8	SEC23-interacting protein	SEC23IP		2.0806	1.6462	1.8634	0.164842	YES
Q9BRA2	Thioredoxin domain-containing protein 17	TXNDC17	2.24385	1.7995	1.5501	1.86448	0.188476	YES
O96000	NADH dehydrogenase [ubiquinone] 1 beta subcomplex subunit 10	NDUFB10	2.3477		1.40897	1.87833	0.353391
Q16698	2,4-dienoyl-CoA reductase, mitochondrial	DECR1	1.821	2.0814		1.9512	0.0943679	YES
P34931	Heat shock 70 kDa protein 1-like	HSPA1L	2.9006	1.413	1.58675	1.96678	0.413549
Q99757	Thioredoxin, mitochondrial	TXN2	2.1338		1.8859	2.00985	0.0872163	YES
P53007	Tricarboxylate transport protein, mitochondrial	SLC25A1	1.23705	3.22829	1.6883	2.05121	0.50899
P36957	Dihydrolipoyllysine-residue succinyltransferase component of 2-oxoglutarate dehydrogenase complex, mitochondrial	DLST	2.8405		1.2787	2.0596	0.536201
P49721	Proteasome subunit beta type-2	PSMB2	1.296	3.71715	1.3143	2.10915	0.660265
Q9Y6W5	Wiskott-Aldrich syndrome protein family member 2	WASF2	1.9656		2.2689	2.11725	0.101294	YES
P17096	High mobility group protein HMG-I/HMG-Y	HMGA1	2.4282	2.2531	1.75315	2.14482	0.163329	YES
Q32P28	Prolyl 3-hydroxylase 1	LEPRE1	2.1476		2.2013	2.17445	0.0174626	YES
P62308;A8MWD9	Small nuclear ribonucleoprotein G;Putative small nuclear ribonucleoprotein G-like protein 15	SNRPG;SNRPGP15	1.56395	3.1824	1.794	2.18012	0.401626
Q9Y6I3	Epsin-1	EPN1	1.9421		2.5812	2.26165	0.199815	YES
Q7Z5P9	Mucin-19	MUC19	3.29935	1.88045	1.6583	2.27937	0.390586
Q07352	Zinc finger protein 36, C3H1 type-like 1	ZFP36L1		1.7391	2.8243	2.2817	0.336307
Q9ULD9	Zinc finger protein 608	ZNF608	3.30595	2.5321	1.36715	2.40173	0.406353
Q16778;P33778;P23527;P06899;Q6DRA6;Q6DN03	Histone H2B type 2-E;Histone H2B type 1-B;Histone H2B type 1-O;Histone H2B type 1-J	HIST2H2BE;HIST1H2BB;HIST1H2BO;HIST1H2BJ	1.4661	3.38685	2.50595	2.45297	0.391962
Q9NR33	DNA polymerase epsilon subunit 4	POLE4	3.51615	2.9742	1.8033	2.76455	0.316673
P35080	Profilin-2	PFN2	1.72795	5.3615	1.4611	2.85018	0.764496
O15347	High mobility group protein B3	HMGB3	4.99005	2.7828	1.30385	3.02557	0.613126
P62987	Ubiquitin-60S ribosomal protein L40;Ubiquitin;60S ribosomal protein L40	UBA52	2.7328	5.1586	1.4862	3.12587	0.59743
P33240;Q9H0L4	Cleavage stimulation factor subunit 2;Cleavage stimulation factor subunit 2 tau variant	CSTF2;CSTF2T	2.22613	3.5158	4.1445	3.29548	0.296764	YES
O43719	HIV Tat-specific factor 1	HTATSF1	3.8128	2.5456	3.65315	3.33718	0.20681	YES
Q58FG1	Putative heat shock protein HSP 90-alpha A4	HSP90AA4P	4.0847	4.04705	2.02905	3.38693	0.34725
Q9H222	ATP-binding cassette sub-family G member 5	ABCG5	5.5806	2.67275	3.2271	3.82682	0.403444
O94955	Rho-related BTB domain-containing protein 3	RHOBTB3	5.1367	3.46015	3.04605	3.88097	0.285246	YES
Q9H2G9	Golgin-45	BLZF1	5.26585	6.2577	3.3216	4.94838	0.30183
Q6PML9	Zinc transporter 9	SLC30A9	5.84955	5.9428	3.11845	4.97027	0.322799
