# Supplementary material for: Profiling of metabolites, proteins, and protein phosphorylation in silica-exposed BEAS-2B epithelial cells
Source: PLoS One. 2023 Apr 11;18(4):e0273034. doi: 10.1371/journal.pone.0273034 (PMC10089310; doi:10.1371/journal.pone.0273034)
Supplement: S2 Table — (XLSX) [file pone.0273034.s002.xlsx]

## Sheet: S2 Table
S2 Table. Phosphorylation sites quantified in two or more independent experiments.
Protein	Protein names	Gene names	Site	Ratio H/L EXP1	Ratio H/L EXP2	Ratio H/L EXP3	AVERAGE	RSD	Significant
Q96JP0	Protein fem-1 homolog C	FEM1C	Q96JP0-S145	26.936		1.6191	14.2775	1.25384
P07355	Annexin A2;Putative annexin A2-like protein	ANXA2;ANXA2P2	P07355-S26	9.4031	5.1007	1.0951	5.19963	0.799072
O60716	Catenin delta-1	CTNND1	O60716-S352	8.3153	2.6253	4.1941	5.0449	0.582542
M0R1B8	Homer protein homolog 3	HOMER3	Q9NSC5-S159	7.3786	5.7077		6.54315	0.180571	YES
Q9P270	SLAIN motif-containing protein 2	SLAIN2	Q9P270-S55	7.0403		3.6105	5.3254	0.455409	YES
P62857	40S ribosomal protein S28	RPS28	P62857-S23	6.6127	5.0602		5.83645	0.188091	YES
Q09666	Neuroblast differentiation-associated protein AHNAK	AHNAK	Q09666-S5400	6.4154	1.8012		4.1083	0.794181
O15027	Protein transport protein Sec16A	SEC16A	O15027-S1327	6.2845			6.2845	#DIV/0!
Q13555	Calcium/calmodulin-dependent protein kinase type II subunit gamma	CAMK2G	Q13555-T287	5.6591	2.2495		3.9543	0.609704
Q04637	Eukaryotic translation initiation factor 4 gamma 1	EIF4G1	Q04637-S1187	5.5886			5.5886	#DIV/0!
Q8IYB3	Serine/arginine repetitive matrix protein 1	SRRM1	Q8IYB3-S393	5.4185		1.2047	3.3116	0.899748
P08670	Vimentin	VIM	P08670-S430	4.992	0.19948		2.59574	1.30553
Q9UBM7	7-dehydrocholesterol reductase	DHCR7	Q9UBM7-S14	4.8612			4.8612	#DIV/0!
P26006	Integrin alpha-3;Integrin alpha-3 heavy chain;Integrin alpha-3 light chain	ITGA3	P26006-S1042	4.8055	2.8721	4.7478	4.1418	0.265578	YES
Q9NVF9	Ethanolamine kinase 2	ETNK2	Q9NVF9-T118	4.7787			4.7787	#DIV/0!
P23588	Eukaryotic translation initiation factor 4B	EIF4B	P23588-S497	4.3568	3.2692	4.9334	4.18647	0.201859	YES
Q09666	Neuroblast differentiation-associated protein AHNAK	AHNAK	Q09666-S135	4.3114	2.1376	4.565	3.67133	0.363435	YES
Q6ZTR5	Uncharacterized protein CXorf22	CXorf22	Q6ZTR5-T1225	4.2261			4.2261	#DIV/0!
Q6ZTR5	Uncharacterized protein CXorf22	CXorf22	Q6ZTR5-Y1222	4.2261			4.2261	#DIV/0!
P53814	Smoothelin	SMTN	P53814-S792	4.1878	2.8062		3.497	0.279365	YES
O14974	Protein phosphatase 1 regulatory subunit 12A	PPP1R12A	O14974-S507	4.1533			4.1533	#DIV/0!
Q9BZF9	Uveal autoantigen with coiled-coil domains and ankyrin repeats	UACA	Q9BZF9-S1019	4.1084	3.3384		3.7234	0.14623	YES
Q9BZF9	Uveal autoantigen with coiled-coil domains and ankyrin repeats	UACA	Q9BZF9-Y1016	4.1084	3.3384		3.7234	0.14623	YES
Q96TA1	Niban-like protein 1	FAM129B	Q96TA1-S641	3.9019	3.0888		3.49535	0.16449	YES
Q96TA1	Niban-like protein 1	FAM129B	Q96TA1-S646	3.9019	3.0888		3.49535	0.16449	YES
Q8NG31	Protein CASC5	CASC5	Q8NG31-S60	3.883			3.883	#DIV/0!
O95155	Ubiquitin conjugation factor E4 B	UBE4B	O95155-S105	3.8727			3.8727	#DIV/0!
Q8IYB3	Serine/arginine repetitive matrix protein 1	SRRM1	Q8IYB3-S607	3.824			3.824	#DIV/0!
Q8IYB3	Serine/arginine repetitive matrix protein 1	SRRM1	Q8IYB3-S605	3.824			3.824	#DIV/0!
Q9UJF2	Ras GTPase-activating protein nGAP	RASAL2	Q9UJF2-S864	3.7577		3.5196	3.63865	0.0462705	YES
P08670	Vimentin	VIM	P08670-S73	3.6309			3.6309	#DIV/0!
P29353	SHC-transforming protein 1	SHC1	P29353-S139	3.6096			3.6096	#DIV/0!
Q96PK6	RNA-binding protein 14	RBM14	Q96PK6-S618	3.5887	3.3097	1.2933	2.73057	0.458697	YES
Q96N67	Dedicator of cytokinesis protein 7	DOCK7	Q96N67-S439	3.5704	1.0146	2.0039	2.1963	0.586767
P04792	Heat shock protein beta-1	HSPB1	P04792-S15	3.5445	3.1005		3.3225	0.0944937	YES
Q9HCJ3	Ribonucleoprotein PTB-binding 2	RAVER2	Q9HCJ3-S305	3.4877	2.8652		3.17645	0.138574	YES
O43491	Band 4.1-like protein 2	EPB41L2	O43491-S87	3.4617	3.0462	3.1637	3.22387	0.0664372	YES
P15924	Desmoplakin	DSP	P15924-S2209	3.4422	2.0679	3.2742	2.9281	0.256028	YES
Q14126	Desmoglein-2	DSG2	Q14126-S680	3.4065			3.4065	#DIV/0!
Q96N67	Dedicator of cytokinesis protein 7	DOCK7	Q96N67-S1432	3.4002	1.4349		2.41755	0.574829
A6ND36	Protein FAM83G	FAM83G	A6ND36-S356	3.3906	2.2534	2.2756	2.63987	0.246319	YES
Q14160	Protein scribble homolog	SCRIB	Q14160-S1378	3.3502	1.3634	0.98363	1.89908	0.669259
Q8WX93	Palladin	PALLD	Q8WX93-S893	3.3346	2.0472	3.4117	2.93117	0.261503	YES
P15151	Poliovirus receptor	PVR	P15151-S406	3.2914	1.5364		2.4139	0.514094
P67809	Nuclease-sensitive element-binding protein 1	YBX1	P67809-S176	3.2758	2.3576		2.8167	0.230506	YES
Q9H6F5	Coiled-coil domain-containing protein 86	CCDC86	Q9H6F5-S58	3.2506	1.1016	1.5815	1.9779	0.570305
Q9UKM9	RNA-binding protein Raly	RALY	Q9UKM9-S135	3.2372	0.9336	1.9358	2.03553	0.567436
Q9UHD8	Septin-9	2019-09-09	Q9UHD8-S30	3.2091		4.5444	3.87675	0.243554	YES
Q14126	Desmoglein-2	DSG2	Q14126-S701	3.1784			3.1784	#DIV/0!
O43399	Tumor protein D54	TPD52L2	O43399-S166	3.1468		4.7531	3.94995	0.287554	YES
Q8WWI1	LIM domain only protein 7	LMO7	Q8WWI1-S1491	3.1388			3.1388	#DIV/0!
Q9BYX2	TBC1 domain family member 2A	TBC1D2	Q9BYX2-S915	3.0405	2.1121		2.5763	0.254814	YES
Q8IZP0	Abl interactor 1	ABI1	Q8IZP0-S222	3.0276	1.9433		2.48545	0.308482	YES
I3L521	RNA-binding protein 7	RBM7	Q9Y580-S136	3.0172	2.5736	3.7845	3.1251	0.196032	YES
Q9UQ35	Serine/arginine repetitive matrix protein 2	SRRM2	Q9UQ35-S2702	3.0093	0.84564	1.35	1.73498	0.65248
O95999	B-cell lymphoma/leukemia 10	BCL10	O95999-S138	2.9712			2.9712	#DIV/0!
P02545	Prelamin-A/C;Lamin-A/C	LMNA	P02545-S390	2.9653	1.1748	1.8799	2.00667	0.44948	YES
Q14526	Hypermethylated in cancer 1 protein	HIC1	Q14526-T545	2.9526			2.9526	#DIV/0!
Q14526	Hypermethylated in cancer 1 protein	HIC1	Q14526-T549	2.9526			2.9526	#DIV/0!
Q09666	Neuroblast differentiation-associated protein AHNAK	AHNAK	Q09666-T5824	2.9499			2.9499	#DIV/0!
Q13625	Apoptosis-stimulating of p53 protein 2	TP53BP2	Q13625-S480	2.9327	2.6089		2.7708	0.0826336	YES
Q07955	Serine/arginine-rich splicing factor 1	SRSF1	Q07955-S199	2.9228	1.329	1.5387	1.93017	0.448674	YES
P11388	DNA topoisomerase 2-alpha	TOP2A	P11388-S1377	2.9016		1.0412	1.9714	0.667293
P11388	DNA topoisomerase 2-alpha	TOP2A	P11388-S1374	2.9016			2.9016	#DIV/0!
Q92538	Golgi-specific brefeldin A-resistance guanine nucleotide exchange factor 1	GBF1	Q92538-S1784	2.9014	1.7723		2.33685	0.341654	YES
Q02952	A-kinase anchor protein 12	AKAP12	Q02952-S483	2.8898	0.98876	1.174	1.68419	0.622373
Q96CS2	HAUS augmin-like complex subunit 1	HAUS1	Q96CS2-S114	2.8404			2.8404	#DIV/0!
Q96CS2	HAUS augmin-like complex subunit 1	HAUS1	Q96CS2-T110	2.8404			2.8404	#DIV/0!
Q96CS2	HAUS augmin-like complex subunit 1	HAUS1	Q96CS2-S124	2.8404			2.8404	#DIV/0!
Q96CS2	HAUS augmin-like complex subunit 1	HAUS1	Q96CS2-T123	2.8404			2.8404	#DIV/0!
P49815	Tuberin	TSC2	P49815-S939	2.7908			2.7908	#DIV/0!
O75569	Interferon-inducible double-stranded RNA-dependent protein kinase activator A	PRKRA	O75569-S18	2.7836	1.9145	3.4628	2.7203	0.285295	YES
Q9UNL2	Translocon-associated protein subunit gamma	SSR3	Q9UNL2-S105	2.7793			2.7793	#DIV/0!
Q9P275	Ubiquitin carboxyl-terminal hydrolase 36	USP36	Q9P275-T815	2.7073	0.96172	2.0704	1.91314	0.461729	YES
Q9P275	Ubiquitin carboxyl-terminal hydrolase 36	USP36	Q9P275-T827	2.7073	0.96172	2.0704	1.91314	0.461729	YES
Q13501	Sequestosome-1	SQSTM1	Q13501-S24	2.6954	1.8999		2.29765	0.244817	YES
Q13501	Sequestosome-1	SQSTM1	Q13501-S28	2.6954	1.8999		2.29765	0.244817	YES
Q03252	Lamin-B2	LMNB2	Q03252-S37	2.6896	1.4016		2.0456	0.445226	YES
Q03252	Lamin-B2	LMNB2	Q03252-T34	2.6896	1.4016		2.0456	0.445226	YES
P00533	Epidermal growth factor receptor	EGFR	P00533-T693	2.679	1.5752	3.1893	2.48117	0.332519	YES
P00533	Epidermal growth factor receptor	EGFR	P00533-S695	2.6749	1.8978		2.28635	0.240336	YES
Q00587	Cdc42 effector protein 1	CDC42EP1	Q00587-S192	2.674	2.1226	2.3314	2.376	0.117169	YES
P16949	Stathmin	STMN1	P16949-S25	2.6673	3.0263	3.5688	3.08747	0.146998	YES
Q14160	Protein scribble homolog	SCRIB	Q14160-T475	2.6606	1.1993		1.92995	0.5354
Q02952	A-kinase anchor protein 12	AKAP12	Q02952-S286	2.6262		3.091	2.8586	0.114973	YES
P16949	Stathmin	STMN1	P16949-S63	2.6075	0.91064		1.75907	0.6821
Q9Y2K5	R3H domain-containing protein 2	R3HDM2	Q9Y2K5-S855	2.5892	2.1552		2.3722	0.129367	YES
Q4L180	Filamin A-interacting protein 1-like	FILIP1L	Q4L180-S1049	2.5877		2.181	2.38435	0.120612	YES
Q8IZP0	Abl interactor 1	ABI1	Q8IZP0-S231	2.5853	1.5642		2.07475	0.348007	YES
Q52LW3	Rho GTPase-activating protein 29	ARHGAP29	Q52LW3-S949	2.5772	1.77	2.3527	2.2333	0.186556	YES
P58107	Epiplakin	EPPK1	P58107-S2718	2.5709			2.5709	#DIV/0!
Q09666	Neuroblast differentiation-associated protein AHNAK	AHNAK	Q09666-S5735	2.5543	0.84435	4.5955	2.66472	0.70477
Q9C0C2	182 kDa tankyrase-1-binding protein	TNKS1BP1	Q9C0C2-S1666	2.534	1.7308	2.6407	2.30183	0.216088	YES
Q8N556	Actin filament-associated protein 1	AFAP1	Q8N556-S668	2.5196	8.8841	1.4574	4.28703	0.936882
Q6PKG0	La-related protein 1	LARP1	Q6PKG0-S766	2.5114	1.4201	2.2771	2.06953	0.277597	YES
O15127	Secretory carrier-associated membrane protein 2	SCAMP2	O15127-S319	2.5103			2.5103	#DIV/0!
O15127	Secretory carrier-associated membrane protein 2	SCAMP2	O15127-S320	2.5103			2.5103	#DIV/0!
Q01082	Spectrin beta chain, non-erythrocytic 1	SPTBN1	Q01082-T2328	2.484	1.8402	2.0478	2.124	0.154706	YES
Q9H1E3	Nuclear ubiquitous casein and cyclin-dependent kinase substrate 1	NUCKS1	Q9H1E3-S181	2.47	8.5053	1.3849	4.12007	0.931121
P02545	Prelamin-A/C;Lamin-A/C	LMNA	P02545-T19	2.4491		1.6595	2.0543	0.271787	YES
Q9Y3M8	StAR-related lipid transfer protein 13	STARD13	Q9Y3M8-S430	2.4414	0.90044		1.67092	0.65211
O43719	HIV Tat-specific factor 1	HTATSF1	O43719-S387	2.4116			2.4116	#DIV/0!
Q9BVG9	Phosphatidylserine synthase 2	PTDSS2	Q9BVG9-S16	2.3883	1.4183	1.8459	1.88417	0.258008	YES
Q9H1H9	Kinesin-like protein KIF13A	KIF13A	Q9H1H9-S1698	2.3784	1.8811		2.12975	0.165111	YES
Q92794	Histone acetyltransferase KAT6A	KAT6A	Q92794-S1089	2.3712			2.3712	#DIV/0!
Q9Y266	Nuclear migration protein nudC	NUDC	Q9Y266-T108	2.3677	2.2616		2.31465	0.0324127	YES
Q13443	Disintegrin and metalloproteinase domain-containing protein 9	ADAM9	Q13443-S758	2.3642		2.0309	2.19755	0.107246	YES
O14828	Secretory carrier-associated membrane protein 3	SCAMP3	O14828-S76	2.3625	0.84143	1.067	1.42364	0.57659
P46821	Microtubule-associated protein 1B;MAP1B heavy chain;MAP1 light chain LC1	MAP1B	P46821-S1852	2.349	2.4752	3.2612	2.69513	0.183394	YES
Q92974	Rho guanine nucleotide exchange factor 2	ARHGEF2	Q92974-S143	2.3307	2.779		2.55485	0.124076	YES
Q641Q2	WASH complex subunit FAM21A;WASH complex subunit FAM21C	FAM21A;FAM21C	Q641Q2-T287	2.3219	2.5246		2.42325	0.0591481	YES
Q15149	Plectin	PLEC	Q15149-S4390	2.314		2.2782	2.2961	0.011025	YES
P16949	Stathmin;Stathmin-2	STMN1;STMN2	P16949-S46	2.3047	1.3496		1.82715	0.369624	YES
Q13459	Unconventional myosin-IXb	MYO9B	Q13459-T1346	2.3035		2.6642	2.48385	0.102685	YES
Q96C19	EF-hand domain-containing protein D2	EFHD2	Q96C19-S74	2.2893		1.6335	1.9614	0.236423	YES
Q7L7X3	Serine/threonine-protein kinase TAO1	TAOK1	Q7L7X3-S445	2.2815	1.9642		2.12285	0.10569	YES
P18615	Negative elongation factor E	NELFE	P18615-S49	2.2718			2.2718	#DIV/0!
O43765	Small glutamine-rich tetratricopeptide repeat-containing protein alpha	SGTA	O43765-S305	2.2666			2.2666	#DIV/0!
Q9BYG3	MKI67 FHA domain-interacting nucleolar phosphoprotein	NIFK	Q9BYG3-T223	2.2539			2.2539	#DIV/0!
O95365	Zinc finger and BTB domain-containing protein 7A	ZBTB7A	O95365-S526	2.2475	1.3017		1.7746	0.376863	YES
O95365	Zinc finger and BTB domain-containing protein 7A	ZBTB7A	O95365-S525	2.2475	1.1804		1.71395	0.440243	YES
Q9H1E3	Nuclear ubiquitous casein and cyclin-dependent kinase substrate 1	NUCKS1	Q9H1E3-T179	2.2464	1.2077	0.93745	1.46385	0.472076	YES
Q8WVC0	RNA polymerase-associated protein LEO1	LEO1	Q8WVC0-T629	2.2166		1.1694	1.693	0.437379	YES
Q02952	A-kinase anchor protein 12	AKAP12	Q02952-S612	2.2056	2.5389	2.0464	2.26363	0.111028	YES
P40763	Signal transducer and activator of transcription 3	STAT3	P40763-S727	2.2006		2.1374	2.169	0.0206036	YES
Q07157	Tight junction protein ZO-1	TJP1	Q07157-S1617	2.2004		1.8608	2.0306	0.118257	YES
Q07157	Tight junction protein ZO-1	TJP1	Q07157-S1619	2.2004			2.2004	#DIV/0!
Q7Z434	Mitochondrial antiviral-signaling protein	MAVS	Q7Z434-S222	2.1969	1.8315	2.7591	2.2625	0.206527	YES
Q96D46	60S ribosomal export protein NMD3	NMD3	Q96D46-T470	2.1959	1.2381	1.8906	1.77487	0.275669	YES
Q96D46	60S ribosomal export protein NMD3	NMD3	Q96D46-S468	2.1959	1.2381	1.8906	1.77487	0.275669	YES
Q9NQW6	Actin-binding protein anillin	ANLN	Q9NQW6-S485	2.1913	1.7814	1.8294	1.93403	0.115866	YES
P04150	Glucocorticoid receptor	NR3C1	P04150-S134	2.1872			2.1872	#DIV/0!
Q15121	Astrocytic phosphoprotein PEA-15	PEA15	Q15121-S116	2.1827	1.5864	2.7311	2.16673	0.26423	YES
O95817	BAG family molecular chaperone regulator 3	BAG3	O95817-S173	2.1778	1.3676	1.6711	1.73883	0.235402	YES
O95817	BAG family molecular chaperone regulator 3	BAG3	O95817-S171	2.1778	1.3676		1.7727	0.323178	YES
P52943	Cysteine-rich protein 2	CRIP2	P52943-S114	2.1578			2.1578	#DIV/0!
P19634	Sodium/hydrogen exchanger 1	SLC9A1	P19634-S693	2.1556	1.2032	1.5638	1.64087	0.293049	YES
P55196	Afadin	MLLT4	P55196-S216	2.1399	1.1967		1.6683	0.399774	YES
Q13428	Treacle protein	TCOF1	Q13428-S1350	2.1392	0.90875	1.25	1.43265	0.443398	YES
O00443	Phosphatidylinositol 4-phosphate 3-kinase C2 domain-containing subunit alpha	PIK3C2A	O00443-S338	2.1236	1.0572	1.4855	1.55543	0.345003	YES
P46937	Transcriptional coactivator YAP1	YAP1	P46937-S367	2.1184	1.7383		1.92835	0.139379	YES
O60343	TBC1 domain family member 4	TBC1D4	O60343-S341	2.1176			2.1176	#DIV/0!
O60343	TBC1 domain family member 4	TBC1D4	O60343-S344	2.1176			2.1176	#DIV/0!
Q13263	Transcription intermediary factor 1-beta	TRIM28	Q13263-S473	2.1125	1.3965	1.5441	1.68437	0.224445	YES
Q9H6F5	Coiled-coil domain-containing protein 86	CCDC86	Q9H6F5-S110	2.1048	1.2343	2.602	1.98037	0.349576	YES
Q96EQ0	Small glutamine-rich tetratricopeptide repeat-containing protein beta	SGTB	Q96EQ0-S297	2.0995	2.1947		2.1471	0.0313523	YES
O60716	Catenin delta-1	CTNND1	O60716-S349	2.0958	2.6253	1.7405	2.15387	0.206721	YES
P05412	Transcription factor AP-1	JUN	P05412-T62	2.0958	1.7792	4.0498	2.6416	0.465539	YES
P27708	CAD protein;Glutamine-dependent carbamoyl-phosphate synthase;Aspartate carbamoyltransferase;Dihydroorotase	CAD	P27708-S1406	2.0924	2.5204	1.8543	2.1557	0.156576	YES
Q15149	Plectin	PLEC	Q15149-S4396	2.0897	1.6739	1.5999	1.78783	0.147681	YES
Q53EL6	Programmed cell death protein 4	PDCD4	Q53EL6-S94	2.0796			2.0796	#DIV/0!
Q53EL6	Programmed cell death protein 4	PDCD4	Q53EL6-T93	2.0796			2.0796	#DIV/0!
Q9H1B7	Interferon regulatory factor 2-binding protein-like	IRF2BPL	Q9H1B7-S659	2.0786	1.2417		1.66015	0.35646	YES
Q9H1B7	Interferon regulatory factor 2-binding protein-like	IRF2BPL	Q9H1B7-S662	2.0786	1.2417		1.66015	0.35646	YES
Q9H1B7	Interferon regulatory factor 2-binding protein-like	IRF2BPL	Q9H1B7-S658	2.0786			2.0786	#DIV/0!
Q9GZY8	Mitochondrial fission factor	MFF	Q9GZY8-T137	2.0757			2.0757	#DIV/0!
Q01082	Spectrin beta chain, non-erythrocytic 1	SPTBN1	Q01082-T2187	2.0748	2.4608		2.2678	0.120356	YES
Q9UHB7	AF4/FMR2 family member 4	AFF4	Q9UHB7-S836	2.0729	1.1586	2.0007	1.74407	0.291452	YES
P17535	Transcription factor jun-D	JUND	P17535-S90	2.0561	1.3211		1.6886	0.307784	YES
Q09666	Neuroblast differentiation-associated protein AHNAK	AHNAK	Q09666-S3426	2.0476		2.282	2.1648	0.076564	YES
Q05209	Tyrosine-protein phosphatase non-receptor type 12	PTPN12	Q05209-S435	2.0408		2.6753	2.35805	0.190267	YES
Q8WWI1	LIM domain only protein 7	LMO7	Q8WWI1-S988	2.0391		1.5282	1.78365	0.20254	YES
P46821	Microtubule-associated protein 1B;MAP1B heavy chain;MAP1 light chain LC1	MAP1B	P46821-S1265	2.0389	1.658	1.9574	1.88477	0.106416	YES
Q9NXE8	Pre-mRNA-splicing factor CWC25 homolog	CWC25	Q9NXE8-S337	2.0241	1.4073		1.7157	0.254207	YES
Q9H2I8	Leucine-rich repeat-containing protein C10orf11	C10orf11	Q9H2I8-S146	2.0234			2.0234	#DIV/0!
Q9H2I8	Leucine-rich repeat-containing protein C10orf11	C10orf11	Q9H2I8-S147	2.0234			2.0234	#DIV/0!
Q8WWI1	LIM domain only protein 7	LMO7	Q8WWI1-S1593	2.0228	1.4073	1.5593	1.66313	0.19278	YES
Q96TA1	Niban-like protein 1	FAM129B	Q96TA1-S692	2.0169	1.7898		1.90335	0.0843691	YES
Q96TA1	Niban-like protein 1	FAM129B	Q96TA1-S696	2.0169	1.7898		1.90335	0.0843691	YES
Q9NRX5	Serine incorporator 1	SERINC1	Q9NRX5-S364	2.0157	1.1248	2.084	1.7415	0.307303	YES
Q71RC2	La-related protein 4	LARP4	Q71RC2-S594	2.0146	1.2499		1.63225	0.331276	YES
O43765	Small glutamine-rich tetratricopeptide repeat-containing protein alpha	SGTA	O43765-S301	2.0141	1.6182	2.0022	1.87817	0.119913	YES
P78317	E3 ubiquitin-protein ligase RNF4	RNF4	P78317-S94	2.0058	1.1714	1.4118	1.52967	0.280784	YES
P78317	E3 ubiquitin-protein ligase RNF4	RNF4	P78317-S95	2.0058	1.1714	1.4118	1.52967	0.280784	YES
O00555	Voltage-dependent P/Q-type calcium channel subunit alpha-1A	CACNA1A	O00555-S779	2.0043	1.1839		1.5941	0.363911	YES
O00555	Voltage-dependent P/Q-type calcium channel subunit alpha-1A	CACNA1A	O00555-T778	2.0043	1.1839		1.5941	0.363911	YES
Q14160	Protein scribble homolog	SCRIB	Q14160-S1508	2.0035			2.0035	#DIV/0!
O75494	Serine/arginine-rich splicing factor 10	SRSF10	O75494-S133	2.001	1.7371	1.0772	1.6051	0.296452	YES
P21291	Cysteine and glycine-rich protein 1	CSRP1	P21291-S192	1.9963	2.1328	2.0313	2.05347	0.0345262	YES
O95292	Vesicle-associated membrane protein-associated protein B/C	VAPB	O95292-S158	1.9939	2.4494	3.1732	2.53883	0.234247	YES
P23588	Eukaryotic translation initiation factor 4B	EIF4B	P23588-S422	1.9922	1.65		1.8211	0.132871	YES
P23588	Eukaryotic translation initiation factor 4B	EIF4B	P23588-S425	1.9922	1.5409		1.76655	0.180644	YES
Q5JTV8	Torsin-1A-interacting protein 1	TOR1AIP1	Q5JTV8-T220	1.9901		1.1305	1.5603	0.389559	YES
Q08170	Serine/arginine-rich splicing factor 4	SRSF4	Q08170-S431	1.9836	1.3462	1.7256	1.68513	0.190264	YES
P49327	Fatty acid synthase;[Acyl-carrier-protein] S-acetyltransferase;[Acyl-carrier-protein] S-malonyltransferase;3-oxoacyl-[acyl-carrier-protein] synthase;3-oxoacyl-[acyl-carrier-protein] reductase;3-hydroxyacyl-[acyl-carrier-protein] dehydratase;Enoyl-[acyl-carrier-protein] reductase;Oleoyl-[acyl-carrier-protein] hydrolase	FASN	P49327-T2204	1.9757		1.1568	1.56625	0.369705	YES
Q8N556	Actin filament-associated protein 1	AFAP1	Q8N556-S265	1.9688	1.7529		1.86085	0.0820401	YES
Q8WWI1	LIM domain only protein 7	LMO7	Q8WWI1-S1423	1.968	1.1231		1.54555	0.386551	YES
O75382	Tripartite motif-containing protein 3	TRIM3	O75382-S437	1.9635			1.9635	#DIV/0!
Q9UJU6	Drebrin-like protein	DBNL	Q9UJU6-S269	1.9624	1.1736	1.8081	1.64803	0.253667	YES
P08670	Vimentin	VIM	P08670-S72	1.9556		2.0677	2.01165	0.0394038	YES
Q9H4S2	GS homeobox 1;GS homeobox 2	GSX1;GSX2	Q9H4S2-T182	1.9488	1.0348		1.4918	0.433232	YES
Q9H4S2	GS homeobox 1;GS homeobox 2	GSX1;GSX2	Q9H4S2-Y183	1.9488	1.0348		1.4918	0.433232	YES
Q8IYB3	Serine/arginine repetitive matrix protein 1	SRRM1	Q8IYB3-S597	1.9433	0.61779	1.2986	1.28656	0.5152
Q14247	Src substrate cortactin	CTTN	Q14247-S405	1.9409	1.4987	2.0912	1.8436	0.167065	YES
Q14247	Src substrate cortactin	CTTN	Q14247-T399	1.9409	1.4987		1.7198	0.181813	YES
Q9UPN4	Centrosomal protein of 131 kDa	CEP131	Q9UPN4-S47	1.9402	2.1832		2.0617	0.0833424	YES
Q9HB19	Pleckstrin homology domain-containing family A member 2	PLEKHA2	Q9HB19-S184	1.9402	1.2825	2.0668	1.76317	0.238806	YES
Q9H2H9	Sodium-coupled neutral amino acid transporter 1	SLC38A1	Q9H2H9-S56	1.9369	1.94	0.97529	1.6174	0.343814	YES
Q96CB8	Integrator complex subunit 12	INTS12	Q96CB8-S378	1.9349	1.4198		1.67735	0.217147	YES
Q03252	Lamin-B2	LMNB2	Q03252-S420	1.9317			1.9317	#DIV/0!
Q96TA1	Niban-like protein 1	FAM129B	Q96TA1-S691	1.927	1.7898		1.8584	0.0522035	YES
Q7RTP6	Protein-methionine sulfoxide oxidase MICAL3	MICAL3	Q7RTP6-S1152	1.9225			1.9225	#DIV/0!
P19105	Myosin regulatory light chain 12A;Myosin regulatory light polypeptide 9;Myosin regulatory light chain 12B	MYL12A;MYL9;MYL12B	P19105-T18	1.9211		1.7909	1.856	0.0496042	YES
P19105	Myosin regulatory light chain 12A;Myosin regulatory light polypeptide 9;Myosin regulatory light chain 12B	MYL12A;MYL9;MYL12B	P19105-S19	1.9211		1.5087	1.7149	0.170045	YES
Q6ZS17	Protein FAM65A	FAM65A	Q6ZS17-S22	1.9195			1.9195	#DIV/0!
Q6ZS17	Protein FAM65A	FAM65A	Q6ZS17-S20	1.9195			1.9195	#DIV/0!
Q6Y7W6	PERQ amino acid-rich with GYF domain-containing protein 2	GIGYF2	Q6Y7W6-S160	1.9176	1.085		1.5013	0.392152	YES
Q15464	SH2 domain-containing adapter protein B	SHB	Q15464-S165	1.9157			1.9157	#DIV/0!
Q96PD2	Discoidin, CUB and LCCL domain-containing protein 2	DCBLD2	Q96PD2-S724	1.9091	1.0572		1.48315	0.406152	YES
Q4G0J3	La-related protein 7	LARP7	Q4G0J3-S298	1.9054	1.2887		1.59705	0.273049	YES
Q4G0J3	La-related protein 7	LARP7	Q4G0J3-S299	1.9054	1.2887		1.59705	0.273049	YES
Q9Y4F1	FERM, RhoGEF and pleckstrin domain-containing protein 1	FARP1	Q9Y4F1-S427	1.9023	1.5693		1.7358	0.135653	YES
O14974	Protein phosphatase 1 regulatory subunit 12A	PPP1R12A	O14974-S910	1.9019	0.95336		1.42763	0.469813	YES
P05412	Transcription factor AP-1;Transcription factor jun-D	JUN;JUND	P05412-S73	1.8978	1.4659	2.1264	1.83003	0.183289	YES
Q9UQ35	Serine/arginine repetitive matrix protein 2	SRRM2	Q9UQ35-S1132	1.8961	4.4114	1.3309	2.54613	0.644075
Q9BW71	HIRA-interacting protein 3	HIRIP3	Q9BW71-S87	1.8942	1.1541	1.983	1.6771	0.271363	YES
Q9BW71	HIRA-interacting protein 3	HIRIP3	Q9BW71-T84	1.8942	1.1541	1.983	1.6771	0.271363	YES
Q9UQ35	Serine/arginine repetitive matrix protein 2	SRRM2	Q9UQ35-T1413	1.8848	1.4332	2.0076	1.7752	0.170391	YES
P37231	Peroxisome proliferator-activated receptor gamma	PPARG	P37231-T489	1.8848			1.8848	#DIV/0!
P37231	Peroxisome proliferator-activated receptor gamma	PPARG	P37231-Y505	1.8848			1.8848	#DIV/0!
Q13428	Treacle protein	TCOF1	Q13428-S229	1.8829			1.8829	#DIV/0!
Q14247	Src substrate cortactin	CTTN	Q14247-S418	1.8763		1.7606	1.81845	0.0449901	YES
Q4G0J3	La-related protein 7	LARP7	Q4G0J3-T257	1.8741		1.7359	1.805	0.0541397	YES
Q4G0J3	La-related protein 7	LARP7	Q4G0J3-S254	1.8741			1.8741	#DIV/0!
Q9C0C2	182 kDa tankyrase-1-binding protein	TNKS1BP1	Q9C0C2-S836	1.873	1.463	3.0117	2.1159	0.379231	YES
P08670	Vimentin	VIM	P08670-S459	1.8727	1.4334		1.65305	0.187914	YES
Q13085	Acetyl-CoA carboxylase 1;Biotin carboxylase	ACACA	Q13085-S80	1.866		1.1353	1.50065	0.344306	YES
Q9Y2D5	A-kinase anchor protein 2	AKAP2	Q9Y2D5-S152	1.8655	1.3053	2.012	1.7276	0.215898	YES
Q99550	M-phase phosphoprotein 9	MPHOSPH9	Q99550-S935	1.8628			1.8628	#DIV/0!
Q32MZ4	Leucine-rich repeat flightless-interacting protein 1	LRRFIP1	Q32MZ4-S733	1.8472			1.8472	#DIV/0!
A0A0A6YYC7	E3 ubiquitin-protein ligase ZFP91	ZFP91-CNTF;ZFP91	Q96JP5-S82	1.846		1.0592	1.4526	0.383004	YES
A0A0A6YYC7	E3 ubiquitin-protein ligase ZFP91	ZFP91-CNTF;ZFP91	Q96JP5-S83	1.846		1.0592	1.4526	0.383004	YES
A0A0A6YYC7	E3 ubiquitin-protein ligase ZFP91	ZFP91-CNTF;ZFP91	Q96JP5-S85	1.846			1.846	#DIV/0!
Q13595	Transformer-2 protein homolog beta;Transformer-2 protein homolog alpha	TRA2B;TRA2A	P62995-S264	1.8428	1.186		1.5144	0.306674	YES
Q9H307	Pinin	PNN	Q9H307-S66	1.8415			1.8415	#DIV/0!
P35222	Catenin beta-1	CTNNB1	P35222-S675	1.8412			1.8412	#DIV/0!
Q7Z3U7	Protein MON2 homolog	MON2	Q7Z3U7-S1214	1.8383	1.0646	1.4424	1.44843	0.267106	YES
P40222	Alpha-taxilin	TXLNA	P40222-S515	1.8367	1.3786	1.8984	1.70457	0.166597	YES
Q01082	Spectrin beta chain, non-erythrocytic 1	SPTBN1	Q01082-T2171	1.8268			1.8268	#DIV/0!
Q70E73	Ras-associated and pleckstrin homology domains-containing protein 1	RAPH1	Q70E73-S1154	1.8263	1.0802		1.45325	0.363029	YES
Q70E73	Ras-associated and pleckstrin homology domains-containing protein 1	RAPH1	Q70E73-T1153	1.8263	1.0802		1.45325	0.363029	YES
P11831	Serum response factor	SRF	P11831-S224	1.824			1.824	#DIV/0!
P78362	SRSF protein kinase 2;SRSF protein kinase 2 N-terminal;SRSF protein kinase 2 C-terminal	SRPK2	P78362-S494	1.8152		1.8348	1.825	0.00759413	YES
P78362	SRSF protein kinase 2;SRSF protein kinase 2 N-terminal;SRSF protein kinase 2 C-terminal	SRPK2	P78362-T498	1.8152		1.8348	1.825	0.00759413	YES
P06493	Cyclin-dependent kinase 1;Cyclin-dependent kinase 2;Cyclin-dependent kinase 3	CDK1;CDK2;CDK3	P06493-Y15	1.8148	0.68745	1.9445	1.48225	0.46643	YES
Q9Y2D5	A-kinase anchor protein 2	AKAP2	Q9Y2D5-S839	1.8123	1.087	1.5389	1.4794	0.247595	YES
Q9ULJ3	Zinc finger and BTB domain-containing protein 21	ZBTB21	Q9ULJ3-S411	1.8083	1.7509		1.7796	0.0228073	YES
Q8IU81	Interferon regulatory factor 2-binding protein 1	IRF2BP1	Q8IU81-S453	1.8068			1.8068	#DIV/0!
O43159	Ribosomal RNA-processing protein 8	RRP8	O43159-S64	1.8058		1.5952	1.7005	0.0875723	YES
O43159	Ribosomal RNA-processing protein 8	RRP8	O43159-S62	1.8058		1.5952	1.7005	0.0875723	YES
Q9Y6A5	Transforming acidic coiled-coil-containing protein 3	TACC3	Q9Y6A5-S317	1.8035			1.8035	#DIV/0!
Q13595	Transformer-2 protein homolog beta;Transformer-2 protein homolog alpha	TRA2B;TRA2A	P62995-S266	1.8031	1.1978		1.50045	0.285256	YES
O14745	Na(+)/H(+) exchange regulatory cofactor NHE-RF1	SLC9A3R1	O14745-S280	1.7974	1.6311		1.71425	0.0685967	YES
P50613	Cyclin-dependent kinase 7	CDK7	P50613-S164	1.7967	5.4078	1.3121	2.83887	0.788314
Q5W5X9	Tetratricopeptide repeat protein 23	TTC23	Q5W5X9-T400	1.7929			1.7929	#DIV/0!
Q13501	Sequestosome-1	SQSTM1	Q13501-S272	1.7915		1.4453	1.6184	0.151261	YES
Q9Y6A5	Transforming acidic coiled-coil-containing protein 3	TACC3	Q9Y6A5-S71	1.7805	1.4015		1.591	0.168443	YES
P27816	Microtubule-associated protein 4	MAP4	P27816-S1073	1.7788	1.2464	1.8437	1.62297	0.201931	YES
P46821	Microtubule-associated protein 1B;MAP1B heavy chain;MAP1 light chain LC1	MAP1B	P46821-Y1410	1.7747			1.7747	#DIV/0!
P46821	Microtubule-associated protein 1B;MAP1B heavy chain;MAP1 light chain LC1	MAP1B	P46821-S1406	1.7747			1.7747	#DIV/0!
P46821	Microtubule-associated protein 1B;MAP1B heavy chain;MAP1 light chain LC1	MAP1B	P46821-S1408	1.7747			1.7747	#DIV/0!
Q4G0J3	La-related protein 7	LARP7	Q4G0J3-S261	1.7689	1.2829	1.6007	1.55083	0.159145	YES
Q9Y6G9	Cytoplasmic dynein 1 light intermediate chain 1	DYNC1LI1	Q9Y6G9-S516	1.7686	1.3996		1.5841	0.164713	YES
Q9C0B5	Palmitoyltransferase ZDHHC5	ZDHHC5	Q9C0B5-S380	1.7647	1.0395	1.4648	1.423	0.25608	YES
P20700	Lamin-B1	LMNB1	P20700-S23	1.7636	5.0734	1.6597	2.83223	0.685538
Q14739	Lamin-B receptor	LBR	Q14739-S99	1.7618	1.3201	1.0819	1.38793	0.248563	YES
P27816	Microtubule-associated protein 4	MAP4	P27816-S941	1.7601	1.2798		1.51995	0.223444	YES
P02545	Prelamin-A/C;Lamin-A/C	LMNA	P02545-S22	1.7597			1.7597	#DIV/0!
Q15424	Scaffold attachment factor B1	SAFB	Q15424-S604	1.7579			1.7579	#DIV/0!
Q9UJ41	Rab5 GDP/GTP exchange factor	RABGEF1	Q9UJ41-S310	1.7541	1.2427		1.4984	0.241334	YES
Q14980	Nuclear mitotic apparatus protein 1	NUMA1	Q14980-S1969	1.7532	2.2318	1.73	1.905	0.14869	YES
Q6Y7W6	PERQ amino acid-rich with GYF domain-containing protein 2	GIGYF2	Q6Y7W6-S26	1.7472	1.8176	1.6163	1.72703	0.05915	YES
Q6DN90	IQ motif and SEC7 domain-containing protein 1	IQSEC1	Q6DN90-S244	1.7469			1.7469	#DIV/0!
P20393	Nuclear receptor subfamily 1 group D member 1	NR1D1	P20393-T123	1.7469			1.7469	#DIV/0!
P20393	Nuclear receptor subfamily 1 group D member 1	NR1D1	P20393-S114	1.7469			1.7469	#DIV/0!
P20393	Nuclear receptor subfamily 1 group D member 1	NR1D1	P20393-S116	1.7469			1.7469	#DIV/0!
P20393	Nuclear receptor subfamily 1 group D member 1	NR1D1	P20393-S118	1.7469			1.7469	#DIV/0!
P20393	Nuclear receptor subfamily 1 group D member 1	NR1D1	P20393-S120	1.7469			1.7469	#DIV/0!
P20393	Nuclear receptor subfamily 1 group D member 1	NR1D1	P20393-T119	1.7469			1.7469	#DIV/0!
P46013	Antigen KI-67	MKI67	P46013-S1131	1.7438			1.7438	#DIV/0!
Q9UQ35	Serine/arginine repetitive matrix protein 2	SRRM2	Q9UQ35-S780	1.7428	1.1464	2.0832	1.65747	0.286096	YES
P35658	Nuclear pore complex protein Nup214	NUP214	P35658-S1023	1.7418	1.0993		1.42055	0.319817	YES
Q14978	Nucleolar and coiled-body phosphoprotein 1	NOLC1	Q14978-S623	1.7416	1.4285		1.58505	0.139677	YES
P48634	Protein PRRC2A	PRRC2A	P48634-Y1094	1.7393			1.7393	#DIV/0!
Q9Y4W2	Ribosomal biogenesis protein LAS1L	LAS1L	Q9Y4W2-S301	1.7373			1.7373	#DIV/0!
Q06210	Glutamine--fructose-6-phosphate aminotransferase [isomerizing] 1	GFPT1	Q06210-S261	1.736		1.5467	1.64135	0.081552	YES
Q15642	Cdc42-interacting protein 4	TRIP10	Q15642-S299	1.7317			1.7317	#DIV/0!
Q9H6Y5	PDZ domain-containing protein MAGIX	MAGIX	Q9H6Y5-S247	1.7308			1.7308	#DIV/0!
Q9H6Y5	PDZ domain-containing protein MAGIX	MAGIX	Q9H6Y5-S251	1.7308			1.7308	#DIV/0!
Q9H6Y5	PDZ domain-containing protein MAGIX	MAGIX	Q9H6Y5-T250	1.7308			1.7308	#DIV/0!
Q00537	Cyclin-dependent kinase 16;Cyclin-dependent kinase 17	CDK16;CDK17	Q00536-Y176	1.7267	1.8707		1.7987	0.0566094	YES
Q9UBC2	Epidermal growth factor receptor substrate 15-like 1	EPS15L1	Q9UBC2-S229	1.7231		2.0875	1.9053	0.135238	YES
P54105	Methylosome subunit pICln	CLNS1A	P54105-S90	1.7229	1.0954		1.40915	0.314877	YES
P40222	Alpha-taxilin	TXLNA	P40222-S514	1.7218	1.3865	1.8898	1.66603	0.153804	YES
P37802	Transgelin-2	TAGLN2	P37802-S163	1.7197	1.2024		1.46105	0.250359	YES
Q08J23	tRNA (cytosine(34)-C(5))-methyltransferase	NSUN2	Q08J23-S743	1.7182	1.0966		1.4074	0.312305	YES
Q9NVD7	Alpha-parvin	PARVA	Q9NVD7-S19	1.7148	1.3217	1.5139	1.5168	0.129593	YES
Q9NVD7	Alpha-parvin	PARVA	Q9NVD7-S14	1.7148	1.3217	1.4624	1.49963	0.132817	YES
Q9NVD7	Alpha-parvin	PARVA	Q9NVD7-T16	1.7148	1.3217	0.82943	1.28864	0.344246
Q13769	THO complex subunit 5 homolog	THOC5	Q13769-T328	1.7076			1.7076	#DIV/0!
Q8NCD3	Holliday junction recognition protein	HJURP	Q8NCD3-S473	1.707	0.91396		1.31048	0.427907	YES
P23497	Nuclear autoantigen Sp-100	SP100	P23497-S409	1.7053		1.723	1.71415	0.00730146	YES
P23497	Nuclear autoantigen Sp-100	SP100	P23497-S407	1.7053		1.723	1.71415	0.00730146	YES
P23497	Nuclear autoantigen Sp-100	SP100	P23497-S410	1.7053		1.723	1.71415	0.00730146	YES
Q504Q3	PAB-dependent poly(A)-specific ribonuclease subunit PAN2	PAN2	Q504Q3-T1011	1.7022			1.7022	#DIV/0!
Q504Q3	PAB-dependent poly(A)-specific ribonuclease subunit PAN2	PAN2	Q504Q3-T996	1.7022			1.7022	#DIV/0!
O75369	Filamin-B	FLNB	O75369-S2107	1.7011	1.1298	1.3213	1.38407	0.210088	YES
P18615	Negative elongation factor E	NELFE	P18615-S115	1.6997	1.266	2.2947	1.75347	0.294533	YES
Q13131	5'-AMP-activated protein kinase catalytic subunit alpha-1	PRKAA1	Q13131-S496	1.6991	1.1721	1.6327	1.5013	0.191182	YES
Q02952	A-kinase anchor protein 12	AKAP12	Q02952-S1331	1.6964	1.233	1.746	1.55847	0.181558	YES
O15231	Zinc finger protein 185	ZNF185	O15231-T158	1.6959	1.1729	1.9405	1.6031	0.244604	YES
O15231	Zinc finger protein 185	ZNF185	O15231-S155	1.6959			1.6959	#DIV/0!
Q8IY67	Ribonucleoprotein PTB-binding 1	RAVER1	Q8IY67-T463	1.6941	1.4684		1.58125	0.100929	YES
Q96PU4	E3 ubiquitin-protein ligase UHRF2	UHRF2	Q96PU4-S667	1.692	1.069		1.3805	0.319107	YES
E7EVH7	Kinesin light chain 1	KLC1	Q07866-S521	1.6876		1.1998	1.4437	0.238919	YES
P21333	Filamin-A	FLNA	P21333-T2336	1.6858	1.0238	1.2098	1.30647	0.261333	YES
Q96KC8	DnaJ homolog subfamily C member 1	DNAJC1	Q96KC8-S479	1.6849	0.98328	1.3437	1.33729	0.262361	YES
Q96KC8	DnaJ homolog subfamily C member 1	DNAJC1	Q96KC8-S480	1.6849	0.98328	1.3437	1.33729	0.262361	YES
Q9H501	ESF1 homolog	ESF1	Q9H501-S657	1.6784			1.6784	#DIV/0!
Q9H501	ESF1 homolog	ESF1	Q9H501-S663	1.6784			1.6784	#DIV/0!
Q12888	Tumor suppressor p53-binding protein 1	TP53BP1	Q12888-S1317	1.6761		1.4434	1.55975	0.105494	YES
Q04637	Eukaryotic translation initiation factor 4 gamma 1	EIF4G1	Q04637-S1231	1.6752	1.8119	1.4553	1.64747	0.109204	YES
P23588	Eukaryotic translation initiation factor 4B	EIF4B	P23588-S498	1.6733	1.1138	1.8528	1.54663	0.249212	YES
Q96PU5	E3 ubiquitin-protein ligase NEDD4-like	NEDD4L	Q96PU5-S448	1.6712		1.4922	1.5817	0.0800228	YES
O14683	Tumor protein p53-inducible protein 11	TP53I11	O14683-S14	1.6698		1.5935	1.63165	0.0330661	YES
Q4G0J3	La-related protein 7	LARP7	Q4G0J3-S258	1.6606	1.3886	1.8824	1.64387	0.150453	YES
P20700	Lamin-B1	LMNB1	P20700-T20	1.6606			1.6606	#DIV/0!
Q86WB0	Nuclear-interacting partner of ALK	ZC3HC1	Q86WB0-S321	1.6591		1.3644	1.51175	0.137843	YES
Q8TEA8	D-tyrosyl-tRNA(Tyr) deacylase 1	DTD1	Q8TEA8-S196	1.6572	1.1137		1.38545	0.277392	YES
Q13286	Battenin	CLN3	Q13286-S12	1.6551	1.0445	1.745	1.48153	0.257262	YES
Q13286	Battenin	CLN3	Q13286-S14	1.6551	1.0445	1.745	1.48153	0.257262	YES
Q13573	SNW domain-containing protein 1	SNW1	Q13573-S232	1.6539	1.2258	1.8184	1.56603	0.195344	YES
Q9H0S4	Probable ATP-dependent RNA helicase DDX47	DDX47	Q9H0S4-S9	1.6504	1.0728		1.3616	0.29996	YES
Q9UQ35	Serine/arginine repetitive matrix protein 2	SRRM2	Q9UQ35-S2706	1.6501	0.84564	1.35	1.28191	0.317127
Q9NQW6	Actin-binding protein anillin	ANLN	Q9NQW6-S54	1.6433	1.3306	1.8626	1.61217	0.165841	YES
Q7Z569	BRCA1-associated protein	BRAP	Q7Z569-S117	1.6408	1.3996		1.5202	0.112192	YES
Q5T4S7	E3 ubiquitin-protein ligase UBR4	UBR4	Q5T4S7-S362	1.6378			1.6378	#DIV/0!
P22059	Oxysterol-binding protein 1	OSBP	P22059-S351	1.6372		1.7081	1.67265	0.0299727	YES
Q9UH99	SUN domain-containing protein 2	SUN2	Q9UH99-T107	1.6367	0.96085	1.5336	1.37705	0.264411	YES
Q9BXP5	Serrate RNA effector molecule homolog	SRRT	Q9BXP5-S136	1.6351			1.6351	#DIV/0!
O95400	CD2 antigen cytoplasmic tail-binding protein 2	CD2BP2	O95400-S49	1.633	1.1143	1.2772	1.3415	0.197734	YES
P08621	U1 small nuclear ribonucleoprotein 70 kDa	SNRNP70	P08621-S410	1.6249	1.4844	1.7354	1.6149	0.0778986	YES
Q6PKG0	La-related protein 1	LARP1	Q6PKG0-S228	1.624	0.81713		1.22057	0.467442
Q6PKG0	La-related protein 1	LARP1	Q6PKG0-S225	1.624	0.81713		1.22057	0.467442
Q9UHB7	AF4/FMR2 family member 4	AFF4	Q9UHB7-S706	1.6229	0.94183	1.1856	1.25011	0.276046
P37173	TGF-beta receptor type-2	TGFBR2	P37173-S553	1.6226			1.6226	#DIV/0!
Q9P270	SLAIN motif-containing protein 2	SLAIN2	Q9P270-S391	1.6213	1.3047	1.5309	1.48563	0.109773	YES
Q92522	Histone H1x	H1FX	Q92522-S31	1.62	6.366	1.1418	3.0426	0.949209
P62070	Ras-related protein R-Ras2	RRAS2	P62070-S186	1.6199	0.97649	1.4079	1.33476	0.245647	YES
P20810	Calpastatin	CAST	P20810-S243	1.6194			1.6194	#DIV/0!
Q01804	OTU domain-containing protein 4	OTUD4	Q01804-S1023	1.6189	1.1621		1.3905	0.232295	YES
Q9H6F5	Coiled-coil domain-containing protein 86	CCDC86	Q9H6F5-S102	1.6184	1.2343	1.4508	1.4345	0.134241	YES
Q9H6F5	Coiled-coil domain-containing protein 86	CCDC86	Q9H6F5-S113	1.6184	0.98126		1.29983	0.346604
Q99081	Transcription factor 12	TCF12	Q99081-S559	1.6179			1.6179	#DIV/0!
Q6PKG0	La-related protein 1	LARP1	Q6PKG0-S521	1.617	1.2336	1.1327	1.32777	0.192439	YES
Q9H0H5	Rac GTPase-activating protein 1	RACGAP1	Q9H0H5-S203	1.6165	0.74402		1.18026	0.522712
Q9Y4D2	Sn1-specific diacylglycerol lipase alpha	DAGLA	Q9Y4D2-T560	1.6129	0.82753	1.0797	1.17338	0.34173
O95789	Zinc finger MYM-type protein 6	ZMYM6	O95789-S842	1.6129			1.6129	#DIV/0!
O95789	Zinc finger MYM-type protein 6	ZMYM6	O95789-S827	1.6129			1.6129	#DIV/0!
O95789	Zinc finger MYM-type protein 6	ZMYM6	O95789-S832	1.6129			1.6129	#DIV/0!
O43237	Cytoplasmic dynein 1 light intermediate chain 2	DYNC1LI2	O43237-S194	1.6116	1.063	1.6767	1.45043	0.232415	YES
Q9Y2X3	Nucleolar protein 58	NOP58	Q9Y2X3-S514	1.6077	1.2221	1.3916	1.40713	0.137349	YES
P16949	Stathmin	STMN1	P16949-S38	1.6058	1.5423	1.7175	1.62187	0.0546889	YES
Q9UHI6	Probable ATP-dependent RNA helicase DDX20	DDX20	Q9UHI6-S500	1.6053	1.0365		1.3209	0.304491	YES
Q86SQ0	Pleckstrin homology-like domain family B member 2	PHLDB2	Q86SQ0-S212	1.6036	0.98615	1.5057	1.36515	0.24309	YES
Q9UQ35	Serine/arginine repetitive matrix protein 2	SRRM2	Q9UQ35-S2692	1.6028	1.0827	2.0105	1.56533	0.297083	YES
O75694	Nuclear pore complex protein Nup155	NUP155	O75694-S992	1.6024	1.841		1.7217	0.0979937	YES
Q14980	Nuclear mitotic apparatus protein 1	NUMA1	Q14980-S1853	1.6007	2.1992	0.9665	1.5888	0.387989	YES
P11717	Cation-independent mannose-6-phosphate receptor	IGF2R	P11717-S2409	1.6004	1.0909	1.5044	1.39857	0.193581	YES
P85037	Forkhead box protein K1	FOXK1	P85037-S420	1.5934		1.386	1.4897	0.0984453	YES
P46100	Transcriptional regulator ATRX	ATRX	P46100-S677	1.5929			1.5929	#DIV/0!
Q96JM3	Chromosome alignment-maintaining phosphoprotein 1	CHAMP1	Q96JM3-S476	1.5925	1.4415	1.718	1.584	0.0874027	YES
P49736	DNA replication licensing factor MCM2	MCM2	P49736-S27	1.5879		1.4211	1.5045	0.0783951	YES
Q9UQE7	Structural maintenance of chromosomes protein 3	SMC3	Q9UQE7-S1067	1.5875	1.0138	1.784	1.46177	0.273777	YES
Q9H3N1	Thioredoxin-related transmembrane protein 1	TMX1	Q9H3N1-S270	1.5869		1.4187	1.5028	0.0791425	YES
Q7Z417	Nuclear fragile X mental retardation-interacting protein 2	NUFIP2	Q7Z417-S629	1.5865	1.3102	1.7461	1.5476	0.142503	YES
Q9H6F5	Coiled-coil domain-containing protein 86	CCDC86	Q9H6F5-S80	1.5823	1.0929	1.7654	1.4802	0.234888	YES
Q9BVG4	Protein PBDC1	PBDC1	Q9BVG4-S197	1.5799	1.064	1.2596	1.30117	0.200166	YES
P36507	Dual specificity mitogen-activated protein kinase kinase 2	MAP2K2	P36507-T394	1.5772	4.7394	1.3183	2.54497	0.748473
Q96GM8	Target of EGR1 protein 1	TOE1	Q96GM8-S5	1.5749	0.93705		1.25598	0.359106
Q9NYF8	Bcl-2-associated transcription factor 1	BCLAF1	Q9NYF8-S290	1.5735	0.88874	1.0689	1.17705	0.301567
P16949	Stathmin	STMN1	P16949-S16	1.5728	1.0563	2.1464	1.59183	0.34256	YES
Q5T4S7	E3 ubiquitin-protein ligase UBR4	UBR4	Q5T4S7-S5066	1.5693			1.5693	#DIV/0!
Q5T4S7	E3 ubiquitin-protein ligase UBR4	UBR4	Q5T4S7-T5065	1.5693			1.5693	#DIV/0!
P35606	Coatomer subunit beta'	COPB2	P35606-S859	1.5686	0.88756	0.93753	1.13123	0.335561
P46379	Large proline-rich protein BAG6	BAG6	P46379-S964	1.5632	1.1551	1.6726	1.46363	0.186344	YES
O15013	Rho guanine nucleotide exchange factor 10	ARHGEF10	O15013-T377	1.5625	1.2287		1.3956	0.169126	YES
O15013	Rho guanine nucleotide exchange factor 10	ARHGEF10	O15013-S379	1.5625	1.2287	1.9941	1.5951	0.240574	YES
P46821	Microtubule-associated protein 1B;MAP1B heavy chain;MAP1 light chain LC1	MAP1B	P46821-S1785	1.5617	1.273	1.1158	1.31683	0.171744	YES
Q02952	A-kinase anchor protein 12	AKAP12	Q02952-S598	1.5607	1.1819	1.5015	1.4147	0.144039	YES
Q96B23	Uncharacterized protein C18orf25	C18orf25	Q96B23-S145	1.5607	1.2564		1.40855	0.152762	YES
Q9Y2W1	Thyroid hormone receptor-associated protein 3	THRAP3	Q9Y2W1-S379	1.5593	1.2375	1.4948	1.43053	0.119014	YES
P35269	General transcription factor IIF subunit 1	GTF2F1	P35269-S385	1.5593			1.5593	#DIV/0!
O75909	Cyclin-K	CCNK	O75909-S340	1.5587		1.3859	1.4723	0.0829913	YES
P48634	Protein PRRC2A	PRRC2A	P48634-S1092	1.5583			1.5583	#DIV/0!
P46821	Microtubule-associated protein 1B;MAP1B heavy chain;MAP1 light chain LC1	MAP1B	P46821-T1302	1.5577	1.244		1.40085	0.158346	YES
Q13459	Unconventional myosin-IXb	MYO9B	Q13459-T1271	1.5546			1.5546	#DIV/0!
Q13459	Unconventional myosin-IXb	MYO9B	Q13459-S1267	1.5546			1.5546	#DIV/0!
Q5VZ89	DENN domain-containing protein 4C	DENND4C	Q5VZ89-S1325	1.5542	0.98136	1.4888	1.34145	0.233746	YES
Q9UQ35	Serine/arginine repetitive matrix protein 2	SRRM2	Q9UQ35-S322	1.5497	0.84605	1.173	1.18958	0.296001
Q9UQ35	Serine/arginine repetitive matrix protein 2	SRRM2	Q9UQ35-S323	1.5497	0.93511		1.2424	0.34979
O60832	H/ACA ribonucleoprotein complex subunit 4	DKC1	O60832-T458	1.549			1.549	#DIV/0!
Q96IF1	LIM domain-containing protein ajuba	AJUBA	Q96IF1-S137	1.5469			1.5469	#DIV/0!
Q52LW3	Rho GTPase-activating protein 29	ARHGAP29	Q52LW3-S499	1.5459	1.5187	1.7415	1.60203	0.0758692	YES
P35269	General transcription factor IIF subunit 1	GTF2F1	P35269-T389	1.5451		1.3709	1.458	0.0844842	YES
P19338	Nucleolin	NCL	P19338-S67	1.5449	2.5632	1.2554	1.78783	0.384215	YES
P46821	Microtubule-associated protein 1B;MAP1B heavy chain;MAP1 light chain LC1	MAP1B	P46821-S1801	1.5446	1.2344	1.9462	1.57507	0.226579	YES
P46821	Microtubule-associated protein 1B;MAP1B heavy chain;MAP1 light chain LC1	MAP1B	P46821-S1793	1.5446	0.78129	0.74379	1.02323	0.441654
Q01082	Spectrin beta chain, non-erythrocytic 1	SPTBN1	Q01082-S2160	1.5444	1.1635	1.1241	1.27733	0.181725
P51116	Fragile X mental retardation syndrome-related protein 2	FXR2	P51116-S603	1.5425		1.4923	1.5174	0.0233931	YES
P51116	Fragile X mental retardation syndrome-related protein 2	FXR2	P51116-S601	1.5425			1.5425	#DIV/0!
Q7L8J4	SH3 domain-binding protein 5-like	SH3BP5L	Q7L8J4-S343	1.5416	1.7305		1.63605	0.0816433	YES
O95394	Phosphoacetylglucosamine mutase	PGM3	O95394-T62	1.5411	1.3931		1.4671	0.0713324	YES
Q8NEF9	Serum response factor-binding protein 1	SRFBP1	Q8NEF9-S203	1.541			1.541	#DIV/0!
P19634	Sodium/hydrogen exchanger 1	SLC9A1	P19634-S703	1.5385			1.5385	#DIV/0!
Q13247	Serine/arginine-rich splicing factor 6	SRSF6	Q13247-S303	1.5375	1.1324	1.7283	1.46607	0.207565	YES
O94826	Mitochondrial import receptor subunit TOM70	TOMM70A	O94826-S91	1.5373			1.5373	#DIV/0!
P18583	Protein SON	SON	P18583-S1697	1.5363	0.88886	1.3209	1.24869	0.264042
Q6KC79	Nipped-B-like protein	NIPBL	Q6KC79-S2658	1.5356	2.295	1.1154	1.64867	0.36264	YES
Q96RR4	Calcium/calmodulin-dependent protein kinase kinase 2	CAMKK2	Q96RR4-S511	1.5356			1.5356	#DIV/0!
P18858	DNA ligase 1	LIG1	P18858-T195	1.5353	1.045		1.29015	0.268724
Q9Y2W1	Thyroid hormone receptor-associated protein 3	THRAP3	Q9Y2W1-S672	1.5326	3.6714	1.5454	2.2498	0.54723
Q9Y4H2	Insulin receptor substrate 2	IRS2	Q9Y4H2-S1100	1.5325	1.1192	1.0211	1.22427	0.221689
Q6A1A2	Putative 3-phosphoinositide-dependent protein kinase 2;3-phosphoinositide-dependent protein kinase 1	PDPK2P;PDPK1	Q6A1A2-T218	1.5325			1.5325	#DIV/0!
P62070	Ras-related protein R-Ras2	RRAS2	P62070-T190	1.5312	1.1587		1.34495	0.195842	YES
Q9UHB7	AF4/FMR2 family member 4	AFF4	Q9UHB7-S703	1.5307	0.70307	1.1856	1.13979	0.364727
Q9UGV2	Protein NDRG3	NDRG3	Q9UGV2-S331	1.5302	1.2269	1.7042	1.4871	0.162431	YES
Q15424	Scaffold attachment factor B1	SAFB	Q15424-S383	1.5278		1.3099	1.41885	0.108594	YES
Q15424	Scaffold attachment factor B1	SAFB	Q15424-S384	1.5278		1.3099	1.41885	0.108594	YES
P20042	Eukaryotic translation initiation factor 2 subunit 2	EIF2S2	P20042-S2	1.5265	1.0957	1.3459	1.3227	0.163556	YES
P85037	Forkhead box protein K1	FOXK1	P85037-S445	1.5253	1.1484		1.33685	0.199356	YES
P49841	Glycogen synthase kinase-3 alpha;Glycogen synthase kinase-3 beta	GSK3A;GSK3B	P49840-Y279	1.5247	0.90361	1.3762	1.26817	0.255748
Q5SNT2	Transmembrane protein 201	TMEM201	Q5SNT2-S441	1.5247			1.5247	#DIV/0!
Q5VT52	Regulation of nuclear pre-mRNA domain-containing protein 2	RPRD2	Q5VT52-S374	1.524	1.0192	1.3865	1.3099	0.199231	YES
Q86SQ0	Pleckstrin homology-like domain family B member 2	PHLDB2	Q86SQ0-S216	1.524	0.94306		1.23353	0.333017
Q9Y2D5	A-kinase anchor protein 2	AKAP2	Q9Y2D5-S393	1.5221	1.1442	1.7815	1.4826	0.216161	YES
Q9H0D6	5'-3' exoribonuclease 2	XRN2	Q9H0D6-S501	1.522	1.0137	1.4006	1.3121	0.202313	YES
Q9H0D6	5'-3' exoribonuclease 2	XRN2	Q9H0D6-S499	1.522	0.78933	1.2852	1.19884	0.311876
P35658	Nuclear pore complex protein Nup214	NUP214	P35658-S433	1.5216	0.99632	1.4568	1.32491	0.216168	YES
P35658	Nuclear pore complex protein Nup214	NUP214	P35658-T437	1.5216	0.99632	1.4568	1.32491	0.216168	YES
O75821	Eukaryotic translation initiation factor 3 subunit G	EIF3G	O75821-S42	1.5208	0.9525	1.3584	1.27723	0.229179
O14939	Phospholipase D2	PLD2	O14939-S146	1.5201			1.5201	#DIV/0!
O14939	Phospholipase D2	PLD2	O14939-S155	1.5201			1.5201	#DIV/0!
O14939	Phospholipase D2	PLD2	O14939-T156	1.5201			1.5201	#DIV/0!
Q96HR8	H/ACA ribonucleoprotein complex non-core subunit NAF1	NAF1	Q96HR8-S315	1.519	1.4695		1.49425	0.0234243	YES
Q8WU90	Zinc finger CCCH domain-containing protein 15	ZC3H15	Q8WU90-S381	1.5179	1.616		1.56695	0.0442689	YES
P27816	Microtubule-associated protein 4	MAP4	P27816-S636	1.5177	0.79426	1.5987	1.30355	0.339776	YES
Q09666	Neuroblast differentiation-associated protein AHNAK	AHNAK	Q09666-S210	1.5173	1.0877	1.6189	1.40797	0.20027	YES
O75122	CLIP-associating protein 2	CLASP2	O75122-S596	1.5172	0.98769		1.25245	0.298951
O75122	CLIP-associating protein 2	CLASP2	O75122-T594	1.5172	0.98769		1.25245	0.298951
O00231	26S proteasome non-ATPase regulatory subunit 11	PSMD11	O00231-S14	1.5167	1.2684	1.4629	1.416	0.0922494	YES
Q16637	Survival motor neuron protein	SMN1	Q16637-S31	1.5158	0.89086	1.0723	1.15965	0.277236
Q16637	Survival motor neuron protein	SMN1	Q16637-S28	1.5158	0.89086	1.0675	1.15805	0.278191
Q9UQB8	Brain-specific angiogenesis inhibitor 1-associated protein 2	BAIAP2	Q9UQB8-S366	1.5157			1.5157	#DIV/0!
P58012	Forkhead box protein L2	FOXL2	P58012-T259	1.5145			1.5145	#DIV/0!
P58012	Forkhead box protein L2	FOXL2	P58012-Y258	1.5145			1.5145	#DIV/0!
P58012	Forkhead box protein L2	FOXL2	P58012-S254	1.5145			1.5145	#DIV/0!
Q9HC44	Vasculin-like protein 1	GPBP1L1	Q9HC44-S76	1.5141	1.0438		1.27895	0.26002
O00567	Nucleolar protein 56	NOP56	O00567-S569	1.5138	1.3168	1.6715	1.5007	0.11842	YES
O00567	Nucleolar protein 56	NOP56	O00567-S570	1.5138	1.3168	1.6715	1.5007	0.11842	YES
Q9UQ35	Serine/arginine repetitive matrix protein 2	SRRM2	Q9UQ35-S2132	1.5134	1.5241	1.9471	1.66153	0.148878	YES
Q9H1E3	Nuclear ubiquitous casein and cyclin-dependent kinase substrate 1	NUCKS1	Q9H1E3-S214	1.5095	1.1097	1.2068	1.27533	0.163506
Q15149	Plectin	PLEC	Q15149-S720	1.5094	1.2429		1.37615	0.136936	YES
Q8N201	Integrator complex subunit 1	INTS1	Q8N201-S1326	1.509			1.509	#DIV/0!
Q9UH99	SUN domain-containing protein 2	SUN2	Q9UH99-S113	1.5088	1.1527	1.5336	1.39837	0.152403	YES
O95218	Zinc finger Ran-binding domain-containing protein 2	ZRANB2	O95218-Y114	1.5088	0.95907	1.4789	1.31559	0.234965	YES
Q9UH99	SUN domain-containing protein 2	SUN2	Q9UH99-S116	1.5088	0.96085	1.5336	1.33442	0.24262	YES
Q9UH99	SUN domain-containing protein 2	SUN2	Q9UH99-S112	1.5088	0.8009	1.5336	1.2811	0.32476
Q8WUB8	PHD finger protein 10	PHF10	Q8WUB8-S297	1.5087	0.93377		1.22124	0.33289
Q8WUB8	PHD finger protein 10	PHF10	Q8WUB8-S301	1.5087	0.93377		1.22124	0.33289
P08238	Heat shock protein HSP 90-beta;Putative heat shock protein HSP 90-beta-3	HSP90AB1;HSP90AB3P	P08238-S226	1.5076	1.1745	0.89119	1.1911	0.259039
P22626	Heterogeneous nuclear ribonucleoproteins A2/B1	HNRNPA2B1	P22626-S259	1.5056			1.5056	#DIV/0!
P06748	Nucleophosmin	NPM1	P06748-S125	1.5018	0.99746	1.7223	1.40719	0.26405	YES
O94979	Protein transport protein Sec31A	SEC31A	O94979-S1163	1.5016			1.5016	#DIV/0!
Q9UQ35	Serine/arginine repetitive matrix protein 2	SRRM2	Q9UQ35-S782	1.5003	1.1201		1.3102	0.205192	YES
Q9UQ35	Serine/arginine repetitive matrix protein 2	SRRM2	Q9UQ35-S778	1.5003	0.9065		1.2034	0.348911
O75400	Pre-mRNA-processing factor 40 homolog A	PRPF40A	O75400-S885	1.4995	0.87022	1.1393	1.16967	0.269937
Q9UHB6	LIM domain and actin-binding protein 1	LIMA1	Q9UHB6-S490	1.4986	1.1509	1.5843	1.41127	0.162634	YES
P06454	Prothymosin alpha;Prothymosin alpha, N-terminally processed;Thymosin alpha-1	PTMA	P06454-S2	1.4968	1.1131		1.30495	0.207914	YES
Q5T5U3	Rho GTPase-activating protein 21	ARHGAP21	Q5T5U3-S880	1.4961			1.4961	#DIV/0!
Q9H7L9	Sin3 histone deacetylase corepressor complex component SDS3	SUDS3	Q9H7L9-S234	1.4924	1.074		1.2832	0.230559
Q9H7L9	Sin3 histone deacetylase corepressor complex component SDS3	SUDS3	Q9H7L9-S236	1.4924	1.074		1.2832	0.230559
Q9H7L9	Sin3 histone deacetylase corepressor complex component SDS3	SUDS3	Q9H7L9-S237	1.4924			1.4924	#DIV/0!
Q96C57	Uncharacterized protein C12orf43	C12orf43	Q96C57-S179	1.4919		1.4512	1.47155	0.0195571	YES
Q8IVF2	Protein AHNAK2	AHNAK2	Q8IVF2-S280	1.4916	1.4564		1.474	0.0168861	YES
P46821	Microtubule-associated protein 1B;MAP1B heavy chain;MAP1 light chain LC1	MAP1B	P46821-S1396	1.4913	1.2774	1.4756	1.41477	0.0842695	YES
O76094	Signal recognition particle subunit SRP72	SRP72	O76094-S625	1.4899			1.4899	#DIV/0!
O76094	Signal recognition particle subunit SRP72	SRP72	O76094-S621	1.4899			1.4899	#DIV/0!
Q9UQ35	Serine/arginine repetitive matrix protein 2	SRRM2	Q9UQ35-T1492	1.4896			1.4896	#DIV/0!
Q9UQ35	Serine/arginine repetitive matrix protein 2	SRRM2	Q9UQ35-S952	1.4871	0.98474		1.23592	0.287415
Q9UQ35	Serine/arginine repetitive matrix protein 2	SRRM2	Q9UQ35-S954	1.4871	0.98474		1.23592	0.287415
Q9UQ35	Serine/arginine repetitive matrix protein 2	SRRM2	Q9UQ35-S1693	1.4871	0.67535		1.08123	0.530874
Q09161	Nuclear cap-binding protein subunit 1	NCBP1	Q09161-S22	1.4869			1.4869	#DIV/0!
Q9BTU6	Phosphatidylinositol 4-kinase type 2-alpha	PI4K2A	Q9BTU6-S51	1.4864	0.95469	1.6628	1.36796	0.269461	YES
Q9BTU6	Phosphatidylinositol 4-kinase type 2-alpha	PI4K2A	Q9BTU6-S47	1.4864	0.95469		1.22054	0.308039
P42166	Lamina-associated polypeptide 2, isoform alpha;Thymopoietin;Thymopentin	TMPO	P42166-T160	1.4861	1.4152	2.4023	1.76787	0.311436	YES
P52948	Nuclear pore complex protein Nup98-Nup96;Nuclear pore complex protein Nup98;Nuclear pore complex protein Nup96	NUP98	P52948-S612	1.4852		2.1731	1.82915	0.265926	YES
Q9Y520	Protein PRRC2C	PRRC2C	Q9Y520-S1242	1.4841			1.4841	#DIV/0!
Q9Y520	Protein PRRC2C	PRRC2C	Q9Y520-T1244	1.4841			1.4841	#DIV/0!
Q9BXB4	Oxysterol-binding protein-related protein 11	OSBPL11	Q9BXB4-S174	1.4834			1.4834	#DIV/0!
O00629	Importin subunit alpha-3	KPNA4	O00629-S60	1.4813	0.88736		1.18433	0.354613
Q9NSK0	Kinesin light chain 4	KLC4	Q9NSK0-S590	1.4808			1.4808	#DIV/0!
Q9H6H4	Receptor expression-enhancing protein 4	REEP4	Q9H6H4-S152	1.4802	1.0662	1.3418	1.29607	0.162611
Q9NYF8	Bcl-2-associated transcription factor 1	BCLAF1	Q9NYF8-S658	1.4797	1.0804	0.81075	1.12362	0.299535
Q96T37	Putative RNA-binding protein 15	RBM15	Q96T37-S674	1.4777	1.1026	1.8233	1.46787	0.245561	YES
Q6ZRP7	Sulfhydryl oxidase 2	QSOX2	Q6ZRP7-S578	1.4769	0.96955		1.22323	0.293283
Q96MU7	YTH domain-containing protein 1	YTHDC1	Q96MU7-S308	1.4763	1.0454	1.2568	1.2595	0.17107
Q52LW3	Rho GTPase-activating protein 29	ARHGAP29	Q52LW3-S1144	1.4753	0.73159		1.10345	0.476582
Q9Y4A5	Transformation/transcription domain-associated protein	TRRAP	Q9Y4A5-S2051	1.475			1.475	#DIV/0!
P13639	Elongation factor 2	EEF2	P13639-T57	1.4736	1.2924		1.383	0.0926448	YES
Q7Z5L9	Interferon regulatory factor 2-binding protein 2	IRF2BP2	Q7Z5L9-S360	1.4736	1.0708	1.5769	1.37377	0.194656	YES
Q09666	Neuroblast differentiation-associated protein AHNAK	AHNAK	Q09666-S2397	1.4728	0.77895	1.5533	1.26835	0.335664
A0A2R8YDH4	Tight junction protein ZO-2	TJP2	Q9UDY2-S266	1.4724	1.3141	1.3641	1.38353	0.0584876	YES
Q14160	Protein scribble homolog	SCRIB	Q14160-S504	1.4695	1.1167		1.2931	0.192922
Q9BTU6	Phosphatidylinositol 4-kinase type 2-alpha	PI4K2A	Q9BTU6-S462	1.4694			1.4694	#DIV/0!
Q5JTH9	RRP12-like protein	RRP12	Q5JTH9-S1080	1.4685	0.96884	1.3631	1.26681	0.207907
P19174	1-phosphatidylinositol 4,5-bisphosphate phosphodiesterase gamma-1	PLCG1	P19174-S1248	1.4676	0.90238		1.18499	0.337278
Q86WB0	Nuclear-interacting partner of ALK	ZC3HC1	Q86WB0-S394	1.4671	0.97705	1.3986	1.28092	0.207176
O60504	Vinexin	SORBS3	O60504-S530	1.4662			1.4662	#DIV/0!
O60504	Vinexin	SORBS3	O60504-T529	1.4662			1.4662	#DIV/0!
Q14152	Eukaryotic translation initiation factor 3 subunit A	EIF3A	Q14152-S584	1.4655			1.4655	#DIV/0!
P43243	Matrin-3	MATR3	P43243-S188	1.4651	0.86598	0.98492	1.10533	0.286965
Q13243	Serine/arginine-rich splicing factor 5	SRSF5	Q13243-S229	1.4649			1.4649	#DIV/0!
Q13243	Serine/arginine-rich splicing factor 5	SRSF5	Q13243-S231	1.4649			1.4649	#DIV/0!
Q13243	Serine/arginine-rich splicing factor 5	SRSF5	Q13243-S233	1.4649			1.4649	#DIV/0!
P29590	Protein PML	PML	P29590-S518	1.4645	1.0247	1.2557	1.2483	0.176234
P46821	Microtubule-associated protein 1B;MAP1B heavy chain;MAP1 light chain LC1	MAP1B	P46821-S1400	1.4645	1.2774	1.8491	1.53033	0.190468	YES
Q6WCQ1	Myosin phosphatase Rho-interacting protein	MPRIP	Q6WCQ1-S360	1.4644	1.0466		1.2555	0.235308
P46937	Transcriptional coactivator YAP1	YAP1	P46937-S109	1.4639	1.2966		1.38025	0.0857084	YES
P18206	Vinculin	VCL	P18206-S346	1.4632		1.5056	1.4844	0.0201976	YES
Q96IF1	LIM domain-containing protein ajuba	AJUBA	Q96IF1-S79	1.46	0.87489		1.16744	0.354394
Q9Y5S9	RNA-binding protein 8A	RBM8A	Q9Y5S9-S42	1.4598	1.1012	1.5279	1.36297	0.168192	YES
Q9Y570	Protein phosphatase methylesterase 1	PPME1	Q9Y570-T242	1.4592	1.4609	1.8611	1.59373	0.145286	YES
Q9Y570	Protein phosphatase methylesterase 1	PPME1	Q9Y570-S243	1.4592		1.8611	1.66015	0.171181	YES
Q9P2E3	NFX1-type zinc finger-containing protein 1	ZNFX1	Q9P2E3-S1823	1.4585			1.4585	#DIV/0!
Q9P2E3	NFX1-type zinc finger-containing protein 1	ZNFX1	Q9P2E3-S1828	1.4585			1.4585	#DIV/0!
P18583	Protein SON	SON	P18583-S1556	1.4555		1.5212	1.48835	0.0312137	YES
A0A087WZG4	Rho guanine nucleotide exchange factor 18	ARHGEF18	Q6ZSZ5-S1291	1.4543	1.5326	1.4314	1.47277	0.0360323	YES
Q07157	Tight junction protein ZO-1	TJP1	Q07157-S125	1.4543			1.4543	#DIV/0!
Q07157	Tight junction protein ZO-1	TJP1	Q07157-S131	1.4543			1.4543	#DIV/0!
Q86VM9	Zinc finger CCCH domain-containing protein 18	ZC3H18	Q86VM9-S46	1.4531	1.1174		1.28525	0.184692
Q5UIP0	Telomere-associated protein RIF1	RIF1	Q5UIP0-S1688	1.4529	1.2536	1.8689	1.52513	0.205848	YES
Q12789	General transcription factor 3C polypeptide 1	GTF3C1	Q12789-S1068	1.4521	0.78338		1.11774	0.423047
P50548	ETS domain-containing transcription factor ERF	ERF	P50548-T526	1.4515	1.138	2.4776	1.68903	0.414839	YES
Q8N122	Regulatory-associated protein of mTOR	RPTOR	Q8N122-T865	1.4514	1.1413		1.29635	0.169147
O15014	Zinc finger protein 609	ZNF609	O15014-S560	1.4501	0.89865		1.17437	0.332035
O00470	Homeobox protein Meis1	MEIS1	O00470-S196	1.4497	1.1785		1.3141	0.145931	YES
P17535	Transcription factor jun-D	JUND	P17535-S251	1.4486	1.0995	1.7498	1.43263	0.227165	YES
P17535	Transcription factor jun-D	JUND	P17535-S259	1.4486	1.0995	1.8204	1.45617	0.247574	YES
Q9Y2V2	Calcium-regulated heat stable protein 1	CARHSP1	Q9Y2V2-S30	1.4483	1.0614	1.4342	1.31463	0.166906	YES
Q9Y2V2	Calcium-regulated heat stable protein 1	CARHSP1	Q9Y2V2-S32	1.4483	0.98301	1.4342	1.2885	0.2054
Q8TE96	ATP-dependent RNA helicase DQX1	DQX1	Q8TE96-T99	1.4471	1.1747		1.3109	0.146934	YES
Q8TE96	ATP-dependent RNA helicase DQX1	DQX1	Q8TE96-T101	1.4471	1.1747		1.3109	0.146934	YES
Q9C0C2	182 kDa tankyrase-1-binding protein	TNKS1BP1	Q9C0C2-S672	1.4451	1.1324	1.5514	1.3763	0.158256	YES
Q13263	Transcription intermediary factor 1-beta	TRIM28	Q13263-S19	1.445	1.1178	1.4908	1.3512	0.15055	YES
Q96KR1	Zinc finger RNA-binding protein	ZFR	Q96KR1-S1054	1.445	1.1242	0.97541	1.18154	0.203115
Q9NYF8	Bcl-2-associated transcription factor 1	BCLAF1	Q9NYF8-S531	1.4447	2.675	1.5702	1.89663	0.356948	YES
Q9NTI5	Sister chromatid cohesion protein PDS5 homolog B	PDS5B	Q9NTI5-S1358	1.4442	0.94584	2.0205	1.47018	0.365806	YES
Q9H6F5	Coiled-coil domain-containing protein 86	CCDC86	Q9H6F5-S47	1.443	1.0983	1.438	1.32643	0.14896	YES
Q9UQ35	Serine/arginine repetitive matrix protein 2	SRRM2	Q9UQ35-S950	1.4429	0.96917		1.20603	0.277751
Q9UQ35	Serine/arginine repetitive matrix protein 2	SRRM2	Q9UQ35-S957	1.4429	0.96917		1.20603	0.277751
Q92614	Unconventional myosin-XVIIIa	MYO18A	Q92614-S1974	1.4427	1.0669	1.1779	1.22917	0.157077
Q92614	Unconventional myosin-XVIIIa	MYO18A	Q92614-S1970	1.4427	0.73746	1.0632	1.08112	0.326477
Q9UQ35	Serine/arginine repetitive matrix protein 2	SRRM2	Q9UQ35-S2688	1.4413	0.89985	0.75463	1.03193	0.35069
Q9UQ35	Serine/arginine repetitive matrix protein 2	SRRM2	Q9UQ35-S2690	1.4413	0.89985	0.75463	1.03193	0.35069
Q9UQ35	Serine/arginine repetitive matrix protein 2	SRRM2	Q9UQ35-Y2693	1.4413	0.89985	0.75463	1.03193	0.35069
P07814	Bifunctional glutamate/proline--tRNA ligase;Glutamate--tRNA ligase;Proline--tRNA ligase	EPRS	P07814-S886	1.4408	1.0683	1.1016	1.20357	0.171261
Q9UP95	Solute carrier family 12 member 4	SLC12A4	Q9UP95-S967	1.4399		0.95605	1.19798	0.285593
Q12789	General transcription factor 3C polypeptide 1	GTF3C1	Q12789-S1062	1.4391			1.4391	#DIV/0!
A0A2R8YDH4	Tight junction protein ZO-2	TJP2	Q9UDY2-S415	1.4383	1.2912	1.3621	1.36387	0.0539392	YES
Q14980	Nuclear mitotic apparatus protein 1	NUMA1	Q14980-S1757	1.4377	1.1109	1.7255	1.4247	0.215839	YES
Q9Y2W1	Thyroid hormone receptor-associated protein 3	THRAP3	Q9Y2W1-S253	1.4375	1.1007	1.4867	1.34163	0.1566	YES
Q9Y2W1	Thyroid hormone receptor-associated protein 3	THRAP3	Q9Y2W1-S248	1.4375	0.86604	1.767	1.35685	0.335972	YES
Q12906	Interleukin enhancer-binding factor 3	ILF3	Q12906-S384	1.4371	1.1201	1.4352	1.3308	0.137116	YES
Q4G0J3	La-related protein 7	LARP7	Q4G0J3-S337	1.4367	1.1219	1.145	1.23453	0.142128
Q4G0J3	La-related protein 7	LARP7	Q4G0J3-T338	1.4367	1.1219	1.145	1.23453	0.142128
Q92538	Golgi-specific brefeldin A-resistance guanine nucleotide exchange factor 1	GBF1	Q92538-S1298	1.4348	0.75564	1.1248	1.10508	0.307678
O00151	PDZ and LIM domain protein 1	PDLIM1	O00151-S130	1.4343			1.4343	#DIV/0!
Q9H6F5	Coiled-coil domain-containing protein 86	CCDC86	Q9H6F5-S91	1.4329	1.1361	1.4789	1.3493	0.137896	YES
Q8TA94	Zinc finger protein 563;Zinc finger protein 891	ZNF563;ZNF891	Q8TA94-S293	1.4328			1.4328	#DIV/0!
Q8TA94	Zinc finger protein 563;Zinc finger protein 891	ZNF563;ZNF891	Q8TA94-S294	1.4328			1.4328	#DIV/0!
Q8TA94	Zinc finger protein 563;Zinc finger protein 891	ZNF563;ZNF891	Q8TA94-S295	1.4328			1.4328	#DIV/0!
P36915	Guanine nucleotide-binding protein-like 1	GNL1	P36915-T50	1.4317			1.4317	#DIV/0!
P36915	Guanine nucleotide-binding protein-like 1	GNL1	P36915-T48	1.4317			1.4317	#DIV/0!
P36915	Guanine nucleotide-binding protein-like 1	GNL1	P36915-S51	1.4317			1.4317	#DIV/0!
Q01130	Serine/arginine-rich splicing factor 2	SRSF2	Q01130-S208	1.4311	0.98281	1.6785	1.36414	0.258512	YES
Q01130	Serine/arginine-rich splicing factor 2	SRSF2	Q01130-S206	1.4311	0.98281	1.6785	1.36414	0.258512	YES
Q01130	Serine/arginine-rich splicing factor 2	SRSF2	Q01130-S212	1.4311	0.98281	1.6785	1.36414	0.258512	YES
Q01130	Serine/arginine-rich splicing factor 2	SRSF2	Q01130-S220	1.4311	0.98281	1.6785	1.36414	0.258512	YES
Q96CV9	Optineurin	OPTN	Q96CV9-S526	1.4308	1.143	2.2225	1.59877	0.349649	YES
Q5SNT2	Transmembrane protein 201	TMEM201	Q5SNT2-S454	1.43	0.95837	1.5387	1.30902	0.235672	YES
P29590	Protein PML	PML	P29590-S505	1.4296	1.0826	1.593	1.3684	0.190475	YES
Q9NYF8	Bcl-2-associated transcription factor 1	BCLAF1	Q9NYF8-S177	1.4262	0.84722	1.1469	1.14011	0.253967
P49756	RNA-binding protein 25	RBM25	P49756-S677	1.4251	1.7654	1.9533	1.7146	0.156153	YES
Q96RK0	Protein capicua homolog	CIC	Q96RK0-S175	1.4239	0.9052		1.16455	0.314951
Q02952	A-kinase anchor protein 12	AKAP12	Q02952-S1395	1.4236			1.4236	#DIV/0!
P46100	Transcriptional regulator ATRX	ATRX	P46100-S1527	1.4224		1.3653	1.39385	0.0289671	YES
Q04637	Eukaryotic translation initiation factor 4 gamma 1	EIF4G1	Q04637-T1211	1.421	1.148		1.2845	0.150284
Q04637	Eukaryotic translation initiation factor 4 gamma 1	EIF4G1	Q04637-S1209	1.421	1.148	3.1363	1.90177	0.566744
Q9NYF3	Protein FAM53C	FAM53C	Q9NYF3-S273	1.42	1.0884		1.2542	0.186953
P54105	Methylosome subunit pICln	CLNS1A	P54105-S102	1.4184	1.14		1.2792	0.153892
P46937	Transcriptional coactivator YAP1	YAP1	P46937-S164	1.4184	1.0493		1.23385	0.211527
P46937	Transcriptional coactivator YAP1	YAP1	P46937-S163	1.4184	1.0493	2.7573	1.74167	0.51601
Q5JTD0	Tight junction-associated protein 1	TJAP1	Q5JTD0-S300	1.418	0.99009	1.2509	1.21966	0.176818
Q6P4Q7	Metal transporter CNNM4	CNNM4	Q6P4Q7-S664	1.4176			1.4176	#DIV/0!
Q9H019	Mitochondrial fission regulator 1-like	MTFR1L	Q9H019-S103	1.4172	1.1183		1.26775	0.166716
Q13439	Golgin subfamily A member 4	GOLGA4	Q13439-S41	1.4162	0.96795	1.4342	1.27278	0.207535
Q01082	Spectrin beta chain, non-erythrocytic 1	SPTBN1	Q01082-S2165	1.4151	1.0891	2.0313	1.51183	0.316497	YES
Q9H8Y8	Golgi reassembly-stacking protein 2	GORASP2	Q9H8Y8-S451	1.4142	1.193		1.3036	0.119985	YES
P67809	Nuclease-sensitive element-binding protein 1	YBX1	P67809-S314	1.4134	1.1229	1.5271	1.35447	0.153894	YES
Q8NEY8	Periphilin-1	PPHLN1	Q8NEY8-S205	1.4108	1.1405		1.27565	0.14983
Q9NXG2	THUMP domain-containing protein 1	THUMPD1	Q9NXG2-S88	1.4082	1.0076		1.2079	0.234512
Q9NXG2	THUMP domain-containing protein 1	THUMPD1	Q9NXG2-S86	1.4082	1.0076		1.2079	0.234512
Q13428	Treacle protein	TCOF1	Q13428-S156	1.4075		1.1967	1.3021	0.114475	YES
P27816	Microtubule-associated protein 4	MAP4	P27816-S507	1.4072	1.024	1.342	1.25773	0.163013
P35222	Catenin beta-1	CTNNB1	P35222-S552	1.4066	1.0897	1.1775	1.2246	0.133608
Q9H2P0	Activity-dependent neuroprotector homeobox protein	ADNP	Q9H2P0-S921	1.406		1.3487	1.37735	0.0294168	YES
O43395	U4/U6 small nuclear ribonucleoprotein Prp3	PRPF3	O43395-S619	1.4044	0.96	1.0677	1.14403	0.202639
O95251	Histone acetyltransferase KAT7	KAT7	O95251-T85	1.4036		1.1989	1.30125	0.111235	YES
Q13459	Unconventional myosin-IXb	MYO9B	Q13459-S1290	1.4024	1.0429		1.22265	0.207913
O00712	Nuclear factor 1 B-type	NFIB	O00712-S264	1.4015	1.5199		1.4607	0.057316	YES
Q6NXS1	Protein phosphatase inhibitor 2-like protein 3;Protein phosphatase inhibitor 2	PPP1R2P3;PPP1R2	Q6NXS1-S121	1.4007	1.126	1.3211	1.2826	0.110197
Q6NXS1	Protein phosphatase inhibitor 2-like protein 3;Protein phosphatase inhibitor 2	PPP1R2P3;PPP1R2	Q6NXS1-S122	1.4007	1.126	1.3211	1.2826	0.110197
Q96ST2	Protein IWS1 homolog	IWS1	Q96ST2-S720	1.4004	1.1176		1.259	0.158832
Q96TC7	Regulator of microtubule dynamics protein 3	RMDN3	Q96TC7-S50	1.4004	0.79953	1.3293	1.17641	0.279085
Q96FS4	Signal-induced proliferation-associated protein 1	SIPA1	Q96FS4-S55	1.4003			1.4003	#DIV/0!
Q86WB0	Nuclear-interacting partner of ALK	ZC3HC1	Q86WB0-S338	1.4			1.4	#DIV/0!
Q6UN15	Pre-mRNA 3'-end-processing factor FIP1	FIP1L1	Q6UN15-S304	1.3993	1.106	2.6197	1.70833	0.469917	YES
E9PAV3	Nascent polypeptide-associated complex subunit alpha, muscle-specific form	NACA	E9PAV3-S2029	1.399	1.0935	1.353	1.28183	0.1285
A0A2R8YDH4	Tight junction protein ZO-2	TJP2	Q9UDY2-S170	1.3988	0.96295	1.1746	1.17878	0.184898
Q9H3N1	Thioredoxin-related transmembrane protein 1	TMX1	Q9H3N1-S247	1.3982	1.0543	1.136	1.19617	0.150206
Q9NTI5	Sister chromatid cohesion protein PDS5 homolog B	PDS5B	Q9NTI5-T1370	1.3981	1.1934		1.29575	0.111707
H3BQZ7	Heterogeneous nuclear ribonucleoprotein U-like protein 2	HNRNPUL2-BSCL2;HNRNPUL2	Q1KMD3-S185	1.3965	0.9058		1.15115	0.301418
Q9UPU7	TBC1 domain family member 2B	TBC1D2B	Q9UPU7-S957	1.396	1.0893	0.85419	1.11316	0.244072
Q9P2K5	Myelin expression factor 2	MYEF2	Q9P2K5-S17	1.395	1.0208	1.2234	1.21307	0.154414
P31749	RAC-alpha serine/threonine-protein kinase	AKT1	P31749-S126	1.3934	1.0109	1.2748	1.22637	0.159655
P31749	RAC-alpha serine/threonine-protein kinase	AKT1	P31749-S124	1.3934	1.0109		1.20215	0.224987
Q9Y4D8	Probable E3 ubiquitin-protein ligase HECTD4	HECTD4	Q9Y4D8-S1010	1.3933	1.2997		1.3465	0.0491535	YES
P31949	Protein S100-A11;Protein S100-A11, N-terminally processed	S100A11	P31949-S6	1.3933			1.3933	#DIV/0!
Q09666	Neuroblast differentiation-associated protein AHNAK	AHNAK	Q09666-S177	1.3929	1.1496	1.8122	1.45157	0.230904	YES
Q09666	Neuroblast differentiation-associated protein AHNAK	AHNAK	Q09666-S176	1.3929			1.3929	#DIV/0!
Q8TAD8	Smad nuclear-interacting protein 1	SNIP1	Q8TAD8-S394	1.3927	0.98429		1.1885	0.242988
Q8TAD8	Smad nuclear-interacting protein 1	SNIP1	Q8TAD8-S396	1.3927	0.98429		1.1885	0.242988
Q8IYB3	Serine/arginine repetitive matrix protein 1	SRRM1	Q8IYB3-S740	1.3916	1.1059	1.2505	1.24933	0.114344
Q8IYB3	Serine/arginine repetitive matrix protein 1	SRRM1	Q8IYB3-S738	1.3916	0.73158	1.3207	1.14796	0.315633
P42166	Lamina-associated polypeptide 2, isoform alpha;Thymopoietin;Thymopentin	TMPO	P42166-S67	1.3911	1.9247	2.5636	1.9598	0.29954	YES
P42166	Lamina-associated polypeptide 2, isoform alpha;Thymopoietin;Thymopentin	TMPO	P42166-S66	1.3911	1.8578	2.5636	1.9375	0.304671	YES
Q9UH99	SUN domain-containing protein 2	SUN2	Q9UH99-S110	1.3909	0.96085	1.5336	1.29512	0.230208
P50479	PDZ and LIM domain protein 4	PDLIM4	P50479-S112	1.3905	1.1161	1.4885	1.3317	0.144956	YES
Q16513	Serine/threonine-protein kinase N2	PKN2	Q16513-T958	1.3898		1.217	1.3034	0.0937456	YES
Q7Z4S6	Kinesin-like protein KIF21A	KIF21A	Q7Z4S6-S853	1.3898		1.0641	1.22695	0.187705
Q6AWC2	Protein WWC2	WWC2	Q6AWC2-S1022	1.3896	0.86859		1.12909	0.326288
Q96B23	Uncharacterized protein C18orf25	C18orf25	Q96B23-S66	1.3891	1.057	1.6466	1.36423	0.216668	YES
Q9Y5Q9	General transcription factor 3C polypeptide 3	GTF3C3	Q9Y5Q9-S43	1.3873	1.1088		1.24805	0.15779
P35221	Catenin alpha-1	CTNNA1	P35221-S641	1.3869	0.97948	1.282	1.21613	0.173952
A0A2R8YDH4	Tight junction protein ZO-2	TJP2	Q9UDY2-S244	1.3869	0.88295	1.5681	1.27932	0.277506
Q5T1M5	FK506-binding protein 15	FKBP15	Q5T1M5-S1162	1.3856		1.4239	1.40475	0.019279	YES
Q86WB0	Nuclear-interacting partner of ALK	ZC3HC1	Q86WB0-S335	1.3844		1.1944	1.2894	0.104196
Q86WB0	Nuclear-interacting partner of ALK	ZC3HC1	Q86WB0-S344	1.3844	1.106	1.1944	1.22827	0.115819
Q09666	Neuroblast differentiation-associated protein AHNAK	AHNAK	Q09666-S5110	1.3829	1.8679	1.887	1.7126	0.166816	YES
O95365	Zinc finger and BTB domain-containing protein 7A	ZBTB7A	O95365-S337	1.3825	0.86598		1.12424	0.324873
Q9UQ35	Serine/arginine repetitive matrix protein 2	SRRM2	Q9UQ35-S2100	1.382	0.97044	1.4957	1.28271	0.21544
Q9UQ35	Serine/arginine repetitive matrix protein 2	SRRM2	Q9UQ35-T2104	1.382	0.97044	1.4957	1.28271	0.21544
Q9UQ35	Serine/arginine repetitive matrix protein 2	SRRM2	Q9UQ35-S2102	1.382	0.97044	1.5022	1.28488	0.217037
Q52LW3	Rho GTPase-activating protein 29	ARHGAP29	Q52LW3-S356	1.3816		1.619	1.5003	0.111889	YES
O95453	Poly(A)-specific ribonuclease PARN	PARN	O95453-S557	1.3815	1.612		1.49675	0.108895	YES
Q7L8J4	SH3 domain-binding protein 5-like	SH3BP5L	Q7L8J4-S362	1.3814		1.5458	1.4636	0.0794263	YES
A0A0B4J1V8	Suppressor of SWI4 1 homolog	PPAN-P2RY11;PPAN	Q9NQ55-S359	1.3802	1.0376	1.338	1.25193	0.14922
O95218	Zinc finger Ran-binding domain-containing protein 2	ZRANB2	O95218-S153	1.3799	1.0286	1.4211	1.27653	0.168975
Q96EV2	RNA-binding protein 33	RBM33	Q96EV2-S205	1.3798	1.012	1.4105	1.26743	0.174955
Q7Z5K2	Wings apart-like protein homolog	WAPAL	Q7Z5K2-S221	1.3791	0.83515	1.7779	1.33072	0.355623	YES
P18583	Protein SON	SON	P18583-S2011	1.3788	1.1433		1.26105	0.132052
P18583	Protein SON	SON	P18583-S2013	1.3788	1.1433		1.26105	0.132052
Q9UQ35	Serine/arginine repetitive matrix protein 2	SRRM2	Q9UQ35-S2740	1.3782	0.56671	2.1774	1.3741	0.586093
Q9UQ35	Serine/arginine repetitive matrix protein 2	SRRM2	Q9UQ35-T2738	1.3782	0.56671	2.1774	1.3741	0.586093
O00559	Receptor-binding cancer antigen expressed on SiSo cells	EBAG9	O00559-S36	1.3779		1.2904	1.33415	0.0463755	YES
O75592	E3 ubiquitin-protein ligase MYCBP2	MYCBP2	O75592-S3505	1.3771			1.3771	#DIV/0!
O75683	Surfeit locus protein 6	SURF6	O75683-S138	1.3757	0.93938	1.3114	1.20883	0.19486
P46379	Large proline-rich protein BAG6	BAG6	P46379-S113	1.3756	1.0715		1.22355	0.175744
O14639	Actin-binding LIM protein 1	ABLIM1	O14639-S655	1.3754	1.0753	1.5158	1.32217	0.170193	YES
Q9BW71	HIRA-interacting protein 3	HIRIP3	Q9BW71-S196	1.3725	0.97828	1.4548	1.26853	0.20079
Q9BW71	HIRA-interacting protein 3	HIRIP3	Q9BW71-S199	1.3725	0.97828	1.4548	1.26853	0.20079
Q13283	Ras GTPase-activating protein-binding protein 1	G3BP1	Q13283-S231	1.3723		1.4148	1.39355	0.0215651	YES
P35658	Nuclear pore complex protein Nup214	NUP214	P35658-T434	1.3714			1.3714	#DIV/0!
Q9HCN4	GPN-loop GTPase 1	GPN1	Q9HCN4-S338	1.3709		1.2227	1.2968	0.0808091
O15231	Zinc finger protein 185	ZNF185	O15231-S446	1.3701	0.77933	1.0737	1.07438	0.274937
O43719	HIV Tat-specific factor 1	HTATSF1	O43719-S624	1.3699		1.0765	1.2232	0.169609
U3KPZ7	RNA-binding protein 27	RBM27	Q9P2N5-S914	1.3696		1.4847	1.42715	0.0570283	YES
U3KPZ7	RNA-binding protein 27	RBM27	Q9P2N5-S915	1.3696		1.4847	1.42715	0.0570283	YES
U3KPZ7	RNA-binding protein 27	RBM27	Q9P2N5-T919	1.3696		1.4847	1.42715	0.0570283	YES
U3KPZ7	RNA-binding protein 27	RBM27	Q9P2N5-T920	1.3696		1.4847	1.42715	0.0570283	YES
Q9P270	SLAIN motif-containing protein 2	SLAIN2	Q9P270-S87	1.3685		1.1612	1.26485	0.11589
Q14669	E3 ubiquitin-protein ligase TRIP12	TRIP12	Q14669-S77	1.367	1.1359		1.25145	0.130578
Q14669	E3 ubiquitin-protein ligase TRIP12	TRIP12	Q14669-S312	1.3667	1.0915	1.1161	1.19143	0.127815
Q15477	Helicase SKI2W	SKIV2L	Q15477-S256	1.3664	1.0898	1.2326	1.2296	0.112495
Q99613	Eukaryotic translation initiation factor 3 subunit C;Eukaryotic translation initiation factor 3 subunit C-like protein	EIF3C;EIF3CL	Q99613-S39	1.3653	0.96375	1.0582	1.12908	0.185947
Q9UQ35	Serine/arginine repetitive matrix protein 2	SRRM2	Q9UQ35-S1010	1.3648			1.3648	#DIV/0!
O43290	U4/U6.U5 tri-snRNP-associated protein 1	SART1	O43290-S448	1.3643	1.155	1.2345	1.25127	0.0844365
O94763	Unconventional prefoldin RPB5 interactor 1	URI1	O94763-S372	1.3617			1.3617	#DIV/0!
Q5JTD0	Tight junction-associated protein 1	TJAP1	Q5JTD0-T547	1.3616	1.1296		1.2456	0.131703
Q96JM3	Chromosome alignment-maintaining phosphoprotein 1	CHAMP1	Q96JM3-S653	1.3594	1.087	1.3793	1.27523	0.128069
Q96JM3	Chromosome alignment-maintaining phosphoprotein 1	CHAMP1	Q96JM3-S651	1.3594	1.087	1.4042	1.28353	0.133748
Q16643	Drebrin	DBN1	Q16643-T267	1.3594	1.1193		1.23935	0.136988
Q96JM3	Chromosome alignment-maintaining phosphoprotein 1	CHAMP1	Q96JM3-S652	1.3594	1.087	1.4296	1.292	0.140071
Q12888	Tumor suppressor p53-binding protein 1	TP53BP1	Q12888-S1113	1.3586		1.6481	1.50335	0.136168	YES
Q12888	Tumor suppressor p53-binding protein 1	TP53BP1	Q12888-S1114	1.3586		1.6481	1.50335	0.136168	YES
Q13428	Treacle protein	TCOF1	Q13428-S906	1.3582	5.8985	1.3102	2.85563	0.922846
P09651	Heterogeneous nuclear ribonucleoprotein A1;Heterogeneous nuclear ribonucleoprotein A1, N-terminally processed	HNRNPA1	P09651-S6	1.3572	0.91242	1.3815	1.21704	0.216992
Q8N1F7	Nuclear pore complex protein Nup93	NUP93	Q8N1F7-T55	1.3572			1.3572	#DIV/0!
Q86WB0	Nuclear-interacting partner of ALK	ZC3HC1	Q86WB0-S407	1.3563	0.98135		1.16883	0.226834
Q8N9T8	Protein KRI1 homolog	KRI1	Q8N9T8-S171	1.3561	0.97303	1.5079	1.27901	0.215512
Q86UU1	Pleckstrin homology-like domain family B member 1	PHLDB1	Q86UU1-S578	1.3559			1.3559	#DIV/0!
Q4G0I0	Protein CCSMST1	CCSMST1	Q4G0I0-Y128	1.3549			1.3549	#DIV/0!
Q4G0I0	Protein CCSMST1	CCSMST1	Q4G0I0-T124	1.3549			1.3549	#DIV/0!
O94988	Protein FAM13A	FAM13A	O94988-S856	1.3549			1.3549	#DIV/0!
O94988	Protein FAM13A	FAM13A	O94988-S858	1.3549			1.3549	#DIV/0!
O94988	Protein FAM13A	FAM13A	O94988-S859	1.3549			1.3549	#DIV/0!
O94988	Protein FAM13A	FAM13A	O94988-T850	1.3549			1.3549	#DIV/0!
P46821	Microtubule-associated protein 1B;MAP1B heavy chain;MAP1 light chain LC1	MAP1B	P46821-S1260	1.3548	1.1946	1.3219	1.29043	0.0655661
P46821	Microtubule-associated protein 1B;MAP1B heavy chain;MAP1 light chain LC1	MAP1B	P46821-S1256	1.3548	1.1946	1.0864	1.21193	0.111423
Q9BU76	Multiple myeloma tumor-associated protein 2	MMTAG2	Q9BU76-T215	1.3548	0.88164		1.11822	0.299203
P46821	Microtubule-associated protein 1B;MAP1B heavy chain;MAP1 light chain LC1	MAP1B	P46821-S1443	1.3546		1.2431	1.29885	0.0607017
O15231	Zinc finger protein 185	ZNF185	O15231-T447	1.3527	0.92013	1.0737	1.11551	0.196587
Q8WVC0	RNA polymerase-associated protein LEO1	LEO1	Q8WVC0-S300	1.3522		1.3092	1.3307	0.0228493	YES
P53396	ATP-citrate synthase	ACLY	P53396-S455	1.352	0.98786	1.2047	1.18152	0.155032
Q14573	Inositol 1,4,5-trisphosphate receptor type 3	ITPR3	Q14573-S1832	1.3511	1.1063	1.3367	1.2647	0.108616
Q96JG6	Coiled-coil domain-containing protein 132	CCDC132	Q96JG6-S559	1.3493	1.1795		1.2644	0.0949595
Q9UKV3	Apoptotic chromatin condensation inducer in the nucleus	ACIN1	Q9UKV3-S825	1.3486	0.85682	1.3384	1.18127	0.237905
Q8IYB3	Serine/arginine repetitive matrix protein 1	SRRM1	Q8IYB3-S683	1.3486	0.79076		1.06968	0.368757
Q8IYB3	Serine/arginine repetitive matrix protein 1	SRRM1	Q8IYB3-S685	1.3486	0.79076		1.06968	0.368757
Q9UPQ0	LIM and calponin homology domains-containing protein 1	LIMCH1	Q9UPQ0-S377	1.3485	0.99154		1.17002	0.21573
Q92769	Histone deacetylase 2	HDAC2	Q92769-S394	1.3477	1.058	1.3165	1.24073	0.128165
Q5VSL9	Striatin-interacting protein 1	STRIP1	Q5VSL9-S339	1.3474			1.3474	#DIV/0!
Q16666	Gamma-interferon-inducible protein 16	IFI16	Q16666-S153	1.3449	0.80383	1.0135	1.05408	0.258812
Q9BY44	Eukaryotic translation initiation factor 2A;Eukaryotic translation initiation factor 2A, N-terminally processed	EIF2A	Q9BY44-S506	1.3447	0.73846	1.2118	1.09832	0.290128
P18206	Vinculin	VCL	P18206-S290	1.3446		1.1512	1.2479	0.109588
Q13435	Splicing factor 3B subunit 2	SF3B2	Q13435-S309	1.3436		1.6461	1.49485	0.143091	YES
Q13435	Splicing factor 3B subunit 2	SF3B2	Q13435-S307	1.3436	1.0343	1.6461	1.34133	0.228061	YES
Q8IYB3	Serine/arginine repetitive matrix protein 1	SRRM1	Q8IYB3-S749	1.3435	0.73328	1.4551	1.17729	0.33004
P13861	cAMP-dependent protein kinase type II-alpha regulatory subunit	PRKAR2A	P13861-S99	1.3433	1.0262	1.3838	1.2511	0.156517
Q66PJ3	ADP-ribosylation factor-like protein 6-interacting protein 4	ARL6IP4	Q66PJ3-S332	1.3429	0.98799	1.7585	1.36313	0.282917	YES
P20337	Ras-related protein Rab-3B	RAB3B	P20337-S188	1.3414	1.0152		1.1783	0.195755
P20337	Ras-related protein Rab-3B	RAB3B	P20337-T193	1.3414	1.0152		1.1783	0.195755
P17096	High mobility group protein HMG-I/HMG-Y	HMGA1	P17096-S103	1.3413	1.1935	2.0107	1.51517	0.287401	YES
P38432	Coilin	COIL	P38432-T122	1.3411	1.1483	1.3958	1.29507	0.100391
Q13242	Serine/arginine-rich splicing factor 9	SRSF9	Q13242-Y214	1.3407	0.83975		1.09022	0.32491
Q13112	Chromatin assembly factor 1 subunit B	CHAF1B	Q13112-S410	1.3392	0.92963		1.13441	0.255294
Q13112	Chromatin assembly factor 1 subunit B	CHAF1B	Q13112-S409	1.3392			1.3392	#DIV/0!
Q9H6F5	Coiled-coil domain-containing protein 86	CCDC86	Q9H6F5-S66	1.3381	1.1016	1.4215	1.28707	0.128932
Q9H6F5	Coiled-coil domain-containing protein 86	CCDC86	Q9H6F5-S69	1.3381	1.1016		1.21985	0.137091
Q09666	Neuroblast differentiation-associated protein AHNAK	AHNAK	Q09666-S5762	1.3375	0.77707	1.3917	1.16876	0.291157
Q14980	Nuclear mitotic apparatus protein 1	NUMA1	Q14980-S1760	1.3359			1.3359	#DIV/0!
Q86UP2	Kinectin	KTN1	Q86UP2-S75	1.3342	0.89038	2.2447	1.48976	0.463451	YES
Q96PK6	RNA-binding protein 14	RBM14	Q96PK6-T206	1.3339		1.44	1.38695	0.0540928	YES
Q12906	Interleukin enhancer-binding factor 3	ILF3	Q12906-S382	1.3328	1.0192	0.90369	1.08523	0.204606
Q9UQ35	Serine/arginine repetitive matrix protein 2	SRRM2	Q9UQ35-S1404	1.3325			1.3325	#DIV/0!
Q9Y2V2	Calcium-regulated heat stable protein 1	CARHSP1	Q9Y2V2-S41	1.3311	2.7566	1.0941	1.72727	0.520632
Q9P2G1	Ankyrin repeat and IBR domain-containing protein 1	ANKIB1	Q9P2G1-S737	1.3308	1.5031	1.0841	1.306	0.161254	YES
Q13523	Serine/threonine-protein kinase PRP4 homolog	PRPF4B	Q13523-Y849	1.3306	0.95084	1.2974	1.19295	0.176308
Q6ZUT6	Uncharacterized protein C15orf52	C15orf52	Q6ZUT6-T199	1.3302			1.3302	#DIV/0!
P35221	Catenin alpha-1	CTNNA1	P35221-T634	1.3294	0.90482		1.11711	0.26875
Q9BU76	Multiple myeloma tumor-associated protein 2	MMTAG2	Q9BU76-T219	1.3283	0.88164		1.10497	0.285832
P17096	High mobility group protein HMG-I/HMG-Y	HMGA1	P17096-S102	1.3278	1.1935	2.0107	1.51067	0.290082	YES
Q96T37	Putative RNA-binding protein 15	RBM15	Q96T37-S670	1.3278	1.0142	1.8233	1.38843	0.293816	YES
Q8NEY8	Periphilin-1	PPHLN1	Q8NEY8-S133	1.3277	2.0024		1.66505	0.286529	YES
O75508	Claudin-11	CLDN11	O75508-S198	1.3273		1.5398	1.43355	0.104817	YES
Q9P1Y6	PHD and RING finger domain-containing protein 1	PHRF1	Q9P1Y6-S973	1.325	0.71954		1.02227	0.418798
Q8NDX6	Zinc finger protein 740	ZNF740	Q8NDX6-S44	1.3249	1.0276	1.4483	1.26693	0.170694
Q8TCJ2	Dolichyl-diphosphooligosaccharide--protein glycosyltransferase subunit STT3B	STT3B	Q8TCJ2-S498	1.3247	1.1039	1.4073	1.27863	0.122676
P55081	Microfibrillar-associated protein 1	MFAP1	P55081-S116	1.3243	1.1727	1.5387	1.34523	0.136702	YES
P55081	Microfibrillar-associated protein 1	MFAP1	P55081-S118	1.3243	1.1727	1.5387	1.34523	0.136702	YES
O43294	Transforming growth factor beta-1-induced transcript 1 protein	TGFB1I1	O43294-S82	1.3238	1.0118		1.1678	0.188917
Q6PD62	RNA polymerase-associated protein CTR9 homolog	CTR9	Q6PD62-T925	1.3221	1.2858	1.005	1.2043	0.144109
Q92614	Unconventional myosin-XVIIIa	MYO18A	Q92614-S2020	1.3216		1.4558	1.3887	0.0683328	YES
Q13247	Serine/arginine-rich splicing factor 6	SRSF6	Q13247-S314	1.3207		1.4906	1.40565	0.0854675	YES
Q13247	Serine/arginine-rich splicing factor 6	SRSF6	Q13247-S316	1.3207		1.4906	1.40565	0.0854675	YES
Q9UQ35	Serine/arginine repetitive matrix protein 2	SRRM2	Q9UQ35-S295	1.3182	1.3706	1.4604	1.38307	0.0519968	YES
Q9UQ35	Serine/arginine repetitive matrix protein 2	SRRM2	Q9UQ35-S297	1.3182	1.7461	1.4604	1.50823	0.144489	YES
P46821	Microtubule-associated protein 1B;MAP1B heavy chain;MAP1 light chain LC1	MAP1B	P46821-S1016	1.3177		0.82052	1.06911	0.328834
P46087	Probable 28S rRNA (cytosine(4447)-C(5))-methyltransferase	NOP2	P46087-S732	1.3175			1.3175	#DIV/0!
Q9BY12	S phase cyclin A-associated protein in the endoplasmic reticulum	SCAPER	Q9BY12-T292	1.3173			1.3173	#DIV/0!
Q9BY12	S phase cyclin A-associated protein in the endoplasmic reticulum	SCAPER	Q9BY12-T289	1.3173			1.3173	#DIV/0!
Q9BY12	S phase cyclin A-associated protein in the endoplasmic reticulum	SCAPER	Q9BY12-S286	1.3173			1.3173	#DIV/0!
Q12888	Tumor suppressor p53-binding protein 1	TP53BP1	Q12888-S552	1.3169	1.0572	1.2128	1.19563	0.109313
Q5T200	Zinc finger CCCH domain-containing protein 13	ZC3H13	Q5T200-S877	1.3168	1.0035	1.5381	1.28613	0.208856
Q9C0G0	Zinc finger protein 407	ZNF407	Q9C0G0-T900	1.3168			1.3168	#DIV/0!
Q15154	Pericentriolar material 1 protein	PCM1	Q15154-S1776	1.3164		2.1607	1.73855	0.343396	YES
Q6ECI4	Zinc finger protein 470	ZNF470	Q6ECI4-T211	1.3163	1.3999		1.3581	0.0435271	YES
Q09666	Neuroblast differentiation-associated protein AHNAK	AHNAK	Q09666-S212	1.3163	1.1667		1.2415	0.0852059
P52594	Arf-GAP domain and FG repeat-containing protein 1	AGFG1	P52594-S181	1.3161	1.2897		1.3029	0.0143277	YES
Q9Y2K6	Ubiquitin carboxyl-terminal hydrolase 20	USP20	Q9Y2K6-S132	1.3161			1.3161	#DIV/0!
Q9Y2K6	Ubiquitin carboxyl-terminal hydrolase 20	USP20	Q9Y2K6-S134	1.3161			1.3161	#DIV/0!
Q7RTX7	Cation channel sperm-associated protein 4	CATSPER4	Q7RTX7-S434	1.3149	0.91685		1.11587	0.252236
Q7RTX7	Cation channel sperm-associated protein 4	CATSPER4	Q7RTX7-T431	1.3149	0.91685		1.11587	0.252236
Q7RTX7	Cation channel sperm-associated protein 4	CATSPER4	Q7RTX7-T432	1.3149	0.91685		1.11587	0.252236
Q8NC44	Protein FAM134A	FAM134A	Q8NC44-S385	1.3139		1.4978	1.40585	0.092497	YES
Q5H9R7	Serine/threonine-protein phosphatase 6 regulatory subunit 3	PPP6R3	Q5H9R7-S617	1.3137	0.9312	1.4569	1.23393	0.220252
Q6QNY0	Biogenesis of lysosome-related organelles complex 1 subunit 3	BLOC1S3	Q6QNY0-S65	1.3124		1.5928	1.4526	0.136495	YES
Q6QNY0	Biogenesis of lysosome-related organelles complex 1 subunit 3	BLOC1S3	Q6QNY0-T63	1.3124		1.5928	1.4526	0.136495	YES
Q0ZGT2	Nexilin	NEXN	Q0ZGT2-S365	1.3116	1.1422	1.2793	1.24437	0.0722784
P30622	CAP-Gly domain-containing linker protein 1	CLIP1	P30622-S200	1.3113		0.98359	1.14744	0.20195
Q9UQ35	Serine/arginine repetitive matrix protein 2	SRRM2	Q9UQ35-S333	1.3106	1.0967		1.20365	0.12566
Q9UHB7	AF4/FMR2 family member 4	AFF4	Q9UHB7-S179	1.3103			1.3103	#DIV/0!
Q9BUJ2	Heterogeneous nuclear ribonucleoprotein U-like protein 1	HNRNPUL1	Q9BUJ2-S718	1.3093			1.3093	#DIV/0!
Q9C0C2	182 kDa tankyrase-1-binding protein	TNKS1BP1	Q9C0C2-S1620	1.3088	0.95213	1.4367	1.23254	0.203745
Q9C0C2	182 kDa tankyrase-1-binding protein	TNKS1BP1	Q9C0C2-S1621	1.3088	0.95213	1.4367	1.23254	0.203745
A0JNW5	UHRF1-binding protein 1-like	UHRF1BP1L	A0JNW5-S953	1.3087			1.3087	#DIV/0!
Q9Y6M1	Insulin-like growth factor 2 mRNA-binding protein 2	IGF2BP2	Q9Y6M1-S162	1.3067	0.76526	1.1707	1.08089	0.260594
Q69YQ0	Cytospin-A	SPECC1L	Q69YQ0-S887	1.3064		1.1539	1.23015	0.0876591
Q01082	Spectrin beta chain, non-erythrocytic 1	SPTBN1	Q01082-S2161	1.3056	1.1635	1.1241	1.19773	0.0797088
Q01082	Spectrin beta chain, non-erythrocytic 1	SPTBN1	Q01082-T2159	1.3056	1.3994	1.1241	1.27637	0.109654
Q9H6F5	Coiled-coil domain-containing protein 86	CCDC86	Q9H6F5-S18	1.3055	1.206	1.4396	1.31703	0.0890078	YES
Q8WYP5	Protein ELYS	AHCTF1	Q8WYP5-S1944	1.3043	0.9799		1.1421	0.200845
Q9H4G0	Band 4.1-like protein 1	EPB41L1	Q9H4G0-S784	1.3028	1.2553		1.27905	0.0262598
Q8WVC0	RNA polymerase-associated protein LEO1	LEO1	Q8WVC0-S294	1.3026		1.3092	1.3059	0.00357371	YES
Q8WVC0	RNA polymerase-associated protein LEO1	LEO1	Q8WVC0-S296	1.3026		1.3092	1.3059	0.00357371	YES
Q0ZGT2	Nexilin	NEXN	Q0ZGT2-S243	1.3022			1.3022	#DIV/0!
Q9BU76	Multiple myeloma tumor-associated protein 2	MMTAG2	Q9BU76-S216	1.3022			1.3022	#DIV/0!
Q96PY6	Serine/threonine-protein kinase Nek1	NEK1	Q96PY6-S1052	1.302	1.074	1.7538	1.3766	0.251333	YES
G3V3G9	DDB1- and CUL4-associated factor 8	DCAF8	Q5TAQ9-S99	1.3011	1.2299		1.2655	0.0397835
Q9UQ80	Proliferation-associated protein 2G4	PA2G4	Q9UQ80-S2	1.3002		1.2412	1.2707	0.0328317
Q13425	Beta-2-syntrophin	SNTB2	Q13425-S110	1.3	0.92888	1.3251	1.18466	0.187283
Q9P2B4	CTTNBP2 N-terminal-like protein	CTTNBP2NL	Q9P2B4-S488	1.2993	1.1635		1.2314	0.0779804
Q9Y608	Leucine-rich repeat flightless-interacting protein 2	LRRFIP2	Q9Y608-S328	1.2983	0.88808	1.4549	1.21376	0.241163
Q7Z4V5	Hepatoma-derived growth factor-related protein 2	HDGFRP2	Q7Z4V5-S366	1.2981	1.0219	1.4137	1.24457	0.161752
Q7Z4V5	Hepatoma-derived growth factor-related protein 2	HDGFRP2	Q7Z4V5-S369	1.2981	1.0219	1.4137	1.24457	0.161752
Q7Z4V5	Hepatoma-derived growth factor-related protein 2	HDGFRP2	Q7Z4V5-S370	1.2981	1.0219	1.4137	1.24457	0.161752
Q9NWH9	SAFB-like transcription modulator	SLTM	Q9NWH9-S289	1.2979	0.94221		1.12006	0.224552
P13861	cAMP-dependent protein kinase type II-alpha regulatory subunit	PRKAR2A	P13861-S78	1.2972	0.88162	1.216	1.13161	0.194651
P13861	cAMP-dependent protein kinase type II-alpha regulatory subunit	PRKAR2A	P13861-S80	1.2972	0.88162	1.216	1.13161	0.194651
O15234	Protein CASC3	CASC3	O15234-S148	1.2966			1.2966	#DIV/0!
Q9NPQ8	Synembryn-A	RIC8A	Q9NPQ8-T441	1.2951	0.85094	1.1151	1.08705	0.205516
Q13428	Treacle protein	TCOF1	Q13428-S381	1.2951	1.8279	1.2732	1.4654	0.214361	YES
Q9NPQ8	Synembryn-A	RIC8A	Q9NPQ8-S436	1.2951	0.76444	0.98922	1.01625	0.262101
O94979	Protein transport protein Sec31A	SEC31A	O94979-S527	1.2948		0.98749	1.14114	0.190424
Q86V48	Leucine zipper protein 1	LUZP1	Q86V48-S394	1.2943	1.1206		1.20745	0.101722
Q9UKV3	Apoptotic chromatin condensation inducer in the nucleus	ACIN1	Q9UKV3-S240	1.2928	1.0826		1.1877	0.125144
Q9UKV3	Apoptotic chromatin condensation inducer in the nucleus	ACIN1	Q9UKV3-S243	1.2928	1.0826		1.1877	0.125144
Q9P260	LisH domain and HEAT repeat-containing protein KIAA1468	KIAA1468	Q9P260-S180	1.2922		1.3127	1.30245	0.0111296	YES
P46937	Transcriptional coactivator YAP1	YAP1	P46937-T114	1.2919		1.8861	1.589	0.26442	YES
Q13263	Transcription intermediary factor 1-beta	TRIM28	Q13263-S17	1.2917		1.1686	1.23015	0.0707595
O43318	Mitogen-activated protein kinase kinase kinase 7	MAP3K7	O43318-S439	1.2903	0.78208	1.3064	1.12626	0.26475
Q15233	Non-POU domain-containing octamer-binding protein	NONO	Q15233-T450	1.2899	1.2328	1.7168	1.41317	0.187168	YES
Q92733	Proline-rich protein PRCC	PRCC	Q92733-S157	1.2898	1.0534	1.4219	1.25503	0.148756
Q92733	Proline-rich protein PRCC	PRCC	Q92733-S159	1.2898	1.0534	1.4219	1.25503	0.148756
P05455	Lupus La protein	SSB	P05455-S366	1.2893	0.95052	1.2332	1.15767	0.156849
O00505	Importin subunit alpha-4	KPNA3	O00505-S60	1.2892	0.97466	1.0813	1.11505	0.143458
A0A2R8YDH4	Tight junction protein ZO-2	TJP2	Q9UDY2-S292	1.289	0.91756	1.1063	1.10429	0.168188
A0A2R8YDH4	Tight junction protein ZO-2	TJP2	Q9UDY2-S294	1.289	0.91756	1.1063	1.10429	0.168188
A0A2R8YDH4	Tight junction protein ZO-2	TJP2	Q9UDY2-S296	1.289	0.91756	1.1063	1.10429	0.168188
Q5JSH3	WD repeat-containing protein 44	WDR44	Q5JSH3-S50	1.2888	0.9538	1.2708	1.17113	0.160896
Q13428	Treacle protein	TCOF1	Q13428-S1378	1.2888	0.93919	1.4601	1.22936	0.215959
Q96CV9	Optineurin	OPTN	Q96CV9-S342	1.288		1.0194	1.1537	0.164626
Q8TF01	Arginine/serine-rich protein PNISR	PNISR	Q8TF01-S211	1.2876	0.84205	1.2864	1.13868	0.225605
Q01167	Forkhead box protein K2	FOXK2	Q01167-S428	1.2873		1.814	1.55065	0.240179	YES
Q14738	Serine/threonine-protein phosphatase 2A 56 kDa regulatory subunit delta isoform	PPP2R5D	Q14738-S573	1.2867	1.0123	1.4745	1.25783	0.1848
Q8IWC1	MAP7 domain-containing protein 3	MAP7D3	Q8IWC1-S185	1.2867			1.2867	#DIV/0!
Q5JTV8	Torsin-1A-interacting protein 1	TOR1AIP1	Q5JTV8-S154	1.2859	1.0754		1.18065	0.126071
O43719	HIV Tat-specific factor 1	HTATSF1	O43719-S642	1.2859	0.99599	0.9277	1.06986	0.177764
Q5JTV8	Torsin-1A-interacting protein 1	TOR1AIP1	Q5JTV8-S156	1.2859	0.94116	1.3567	1.19459	0.186098
Q5JTV8	Torsin-1A-interacting protein 1	TOR1AIP1	Q5JTV8-S157	1.2859	0.94116	1.3567	1.19459	0.186098
O00264	Membrane-associated progesterone receptor component 1	PGRMC1	O00264-S181	1.2856	1.095	1.3026	1.22773	0.0938838
Q9NYF8	Bcl-2-associated transcription factor 1	BCLAF1	Q9NYF8-S496	1.2855	1.184	1.0295	1.16633	0.110527
Q8N3D4	EH domain-binding protein 1-like protein 1	EHBP1L1	Q8N3D4-S310	1.2828	0.97136		1.12708	0.195391
Q6PKG0	La-related protein 1	LARP1	Q6PKG0-S143	1.2818	1.1282		1.205	0.0901341
Q96ST2	Protein IWS1 homolog	IWS1	Q96ST2-S287	1.2816			1.2816	#DIV/0!
Q96ST2	Protein IWS1 homolog	IWS1	Q96ST2-S289	1.2816			1.2816	#DIV/0!
Q5VSL9	Striatin-interacting protein 1	STRIP1	Q5VSL9-S335	1.281	0.90921	1.3013	1.16384	0.189671
P18858	DNA ligase 1	LIG1	P18858-S66	1.281	0.98621	1.5734	1.2802	0.229335
P46821	Microtubule-associated protein 1B;MAP1B heavy chain;MAP1 light chain LC1	MAP1B	P46821-S1797	1.2808	1.19	1.6615	1.37743	0.181615	YES
Q9P0V3	SH3 domain-binding protein 4	SH3BP4	Q9P0V3-S246	1.2799	1.1377	1.2278	1.21513	0.0592044
Q09666	Neuroblast differentiation-associated protein AHNAK	AHNAK	Q09666-S570	1.2794	0.84076	1.177	1.09905	0.208792
Q9UQ35	Serine/arginine repetitive matrix protein 2	SRRM2	Q9UQ35-S353	1.2784	1.3339	1.3413	1.31787	0.0260867	YES
Q9UQ35	Serine/arginine repetitive matrix protein 2	SRRM2	Q9UQ35-S351	1.2784	1.3339	1.3413	1.31787	0.0260867	YES
Q9H0B6	Kinesin light chain 2	KLC2	Q9H0B6-S581	1.2776			1.2776	#DIV/0!
Q12891	Hyaluronidase-2	HYAL2	Q12891-Y430	1.2769			1.2769	#DIV/0!
P23396	40S ribosomal protein S3	RPS3	P23396-T221	1.2766	0.95713	1.1438	1.12584	0.142551
Q9UNE7	E3 ubiquitin-protein ligase CHIP	STUB1	Q9UNE7-S19	1.2766	0.84821	1.0569	1.06057	0.201984
Q32MZ4	Leucine-rich repeat flightless-interacting protein 1	LRRFIP1	Q32MZ4-S120	1.2766			1.2766	#DIV/0!
Q9NV70	Exocyst complex component 1	EXOC1	Q9NV70-S470	1.2765			1.2765	#DIV/0!
Q9NV70	Exocyst complex component 1	EXOC1	Q9NV70-S472	1.2765			1.2765	#DIV/0!
P07900	Heat shock protein HSP 90-alpha	HSP90AA1	P07900-S263	1.276	1.1074	0.97288	1.11876	0.135757
P08238	Heat shock protein HSP 90-beta;Putative heat shock protein HSP 90-beta 2	HSP90AB1;HSP90AB2P	P08238-S255	1.2754	0.9852	1.0215	1.09403	0.144523
Q13547	Histone deacetylase 1	HDAC1	Q13547-S421	1.2753	1.1306	1.6119	1.33927	0.184387	YES
Q13547	Histone deacetylase 1	HDAC1	Q13547-S423	1.2753	1.1306	1.6119	1.33927	0.184387	YES
A0A087X0R7	Sentrin-specific protease 3	SENP3-EIF4A1;SENP3	Q9H4L4-S169	1.2751	1.1426		1.20885	0.0775048
A0A2R8YDH4	Tight junction protein ZO-2	TJP2	Q9UDY2-S1159	1.2751	0.92155	1.3373	1.17798	0.190363
Q8NE71	ATP-binding cassette sub-family F member 1	ABCF1	Q8NE71-T108	1.2744	1.0433	1.6685	1.32873	0.237912	YES
P26368	Splicing factor U2AF 65 kDa subunit	U2AF2	P26368-S79	1.2743	1.0163	1.3785	1.22303	0.152459
Q9Y6G9	Cytoplasmic dynein 1 light intermediate chain 1	DYNC1LI1	Q9Y6G9-S207	1.2715		1.3824	1.32695	0.0590965	YES
Q09666	Neuroblast differentiation-associated protein AHNAK	AHNAK	Q09666-S5857	1.2715		1.0901	1.1808	0.108629
Q14157	Ubiquitin-associated protein 2-like	UBAP2L	Q14157-S467	1.2713		0.96208	1.11669	0.195803
Q15366	Poly(rC)-binding protein 2	PCBP2	Q15366-S189	1.2713			1.2713	#DIV/0!
Q9UKV3	Apoptotic chromatin condensation inducer in the nucleus	ACIN1	Q9UKV3-S490	1.2701	1.2206	1.0122	1.16763	0.117216
Q9H7N4	Splicing factor, arginine/serine-rich 19	SCAF1	Q9H7N4-S498	1.2694	1.0579	1.3042	1.2105	0.110117
Q9H7N4	Splicing factor, arginine/serine-rich 19	SCAF1	Q9H7N4-S500	1.2694	1.0579	1.3042	1.2105	0.110117
Q09666	Neuroblast differentiation-associated protein AHNAK	AHNAK	Q09666-T204	1.2693			1.2693	#DIV/0!
O00567	Nucleolar protein 56	NOP56	O00567-S519	1.269			1.269	#DIV/0!
Q9Y5J1	U3 small nucleolar RNA-associated protein 18 homolog	UTP18	Q9Y5J1-S206	1.2686	1.0201		1.14435	0.153551
Q9H1H1	Gametocyte-specific factor 1-like	GTSF1L	Q9H1H1-Y45	1.2683			1.2683	#DIV/0!
Q5M775	Cytospin-B	SPECC1	Q5M775-S810	1.2679	0.87787		1.07289	0.257057
O60841	Eukaryotic translation initiation factor 5B	EIF5B	O60841-S164	1.2674	0.63788	1.4782	1.12783	0.387649
A0A2R8YDH4	Tight junction protein ZO-2	TJP2	Q9UDY2-S130	1.2671	0.95554	1.3376	1.18675	0.171317
Q8TEA8	D-tyrosyl-tRNA(Tyr) deacylase 1	DTD1	Q8TEA8-S205	1.267			1.267	#DIV/0!
Q9H0M4	Zinc finger CW-type PWWP domain protein 1	ZCWPW1	Q9H0M4-S33	1.267			1.267	#DIV/0!
Q9H0M4	Zinc finger CW-type PWWP domain protein 1	ZCWPW1	Q9H0M4-S28	1.267			1.267	#DIV/0!
Q9H0M4	Zinc finger CW-type PWWP domain protein 1	ZCWPW1	Q9H0M4-Y27	1.267			1.267	#DIV/0!
Q14247	Src substrate cortactin	CTTN	Q14247-T401	1.2667	1.2223	1.4716	1.3202	0.100729	YES
Q6P597	Kinesin light chain 3	KLC3	Q6P597-S466	1.2667	1.0807		1.1737	0.112057
Q86YP4	Transcriptional repressor p66-alpha	GATAD2A	Q86YP4-S100	1.2667	1.2176	1.5062	1.33017	0.116086	YES
Q86YP4	Transcriptional repressor p66-alpha	GATAD2A	Q86YP4-S107	1.2667	1.2176	1.5062	1.33017	0.116086	YES
Q86YP4	Transcriptional repressor p66-alpha	GATAD2A	Q86YP4-S114	1.2667	1.2176	1.5062	1.33017	0.116086	YES
Q9UBC2	Epidermal growth factor receptor substrate 15-like 1	EPS15L1	Q9UBC2-S255	1.2666		1.1334	1.2	0.0784889
Q9NY61	Protein AATF	AATF	Q9NY61-S320	1.266	1.0105	1.286	1.1875	0.129358
Q9NY61	Protein AATF	AATF	Q9NY61-S321	1.266	1.0105	1.286	1.1875	0.129358
Q9NY61	Protein AATF	AATF	Q9NY61-S316	1.266	1.0105	1.286	1.1875	0.129358
O76021	Ribosomal L1 domain-containing protein 1	RSL1D1	O76021-S361	1.2647	1.0349	1.356	1.21853	0.135781
Q14847	LIM and SH3 domain protein 1	LASP1	Q14847-S146	1.2643	1.1618	1.381	1.26903	0.0864253
Q96K21	Abscission/NoCut checkpoint regulator	ZFYVE19	Q96K21-S354	1.2642		1.4408	1.3525	0.0923291	YES
Q9H6S3	Epidermal growth factor receptor kinase substrate 8-like protein 2	EPS8L2	Q9H6S3-S570	1.2637			1.2637	#DIV/0!
Q9BXP5	Serrate RNA effector molecule homolog	SRRT	Q9BXP5-T544	1.2632		1.5032	1.3832	0.122691	YES
Q92922	SWI/SNF complex subunit SMARCC1	SMARCC1	Q92922-S330	1.2628	0.8796	1.2416	1.128	0.190941
Q92922	SWI/SNF complex subunit SMARCC1	SMARCC1	Q92922-S328	1.2628	0.8796	1.2416	1.128	0.190941
Q8IV50	LysM and putative peptidoglycan-binding domain-containing protein 2	LYSMD2	Q8IV50-S24	1.2627			1.2627	#DIV/0!
P46379	Large proline-rich protein BAG6	BAG6	P46379-S973	1.2626	1.1551	1.684	1.36723	0.20446	YES
Q14103	Heterogeneous nuclear ribonucleoprotein D0	HNRNPD	Q14103-S80	1.2623	1.2396		1.25095	0.0128313
Q14103	Heterogeneous nuclear ribonucleoprotein D0	HNRNPD	Q14103-S83	1.2623	0.85121	1.4812	1.19824	0.266929
Q15596	Nuclear receptor coactivator 2	NCOA2	Q15596-T8	1.2622	0.64321		0.952705	0.45942
Q03164	Histone-lysine N-methyltransferase 2A;MLL cleavage product N320;MLL cleavage product C180	KMT2A	Q03164-S3511	1.2618			1.2618	#DIV/0!
P49792	E3 SUMO-protein ligase RanBP2	RANBP2	P49792-S1400	1.2601	0.99727		1.12868	0.16466
Q9H1E3	Nuclear ubiquitous casein and cyclin-dependent kinase substrate 1	NUCKS1	Q9H1E3-S223	1.2598	1.2521		1.25595	0.00433514
Q9NYF8	Bcl-2-associated transcription factor 1	BCLAF1	Q9NYF8-S102	1.2597			1.2597	#DIV/0!
Q9NYF8	Bcl-2-associated transcription factor 1	BCLAF1	Q9NYF8-S104	1.2597			1.2597	#DIV/0!
Q5JVS0	Intracellular hyaluronan-binding protein 4	HABP4	Q5JVS0-S108	1.2596	1.006	1.2496	1.17173	0.122567
H3BQZ7	Heterogeneous nuclear ribonucleoprotein U-like protein 2	HNRNPUL2-BSCL2;HNRNPUL2	Q1KMD3-S161	1.2591	0.97952	1.3624	1.20034	0.165027
Q96QR8	Transcriptional activator protein Pur-beta	PURB	Q96QR8-S304	1.2578		1.3616	1.3097	0.0560416	YES
P35579	Myosin-9	MYH9	P35579-S1943	1.2572	1.0342	1.0647	1.1187	0.108081
Q5T1H1	Protein eyes shut homolog	EYS	Q5T1H1-Y2968	1.2568	0.88689		1.07184	0.244033
O95218	Zinc finger Ran-binding domain-containing protein 2	ZRANB2	O95218-S120	1.2568	0.98981	1.6237	1.2901	0.246689
Q16513	Serine/threonine-protein kinase N2	PKN2	Q16513-S583	1.2566	0.92369	1.2604	1.1469	0.168552
P30419	Glycylpeptide N-tetradecanoyltransferase 1	NMT1	P30419-S47	1.2566	1.0564	0.85221	1.05507	0.191644
Q8N136	Dynein assembly factor with WDR repeat domains 1	DAW1	Q8N136-T214	1.2564	0.88959		1.07299	0.241729
Q8N136	Dynein assembly factor with WDR repeat domains 1	DAW1	Q8N136-Y213	1.2564	0.88959		1.07299	0.241729
Q9BPX3	Condensin complex subunit 3	NCAPG	Q9BPX3-S674	1.2562	0.98209	1.2277	1.15533	0.130444
Q9NPD8	Ubiquitin-conjugating enzyme E2 T	UBE2T	Q9NPD8-S184	1.255	1.1555	1.2004	1.20363	0.0413986
Q5T7N2	LINE-1 type transposase domain-containing protein 1	L1TD1	Q5T7N2-Y24	1.255	1.6092		1.4321	0.174888	YES
Q9UQ35	Serine/arginine repetitive matrix protein 2	SRRM2	Q9UQ35-S2398	1.2547	2.6806	1.4702	1.80183	0.426579	YES
Q9NZ63	Uncharacterized protein C9orf78	C9orf78	Q9NZ63-S15	1.2544	0.97027		1.11233	0.18062
Q9NZ63	Uncharacterized protein C9orf78	C9orf78	Q9NZ63-S17	1.2544	0.97027		1.11233	0.18062
Q96TC7	Regulator of microtubule dynamics protein 3	RMDN3	Q96TC7-S44	1.2542	0.94789	1.3278	1.17663	0.171238
Q9P2R6	Arginine-glutamic acid dipeptide repeats protein	RERE	Q9P2R6-S656	1.2541	1.1107		1.1824	0.085757
Q6UN15	Pre-mRNA 3'-end-processing factor FIP1	FIP1L1	Q6UN15-S554	1.254			1.254	#DIV/0!
Q9H6Z4	Ran-binding protein 3	RANBP3	Q9H6Z4-S333	1.2531	0.98707	1.3491	1.19642	0.15676
P43243	Matrin-3	MATR3	P43243-S598	1.253	0.65086		0.95193	0.447278
P49023	Paxillin	PXN	P49023-S84	1.2528			1.2528	#DIV/0!
Q9H019	Mitochondrial fission regulator 1-like	MTFR1L	Q9H019-S238	1.2501	1.4253	1.4733	1.3829	0.084956	YES
Q9Y3P9	Rab GTPase-activating protein 1	RABGAP1	Q9Y3P9-S42	1.249	1.0355		1.14225	0.132167
P25205	DNA replication licensing factor MCM3	MCM3	P25205-T713	1.2487	1.245		1.24685	0.00209832
Q96B36	Proline-rich AKT1 substrate 1	AKT1S1	Q96B36-S203	1.2481	1.0423		1.1452	0.127072
Q96B36	Proline-rich AKT1 substrate 1	AKT1S1	Q96B36-S211	1.2481	1.0423		1.1452	0.127072
O14686	Histone-lysine N-methyltransferase 2D	KMT2D	O14686-S4738	1.2477	0.9432		1.09545	0.196553
Q86V48	Leucine zipper protein 1	LUZP1	Q86V48-S659	1.2472		1.3651	1.30615	0.0638272	YES
Q9NY27	Serine/threonine-protein phosphatase 4 regulatory subunit 2	PPP4R2	Q9NY27-S226	1.2468		1.0345	1.14065	0.131608
Q96RT1	Protein LAP2	ERBB2IP	Q96RT1-S857	1.2463	1.0816		1.16395	0.100056
Q8IYB3	Serine/arginine repetitive matrix protein 1	SRRM1	Q8IYB3-S616	1.246	1.0079		1.12695	0.149396
Q9H7N4	Splicing factor, arginine/serine-rich 19	SCAF1	Q9H7N4-S239	1.2452		1.4726	1.3589	0.118328	YES
Q9NQT8	Kinesin-like protein KIF13B	KIF13B	Q9NQT8-S1381	1.2435			1.2435	#DIV/0!
Q14978	Nucleolar and coiled-body phosphoprotein 1	NOLC1	Q14978-S698	1.243	0.78911	1.3074	1.11317	0.253767
Q9BVJ6	U3 small nucleolar RNA-associated protein 14 homolog A	UTP14A	Q9BVJ6-S31	1.243			1.243	#DIV/0!
Q9BVJ6	U3 small nucleolar RNA-associated protein 14 homolog A	UTP14A	Q9BVJ6-S29	1.243			1.243	#DIV/0!
Q13501	Sequestosome-1	SQSTM1	Q13501-T269	1.2429	1.0067	1.1582	1.13593	0.105344
Q96D71	RalBP1-associated Eps domain-containing protein 1	REPS1	Q96D71-S143	1.2428	0.90843		1.07561	0.219814
Q53GS9	U4/U6.U5 tri-snRNP-associated protein 2	USP39	Q53GS9-S82	1.2423	0.74837	1.2457	1.07879	0.265258
Q9H3Z4	DnaJ homolog subfamily C member 5	DNAJC5	Q9H3Z4-S10	1.2412	0.86252		1.05186	0.254565
P05386	60S acidic ribosomal protein P1;60S acidic ribosomal protein P2	RPLP1;RPLP2	P05386-S104	1.2402	1.1485	1.1703	1.18633	0.0403819
Q4G0J3	La-related protein 7	LARP7	Q4G0J3-S300	1.2402	1.0054	1.2657	1.17043	0.122596
Q9UQ35	Serine/arginine repetitive matrix protein 2	SRRM2	Q9UQ35-S1103	1.2401	0.9246	1.1788	1.1145	0.150103
Q07955	Serine/arginine-rich splicing factor 1	SRSF1	Q07955-S205	1.2399	0.97299	1.5387	1.25053	0.226308
P55196	Afadin	MLLT4	P55196-S1083	1.2396	0.78423		1.01192	0.318204
Q07889	Son of sevenless homolog 1	SOS1	Q07889-S1134	1.2396			1.2396	#DIV/0!
Q92466	DNA damage-binding protein 2	DDB2	Q92466-S24	1.2394	0.92869	1.1131	1.09373	0.142867
Q9NXZ1	Sarcoma antigen 1	SAGE1	Q9NXZ1-S241	1.2389	0.87278	1.1387	1.08346	0.174633
Q9NXZ1	Sarcoma antigen 1	SAGE1	Q9NXZ1-T233	1.2389	0.87278	1.1387	1.08346	0.174633
P46821	Microtubule-associated protein 1B;MAP1B heavy chain;MAP1 light chain LC1	MAP1B	P46821-T1633	1.2376	1.1298	1.1583	1.17523	0.0475304
Q13428	Treacle protein	TCOF1	Q13428-S982	1.2374	0.92203		1.07971	0.206536
Q13428	Treacle protein	TCOF1	Q13428-T983	1.2374	0.92203		1.07971	0.206536
Q9H1E3	Nuclear ubiquitous casein and cyclin-dependent kinase substrate 1	NUCKS1	Q9H1E3-S19	1.2374	0.99943	1.9056	1.38081	0.340234	YES
Q9C0C9	E2/E3 hybrid ubiquitin-protein ligase UBE2O	UBE2O	Q9C0C9-S87	1.2369	1.2542	1.1348	1.20863	0.0533859
Q9C0C9	E2/E3 hybrid ubiquitin-protein ligase UBE2O	UBE2O	Q9C0C9-S89	1.2369	1.2542	1.1348	1.20863	0.0533859
Q92508	Piezo-type mechanosensitive ion channel component 1	PIEZO1	Q92508-S1646	1.2367	1.021		1.12885	0.135114
Q8TD16	Protein bicaudal D homolog 2	BICD2	Q8TD16-S568	1.2361		1.0994	1.16775	0.0827758
Q8TD16	Protein bicaudal D homolog 2	BICD2	Q8TD16-S574	1.2361		1.0994	1.16775	0.0827758
P04049	RAF proto-oncogene serine/threonine-protein kinase;Serine/threonine-protein kinase A-Raf	RAF1;ARAF	P04049-S621	1.2357	0.90387	1.039	1.05952	0.15749
P51858	Hepatoma-derived growth factor	HDGF	P51858-S133	1.2354	1.1687	1.3464	1.25017	0.0718029
Q96F86	Enhancer of mRNA-decapping protein 3	EDC3	Q96F86-S131	1.2346			1.2346	#DIV/0!
O14974	Protein phosphatase 1 regulatory subunit 12A	PPP1R12A	O14974-S445	1.2333	0.98189	1.1762	1.13046	0.116587
P27824	Calnexin	CANX	P27824-S583	1.2324	0.79047	1.3206	1.11449	0.254873
O60841	Eukaryotic translation initiation factor 5B	EIF5B	O60841-S214	1.232	0.98233	1.1792	1.13118	0.116322
Q6PKG0	La-related protein 1	LARP1	Q6PKG0-S517	1.2315	0.89496	1.1327	1.08639	0.159229
O60832	H/ACA ribonucleoprotein complex subunit 4	DKC1	O60832-S494	1.2312	0.97932	1.0897	1.10007	0.114774
P09651	Heterogeneous nuclear ribonucleoprotein A1;Heterogeneous nuclear ribonucleoprotein A1, N-terminally processed	HNRNPA1	P09651-S368	1.2307	0.50698		0.86884	0.589001
P52292	Importin subunit alpha-1	KPNA2	P52292-S62	1.2295	0.90071	1.3169	1.14904	0.190988
P52292	Importin subunit alpha-1	KPNA2	P52292-T61	1.2295			1.2295	#DIV/0!
Q69YQ0	Cytospin-A	SPECC1L;SPECC1L-ADORA2A	Q69YQ0-S832	1.2291	0.83907	1.1866	1.08492	0.197224
Q9GZR7	ATP-dependent RNA helicase DDX24	DDX24	Q9GZR7-S82	1.2285	1.0945		1.1615	0.0815775
Q86U06	Probable RNA-binding protein 23	RBM23	Q86U06-S149	1.2281			1.2281	#DIV/0!
Q96T23	Remodeling and spacing factor 1	RSF1	Q96T23-S1345	1.228	0.99474	1.4214	1.21471	0.175877
Q9NPR2	Semaphorin-4B	SEMA4B	Q9NPR2-S825	1.2277	1.2933	1.7013	1.40743	0.182318	YES
P46821	Microtubule-associated protein 1B;MAP1B heavy chain;MAP1 light chain LC1	MAP1B	P46821-S1312	1.2274	0.9474	1.4642	1.213	0.213273
P51608	Methyl-CpG-binding protein 2	MECP2	P51608-S80	1.2271	0.9896	1.0249	1.08053	0.1186
Q15642	Cdc42-interacting protein 4	TRIP10	Q15642-S296	1.2264	1.1789	1.4685	1.29127	0.120281
Q13418	Integrin-linked protein kinase	ILK	Q13418-T332	1.2252	0.87813		1.05167	0.233359
Q9BZZ5	Apoptosis inhibitor 5	API5	Q9BZZ5-S462	1.2248	0.96564		1.09522	0.167321
Q6PD62	RNA polymerase-associated protein CTR9 homolog	CTR9	Q6PD62-S941	1.2245	0.82183	1.2713	1.10588	0.223445
Q6PD62	RNA polymerase-associated protein CTR9 homolog	CTR9	Q6PD62-S943	1.2245	0.82183	1.2713	1.10588	0.223445
O75351	Vacuolar protein sorting-associated protein 4B	VPS4B	O75351-S102	1.2243	0.80975	0.8846	0.972883	0.227084
P46821	Microtubule-associated protein 1B;MAP1B heavy chain;MAP1 light chain LC1	MAP1B	P46821-S1376	1.2239			1.2239	#DIV/0!
Q96I25	Splicing factor 45	RBM17	Q96I25-S155	1.2236	0.96881	1.6197	1.2707	0.258118
P07910	Heterogeneous nuclear ribonucleoproteins C1/C2	HNRNPC	P07910-S233	1.2235	1.0196	1.155	1.1327	0.0916068
H7C152	Autophagy-related protein 9A	ATG9A	Q7Z3C6-S735	1.2232	0.83201	1.1479	1.0677	0.194398
Q8TDD1	ATP-dependent RNA helicase DDX54	DDX54	Q8TDD1-S782	1.2231	0.84343	1.206	1.09084	0.196579
Q16666	Gamma-interferon-inducible protein 16	IFI16	Q16666-S106	1.2229			1.2229	#DIV/0!
P24534	Elongation factor 1-beta	EEF1B2	P24534-S106	1.2218		1.4318	1.3268	0.111918	YES
Q8IY81	pre-rRNA processing protein FTSJ3	FTSJ3	Q8IY81-S336	1.2215	0.90516	1.6107	1.24579	0.283673
Q8IY81	pre-rRNA processing protein FTSJ3	FTSJ3	Q8IY81-S335	1.2215	0.90516	1.6107	1.24579	0.283673
Q9Y3T9	Nucleolar complex protein 2 homolog	NOC2L	Q9Y3T9-S49	1.2214	1.174		1.1977	0.0279844
Q9Y3T9	Nucleolar complex protein 2 homolog	NOC2L	Q9Y3T9-S56	1.2214	0.83489		1.02815	0.265822
Q7Z333	Probable helicase senataxin	SETX	Q7Z333-S1017	1.2211			1.2211	#DIV/0!
Q7Z333	Probable helicase senataxin	SETX	Q7Z333-S1019	1.2211			1.2211	#DIV/0!
M0QZC1	RING finger protein 225	RNF225	M0QZC1-T115	1.2209	1.0468		1.13385	0.108575
P18754	Regulator of chromosome condensation	RCC1	P18754-S11	1.2203	1.0871	1.4647	1.25737	0.15231
Q12996	Cleavage stimulation factor subunit 3	CSTF3	Q12996-S691	1.2195	0.91987	1.3136	1.15099	0.178639
Q9UHB7	AF4/FMR2 family member 4	AFF4	Q9UHB7-S519	1.2189		1.1132	1.16605	0.0640978
P09884	DNA polymerase alpha catalytic subunit	POLA1	P09884-S209	1.2175	0.94185		1.07967	0.18053
Q9NYF8	Bcl-2-associated transcription factor 1	BCLAF1	Q9NYF8-S287	1.2173	0.87832	1.8269	1.30751	0.367632	YES
Q3KQU3	MAP7 domain-containing protein 1	MAP7D1	Q3KQU3-S548	1.217	0.95039	1.193	1.12013	0.131671
Q3KQU3	MAP7 domain-containing protein 1	MAP7D1	Q3KQU3-S552	1.217	0.95039	1.193	1.12013	0.131671
Q3KQU3	MAP7 domain-containing protein 1	MAP7D1	Q3KQU3-S544	1.217	0.95039	1.193	1.12013	0.131671
Q13547	Histone deacetylase 1	HDAC1	Q13547-S393	1.217	0.73422	0.94669	0.96597	0.250491
P26358	DNA (cytosine-5)-methyltransferase 1	DNMT1	P26358-S714	1.2169		1.0357	1.1263	0.11376
P04637	Cellular tumor antigen p53	TP53	P04637-S315	1.216	2.3776	1.264	1.6192	0.405899	YES
Q9NTI5	Sister chromatid cohesion protein PDS5 homolog B	PDS5B	Q9NTI5-T1381	1.2157	1.8854		1.55055	0.305407	YES
Q13185	Chromobox protein homolog 3	CBX3	Q13185-S99	1.2146	0.93096	1.3043	1.14995	0.169472
Q7L014	Probable ATP-dependent RNA helicase DDX46	DDX46	Q7L014-T556	1.2146	0.9001		1.05735	0.210323
Q7L014	Probable ATP-dependent RNA helicase DDX46	DDX46	Q7L014-T562	1.2146	0.9001		1.05735	0.210323
O60841	Eukaryotic translation initiation factor 5B	EIF5B	O60841-S137	1.2141	0.85337	1.1404	1.06929	0.178238
O60841	Eukaryotic translation initiation factor 5B	EIF5B	O60841-S135	1.2141	0.85337	1.1404	1.06929	0.178238
Q3KQU3	MAP7 domain-containing protein 1	MAP7D1	Q3KQU3-S113	1.2138	0.84396	0.81825	0.95867	0.230864
Q9Y385	Ubiquitin-conjugating enzyme E2 J1	UBE2J1	Q9Y385-S266	1.2137			1.2137	#DIV/0!
Q9UHB6	LIM domain and actin-binding protein 1	LIMA1	Q9UHB6-S609	1.2127	0.88635	1.3426	1.14722	0.204903
Q6PKG0	La-related protein 1	LARP1	Q6PKG0-S1040	1.2127	0.93902	1.5835	1.24507	0.25979
Q13427	Peptidyl-prolyl cis-trans isomerase G	PPIG	Q13427-S716	1.2117			1.2117	#DIV/0!
Q9UQ35	Serine/arginine repetitive matrix protein 2	SRRM2	Q9UQ35-S377	1.2105		1.1057	1.1581	0.0639882
Q9UQ35	Serine/arginine repetitive matrix protein 2	SRRM2	Q9UQ35-S398	1.2105		1.1057	1.1581	0.0639882
Q9NYF8	Bcl-2-associated transcription factor 1	BCLAF1	Q9NYF8-S268	1.2104			1.2104	#DIV/0!
Q96RL1	BRCA1-A complex subunit RAP80	UIMC1	Q96RL1-S677	1.2094			1.2094	#DIV/0!
Q8N8A6	ATP-dependent RNA helicase DDX51	DDX51	Q8N8A6-S83	1.2087	0.91133		1.06001	0.198367
P51858	Hepatoma-derived growth factor	HDGF	P51858-S165	1.2085	1.164	1.3725	1.24833	0.0879647
Q01082	Spectrin beta chain, non-erythrocytic 1	SPTBN1	Q01082-S2102	1.2083	0.89366		1.05098	0.211692
Q9UFC0	Leucine-rich repeat and WD repeat-containing protein 1	LRWD1	Q9UFC0-S212	1.208		1.0711	1.13955	0.0849484
Q9UQ35	Serine/arginine repetitive matrix protein 2	SRRM2	Q9UQ35-S1727	1.2078	0.91094	1.3864	1.16838	0.205557
Q9UQ35	Serine/arginine repetitive matrix protein 2	SRRM2	Q9UQ35-S1729	1.2078	0.91094	1.3864	1.16838	0.205557
Q9UQ35	Serine/arginine repetitive matrix protein 2	SRRM2	Q9UQ35-S1731	1.2078	0.91094	1.3864	1.16838	0.205557
Q9UQ35	Serine/arginine repetitive matrix protein 2	SRRM2	Q9UQ35-S1732	1.2078	0.91094	1.3864	1.16838	0.205557
Q9NZ63	Uncharacterized protein C9orf78	C9orf78	Q9NZ63-S261	1.2074	0.94516		1.07628	0.172289
Q86TB9	Protein PAT1 homolog 1	PATL1	Q86TB9-S179	1.2072	0.82985	1.3224	1.11982	0.230073
P18858	DNA ligase 1	LIG1	P18858-S141	1.2063	0.95225	1.3138	1.15745	0.160404
Q9NQC3	Reticulon-4	RTN4	Q9NQC3-S13	1.2059			1.2059	#DIV/0!
Q09666	Neuroblast differentiation-associated protein AHNAK	AHNAK	Q09666-S216	1.2054	0.90004	1.328	1.14448	0.192566
Q9UQ35	Serine/arginine repetitive matrix protein 2	SRRM2	Q9UQ35-S2694	1.2035	0.77942	1.203	1.06197	0.230419
O60832	H/ACA ribonucleoprotein complex subunit 4	DKC1	O60832-S485	1.2035	0.76758	1.2182	1.06309	0.240833
Q9UHB6	LIM domain and actin-binding protein 1	LIMA1	Q9UHB6-S362	1.2024	0.94904	1.3345	1.16198	0.168577
Q9NQC3	Reticulon-4	RTN4	Q9NQC3-S15	1.2019	1.175	1.1157	1.1642	0.0378828
Q6PEW0	Inactive serine protease 54	PRSS54	Q6PEW0-S207	1.2014	0.99298		1.09719	0.134321
Q6PEW0	Inactive serine protease 54	PRSS54	Q6PEW0-T203	1.2014	0.99298		1.09719	0.134321
Q6PEW0	Inactive serine protease 54	PRSS54	Q6PEW0-T209	1.2014	0.99298		1.09719	0.134321
Q8NEY8	Periphilin-1	PPHLN1	Q8NEY8-S201	1.199	0.82458		1.01179	0.26167
P51608	Methyl-CpG-binding protein 2	MECP2	P51608-S78	1.1988			1.1988	#DIV/0!
Q15648	Mediator of RNA polymerase II transcription subunit 1	MED1	Q15648-S1155	1.1984	1.7878		1.4931	0.27913	YES
O75369	Filamin-B	FLNB	O75369-S2478	1.1981	0.56884		0.88347	0.503644
O95453	Poly(A)-specific ribonuclease PARN	PARN	O95453-S619	1.1979	0.88857	1.112	1.06616	0.149771
Q9BTV5	Fibronectin type III and SPRY domain-containing protein 1	FSD1	Q9BTV5-S486	1.1978		1.0445	1.12115	0.096686
Q03252	Lamin-B2	LMNB2	Q03252-S422	1.1978	0.86985		1.03382	0.224308
Q01082	Spectrin beta chain, non-erythrocytic 1	SPTBN1	Q01082-S2169	1.1963	0.97035	1.5298	1.23215	0.228416
P16070	CD44 antigen	CD44	P16070-S697	1.196	0.85754		1.02677	0.233088
Q09666	Neuroblast differentiation-associated protein AHNAK	AHNAK	Q09666-S5763	1.1953	0.82803	1.2649	1.09608	0.214154
P23193	Transcription elongation factor A protein 1	TCEA1	P23193-S100	1.1951	1.2409	1.2643	1.23343	0.0285375
P49736	DNA replication licensing factor MCM2	MCM2	P49736-S139	1.1951	0.83067	1.2536	1.09312	0.209643
Q96ST2	Protein IWS1 homolog	IWS1	Q96ST2-S440	1.1947	0.96952	1.2763	1.14684	0.138547
Q96ST2	Protein IWS1 homolog	IWS1	Q96ST2-S438	1.1947	0.96952	1.2763	1.14684	0.138547
Q9NTI5	Sister chromatid cohesion protein PDS5 homolog B	PDS5B	Q9NTI5-S1362	1.1946			1.1946	#DIV/0!
P07900	Heat shock protein HSP 90-alpha	HSP90AA1	P07900-S231	1.1941	0.86426		1.02918	0.226619
Q99590	Protein SCAF11	SCAF11	Q99590-S878	1.1932	0.99825		1.09573	0.125808
Q99590	Protein SCAF11	SCAF11	Q99590-S880	1.1932	0.99825		1.09573	0.125808
Q99590	Protein SCAF11	SCAF11	Q99590-S882	1.1932	0.99825		1.09573	0.125808
Q08AD1	Calmodulin-regulated spectrin-associated protein 2	CAMSAP2	Q08AD1-S464	1.1931	1.129	1.3741	1.23207	0.103169
O60271	C-Jun-amino-terminal kinase-interacting protein 4	SPAG9	O60271-S329	1.1931	0.92234		1.05772	0.181008
O60271	C-Jun-amino-terminal kinase-interacting protein 4	SPAG9	O60271-S332	1.1931	0.92234	0.68543	0.933623	0.272083
Q9UQ35	Serine/arginine repetitive matrix protein 2	SRRM2	Q9UQ35-S2412	1.1927	1.0581		1.1254	0.0845713
Q9H6S0	Probable ATP-dependent RNA helicase YTHDC2	YTHDC2	Q9H6S0-S1202	1.1925			1.1925	#DIV/0!
Q8IYB3	Serine/arginine repetitive matrix protein 1	SRRM1	Q8IYB3-S450	1.192	0.89201	1.2969	1.12697	0.186458
O76021	Ribosomal L1 domain-containing protein 1	RSL1D1	O76021-T358	1.1916	0.88698		1.03929	0.207256
Q96JM3	Chromosome alignment-maintaining phosphoprotein 1	CHAMP1	Q96JM3-S214	1.1915	0.88879	1.1146	1.06496	0.147743
Q32MZ4	Leucine-rich repeat flightless-interacting protein 1	LRRFIP1	Q32MZ4-S714	1.1903	0.9082		1.04925	0.190112
Q9H1E3	Nuclear ubiquitous casein and cyclin-dependent kinase substrate 1	NUCKS1	Q9H1E3-S79	1.1891	0.8773		1.0332	0.213391
Q9H1E3	Nuclear ubiquitous casein and cyclin-dependent kinase substrate 1	NUCKS1	Q9H1E3-S75	1.1891	0.8773		1.0332	0.213391
P31323	cAMP-dependent protein kinase type II-beta regulatory subunit	PRKAR2B	P31323-S114	1.1881		1.1326	1.16035	0.0338212
O43765	Small glutamine-rich tetratricopeptide repeat-containing protein alpha	SGTA	O43765-S77	1.1874		0.92469	1.05605	0.175905
Q07955	Serine/arginine-rich splicing factor 1	SRSF1	Q07955-S201	1.187	1.3011		1.24405	0.0648534
Q15942	Zyxin	ZYX	Q15942-S259	1.1869	0.80758		0.99724	0.268962
Q8IZD4	mRNA-decapping enzyme 1B	DCP1B	Q8IZD4-S275	1.1868		1.8113	1.49905	0.294579	YES
Q86X53	Glutamate-rich protein 1	ERICH1	Q86X53-S238	1.1863	0.97577	1.3096	1.15722	0.14587
Q9UKJ3	G patch domain-containing protein 8	GPATCH8	Q9UKJ3-S740	1.1859	1.064	1.1642	1.13803	0.0571392
Q9NVM6	DnaJ homolog subfamily C member 17	DNAJC17	Q9NVM6-S112	1.1859	0.85923		1.02256	0.225893
Q96S55	ATPase WRNIP1	WRNIP1	Q96S55-S153	1.1843	0.90982		1.04706	0.185363
Q5VTR2	E3 ubiquitin-protein ligase BRE1A	RNF20	Q5VTR2-S138	1.1842	0.89317	1.2421	1.10649	0.168998
Q9NR19	Acetyl-coenzyme A synthetase, cytoplasmic	ACSS2	Q9NR19-S30	1.1836	1.1738		1.1787	0.00587906
O43294	Transforming growth factor beta-1-induced transcript 1 protein	TGFB1I1	O43294-S403	1.1836	0.91528		1.04944	0.180793
Q16555	Dihydropyrimidinase-related protein 2	DPYSL2	Q16555-S518	1.1826	0.63527	0.96039	0.926087	0.297243
Q16555	Dihydropyrimidinase-related protein 2	DPYSL2	Q16555-T521	1.1826	0.73366	2.125	1.34709	0.527141
Q15149	Plectin	PLEC	Q15149-S4386	1.1824	0.90734	1.152	1.08058	0.139553
Q9NQW6	Actin-binding protein anillin	ANLN	Q9NQW6-S323	1.1822	0.91316		1.04768	0.181582
O94979	Protein transport protein Sec31A	SEC31A	O94979-S799	1.1819	0.97271	1.3096	1.15474	0.147289
Q7Z2W4	Zinc finger CCCH-type antiviral protein 1	ZC3HAV1	Q7Z2W4-S284	1.1805	0.79799		0.989245	0.273416
P55884	Eukaryotic translation initiation factor 3 subunit B	EIF3B	P55884-S119	1.1794			1.1794	#DIV/0!
O15014	Zinc finger protein 609	ZNF609	O15014-S846	1.1791	0.92992	0.96763	1.02555	0.130962
O15014	Zinc finger protein 609	ZNF609	O15014-S849	1.1791	0.92992	0.96763	1.02555	0.130962
Q9UQ35	Serine/arginine repetitive matrix protein 2	SRRM2	Q9UQ35-S901	1.1786	1.143		1.1608	0.0216859
Q14684	Ribosomal RNA processing protein 1 homolog B	RRP1B	Q14684-S513	1.1786	1.0833	1.3658	1.20923	0.118852
Q9UQ35	Serine/arginine repetitive matrix protein 2	SRRM2	Q9UQ35-S902	1.1786	0.97374		1.07617	0.134605
O43432	Eukaryotic translation initiation factor 4 gamma 3	EIF4G3	O43432-S495	1.1774	0.86228	0.99469	1.01146	0.156435
Q9NTJ3	Structural maintenance of chromosomes protein 4	SMC4	Q9NTJ3-S41	1.1772	0.96634	1.3445	1.16268	0.162984
Q7L2J0	7SK snRNA methylphosphate capping enzyme	MEPCE	Q7L2J0-S152	1.1764		1.4682	1.3223	0.156042	YES
P46087	Probable 28S rRNA (cytosine(4447)-C(5))-methyltransferase	NOP2	P46087-S786	1.1763	0.93179	1.111	1.07303	0.117984
Q13242	Serine/arginine-rich splicing factor 9	SRSF9	Q13242-S211	1.1752	0.93826	1.7091	1.27419	0.309875
O43847	Nardilysin	NRD1	O43847-S96	1.1746	0.92155	1.0101	1.03542	0.124018
P29692	Elongation factor 1-delta	EEF1D	P29692-S162	1.173		1.3223	1.24765	0.0846159
Q12888	Tumor suppressor p53-binding protein 1	TP53BP1	Q12888-S379	1.1727	1.0566		1.11465	0.073651
Q00839	Heterogeneous nuclear ribonucleoprotein U	HNRNPU	Q00839-S4	1.1724	0.91454		1.04347	0.174739
Q16643	Drebrin	DBN1	Q16643-S142	1.172	0.71739	1.043	0.977463	0.239685
P51991	Heterogeneous nuclear ribonucleoprotein A3	HNRNPA3	P51991-S358	1.1719	1.5171	1.3643	1.3511	0.128028	YES
Q6UX15	Layilin	LAYN	Q6UX15-S299	1.1714	0.62901	0.98438	0.928263	0.296807
O60271	C-Jun-amino-terminal kinase-interacting protein 4	SPAG9	O60271-S733	1.1711	1.3099	0.66773	1.04958	0.321932
Q92538	Golgi-specific brefeldin A-resistance guanine nucleotide exchange factor 1	GBF1	Q92538-S1318	1.1703	1.007		1.08865	0.106068
A0A2R8Y3M9	Complement factor I;Complement factor I heavy chain;Complement factor I light chain	CFI	P05156-T425	1.1703			1.1703	#DIV/0!
Q8IYB3	Serine/arginine repetitive matrix protein 1	SRRM1	Q8IYB3-T581	1.1695		1.2772	1.22335	0.0622515
Q9BW71	HIRA-interacting protein 3	HIRIP3	Q9BW71-S330	1.1692	0.89599		1.03259	0.18709
Q9BW71	HIRA-interacting protein 3	HIRIP3	Q9BW71-S332	1.1692	0.89599		1.03259	0.18709
Q9BW71	HIRA-interacting protein 3	HIRIP3	Q9BW71-S333	1.1692	0.89599		1.03259	0.18709
Q0ZGT2	Nexilin	NEXN	Q0ZGT2-S80	1.169	1.0264	1.2086	1.13467	0.0844561
P46821	Microtubule-associated protein 1B;MAP1B heavy chain;MAP1 light chain LC1	MAP1B	P46821-S1324	1.1688			1.1688	#DIV/0!
O75781	Paralemmin-1	PALM	O75781-T158	1.1684	0.98028		1.07434	0.123816
O75781	Paralemmin-1	PALM	O75781-T154	1.1684	0.98028		1.07434	0.123816
Q8NC51	Plasminogen activator inhibitor 1 RNA-binding protein	SERBP1	Q8NC51-S205	1.1684			1.1684	#DIV/0!
Q13586	Stromal interaction molecule 1	STIM1	Q13586-S620	1.1676			1.1676	#DIV/0!
P46821	Microtubule-associated protein 1B;MAP1B heavy chain;MAP1 light chain LC1	MAP1B	P46821-S1378	1.1674	0.81523	1.5864	1.18968	0.324514
Q9Y388	RNA-binding motif protein, X-linked 2	RBMX2	Q9Y388-S188	1.1674			1.1674	#DIV/0!
Q9Y608	Leucine-rich repeat flightless-interacting protein 2	LRRFIP2	Q9Y608-S323	1.1673			1.1673	#DIV/0!
Q9Y608	Leucine-rich repeat flightless-interacting protein 2	LRRFIP2	Q9Y608-S320	1.1673			1.1673	#DIV/0!
Q9UQ35	Serine/arginine repetitive matrix protein 2	SRRM2	Q9UQ35-S908	1.1671	0.97374		1.07042	0.127731
Q7Z6Z7	E3 ubiquitin-protein ligase HUWE1	HUWE1	Q7Z6Z7-S1907	1.1669	0.92645	1.0736	1.05565	0.114835
Q9Y520	Protein PRRC2C	PRRC2C	Q9Y520-S2105	1.1655	0.91461	1.0835	1.05454	0.121312
Q8NE71	ATP-binding cassette sub-family F member 1	ABCF1	Q8NE71-S105	1.165	0.93776	1.1442	1.08232	0.116069
Q8TB61	Adenosine 3'-phospho 5'-phosphosulfate transporter 1	SLC35B2	Q8TB61-S427	1.1643	1.3009		1.2326	0.0783634
Q9Y5J1	U3 small nucleolar RNA-associated protein 18 homolog	UTP18	Q9Y5J1-S210	1.1642	0.9918		1.078	0.113085
Q9BSJ6	Protein FAM64A	FAM64A	Q9BSJ6-S131	1.1626	0.9769		1.06975	0.122748
Q96ST2	Protein IWS1 homolog	IWS1	Q96ST2-S377	1.1625	1.1087	1.155	1.14207	0.025514
Q07666	KH domain-containing, RNA-binding, signal transduction-associated protein 1	KHDRBS1	Q07666-S18	1.1619			1.1619	#DIV/0!
P49006	MARCKS-related protein	MARCKSL1	P49006-T148	1.1612	1.2498	2.3315	1.58083	0.41219	YES
Q9BTC0	Death-inducer obliterator 1	DIDO1	Q9BTC0-S1456	1.1605	0.9877	1.3239	1.15737	0.145262
O60343	TBC1 domain family member 4	TBC1D4	O60343-S588	1.1603	0.76203	1.0138	0.97871	0.205822
Q6IQ49	Protein SDE2 homolog	SDE2	Q6IQ49-S278	1.1596		1.6302	1.3949	0.238558	YES
Q15019	Septin-2	2019-09-02	Q15019-S218	1.1593	0.90384	1.1626	1.07525	0.138063
P01229	Lutropin subunit beta	LHB	P01229-S118	1.1559	1.0054		1.08065	0.0984774
Q8IYB3	Serine/arginine repetitive matrix protein 1	SRRM1	Q8IYB3-S713	1.1558	0.84995	1.2397	1.08182	0.189623
Q8IYB3	Serine/arginine repetitive matrix protein 1	SRRM1	Q8IYB3-S717	1.1558	0.84995		1.00287	0.215649
Q9UQ35	Serine/arginine repetitive matrix protein 2	SRRM2	Q9UQ35-S910	1.1558	0.82981		0.992805	0.23218
Q9UKV3	Apoptotic chromatin condensation inducer in the nucleus	ACIN1	Q9UKV3-S1004	1.1553		1.1592	1.15725	0.00238299
Q8IYB3	Serine/arginine repetitive matrix protein 1	SRRM1	Q8IYB3-S402	1.1549	1.0396	1.2443	1.14627	0.0895278
Q8IYB3	Serine/arginine repetitive matrix protein 1	SRRM1	Q8IYB3-T406	1.1549	1.0396	1.2443	1.14627	0.0895278
Q4ADV7	RAB6A-GEF complex partner protein 1	RIC1	Q4ADV7-S1017	1.1545			1.1545	#DIV/0!
Q6PKG0	La-related protein 1	LARP1	Q6PKG0-S548	1.1538		1.116	1.1349	0.0235515
Q7Z4V5	Hepatoma-derived growth factor-related protein 2	HDGFRP2	Q7Z4V5-S664	1.1536	1.0006	1.4181	1.19077	0.177379
Q92615	La-related protein 4B	LARP4B	Q92615-S568	1.1535	0.61918	1.3509	1.04119	0.36359
Q63HN8	E3 ubiquitin-protein ligase RNF213	RNF213	Q63HN8-S1258	1.1531	1.2116	1.4025	1.25573	0.103864
Q9NZI8	Insulin-like growth factor 2 mRNA-binding protein 1	IGF2BP1	Q9NZI8-S181	1.1527	0.87784	1.1955	1.07535	0.160301
Q9NYV4	Cyclin-dependent kinase 12	CDK12	Q9NYV4-S1083	1.152	0.8614		1.0067	0.204118
O15056	Synaptojanin-2	SYNJ2	O15056-S125	1.1518	0.7681		0.95995	0.282636
O15056	Synaptojanin-2	SYNJ2	O15056-S126	1.1518	0.7681		0.95995	0.282636
O15056	Synaptojanin-2	SYNJ2	O15056-S132	1.1518	0.7681		0.95995	0.282636
Q9H788	SH2 domain-containing protein 4A	SH2D4A	Q9H788-S315	1.1513	0.86301	1.4605	1.15827	0.257976
Q13242	Serine/arginine-rich splicing factor 9	SRSF9	Q13242-S189	1.1508	0.95149	1.263	1.12176	0.140646
Q14315	Filamin-C	FLNC	Q14315-S2233	1.1502	0.73702	1.1057	0.99764	0.227334
Q7Z460	CLIP-associating protein 1	CLASP1	Q7Z460-S600	1.1486	0.73975	1.1337	1.00735	0.230176
O43663	Protein regulator of cytokinesis 1	PRC1	O43663-S466	1.1485	0.80864		0.97857	0.24558
O15231	Zinc finger protein 185	ZNF185	O15231-S453	1.1484	0.98649	1.348	1.16096	0.155976
P52948	Nuclear pore complex protein Nup98-Nup96;Nuclear pore complex protein Nup98;Nuclear pore complex protein Nup96	NUP98	P52948-S888	1.148	0.92509	1.1933	1.0888	0.131863
Q8NB66	Protein unc-13 homolog C	UNC13C	Q8NB66-S190	1.1477			1.1477	#DIV/0!
Q8NB66	Protein unc-13 homolog C	UNC13C	Q8NB66-S198	1.1477			1.1477	#DIV/0!
Q8NB66	Protein unc-13 homolog C	UNC13C	Q8NB66-S195	1.1477			1.1477	#DIV/0!
Q8NB66	Protein unc-13 homolog C	UNC13C	Q8NB66-S196	1.1477			1.1477	#DIV/0!
Q8NB66	Protein unc-13 homolog C	UNC13C	Q8NB66-S201	1.1477			1.1477	#DIV/0!
Q8NB66	Protein unc-13 homolog C	UNC13C	Q8NB66-T202	1.1477			1.1477	#DIV/0!
P21333	Filamin-A	FLNA	P21333-S2152	1.1458	0.93178	1.1854	1.08766	0.125444
Q9UKR8	Tetraspanin-16	TSPAN16	Q9UKR8-S10	1.1445	1.0009		1.0727	0.0946588
Q9UKR8	Tetraspanin-16	TSPAN16	Q9UKR8-Y8	1.1445	1.0009		1.0727	0.0946588
Q9UQ35	Serine/arginine repetitive matrix protein 2	SRRM2	Q9UQ35-S435	1.1444	0.83697	1.3398	1.10706	0.228973
Q9UQ35	Serine/arginine repetitive matrix protein 2	SRRM2	Q9UQ35-S436	1.1444	0.83697	1.3398	1.10706	0.228973
Q9UQ35	Serine/arginine repetitive matrix protein 2	SRRM2	Q9UQ35-S437	1.1444	0.83697	1.3398	1.10706	0.228973
Q9UQ35	Serine/arginine repetitive matrix protein 2	SRRM2	Q9UQ35-S440	1.1444	0.83697	1.3398	1.10706	0.228973
P18583	Protein SON	SON	P18583-S2009	1.1426	0.73511		0.938855	0.306905
P27816	Microtubule-associated protein 4	MAP4	P27816-T521	1.142	1.1514	1.2495	1.18097	0.0504141
P42696	RNA-binding protein 34	RBM34	P42696-S14	1.1417		1.0713	1.1065	0.044989
P46821	Microtubule-associated protein 1B;MAP1B heavy chain;MAP1 light chain LC1	MAP1B	P46821-S1389	1.1394	1.0056	1.6864	1.27713	0.282425
Q9NYF8	Bcl-2-associated transcription factor 1	BCLAF1	Q9NYF8-S285	1.1389	0.86919	1.1426	1.05023	0.149297
Q15154	Pericentriolar material 1 protein	PCM1	Q15154-S1765	1.1385		2.1607	1.6496	0.43817	YES
Q15154	Pericentriolar material 1 protein	PCM1	Q15154-S1768	1.1385		2.1607	1.6496	0.43817	YES
Q92922	SWI/SNF complex subunit SMARCC1	SMARCC1	Q92922-T335	1.1382		1.1831	1.16065	0.0273546
O43847	Nardilysin	NRD1	O43847-S94	1.1378	0.88051	1.0326	1.01697	0.127197
Q13427	Peptidyl-prolyl cis-trans isomerase G	PPIG	Q13427-S687	1.1378	0.67642	1.3126	1.04227	0.315341
Q03252	Lamin-B2	LMNB2	Q03252-S421	1.1374			1.1374	#DIV/0!
P67809	Nuclease-sensitive element-binding protein 1	YBX1	P67809-Y158	1.1364			1.1364	#DIV/0!
Q14980	Nuclear mitotic apparatus protein 1	NUMA1	Q14980-T2000	1.1359		2.234	1.68495	0.460829	YES
Q6UWH4	Protein FAM198B	FAM198B	Q6UWH4-S203	1.1351			1.1351	#DIV/0!
P17096	High mobility group protein HMG-I/HMG-Y	HMGA1	P17096-S99	1.1332	0.82075	1.3108	1.08825	0.227979
P17858	ATP-dependent 6-phosphofructokinase, liver type	PFKL	P17858-S775	1.1325	0.81963	1.7778	1.24331	0.392985
P07355	Annexin A2;Putative annexin A2-like protein	ANXA2;ANXA2P2	P07355-S127	1.1324			1.1324	#DIV/0!
Q5VT52	Regulation of nuclear pre-mRNA domain-containing protein 2	RPRD2	Q5VT52-T723	1.1322		1.5786	1.3554	0.232885	YES
Q9H1E3	Nuclear ubiquitous casein and cyclin-dependent kinase substrate 1	NUCKS1	Q9H1E3-S54	1.1321	0.94179	1.2869	1.12026	0.154302
Q8TB72	Pumilio homolog 2	PUM2	Q8TB72-S182	1.1321	0.91963	1.3609	1.13754	0.194002
O75643	U5 small nuclear ribonucleoprotein 200 kDa helicase	SNRNP200	O75643-S225	1.1313	0.91731	1.1453	1.06464	0.120023
Q8N9T8	Protein KRI1 homolog	KRI1	Q8N9T8-S136	1.1311	0.80074	1.2095	1.04711	0.207176
P27708	CAD protein;Glutamine-dependent carbamoyl-phosphate synthase;Aspartate carbamoyltransferase;Dihydroorotase	CAD	P27708-S1859	1.13	0.88405	1.0423	1.01878	0.122352
Q9Y5T5	Ubiquitin carboxyl-terminal hydrolase 16	USP16	Q9Y5T5-S415	1.1294		1.0334	1.0814	0.0627726
P18583	Protein SON	SON	P18583-T282	1.1291		1.3369	1.233	0.11917
Q16555	Dihydropyrimidinase-related protein 2	DPYSL2	Q16555-S522	1.1288	0.73366	2.125	1.32915	0.539427
P25788	Proteasome subunit alpha type-3	PSMA3	P25788-S250	1.1281	0.7754	1.3006	1.06803	0.25065
Q86SQ0	Pleckstrin homology-like domain family B member 2	PHLDB2	Q86SQ0-S415	1.1265	0.96747	1.0303	1.04142	0.0769105
Q9UPP2	IQ motif and SEC7 domain-containing protein 3	IQSEC3	Q9UPP2-S269	1.1262			1.1262	#DIV/0!
Q8IYB3	Serine/arginine repetitive matrix protein 1	SRRM1	Q8IYB3-S560	1.1259	0.72437		0.925135	0.306901
Q8IYB3	Serine/arginine repetitive matrix protein 1	SRRM1	Q8IYB3-S562	1.1259	0.72437		0.925135	0.306901
Q8IYB3	Serine/arginine repetitive matrix protein 1	SRRM1	Q8IYB3-S748	1.1257	0.78255	1.569	1.15908	0.340171
O75475	PC4 and SFRS1-interacting protein	PSIP1	O75475-T122	1.1255	1.0942		1.10985	0.0199418
Q15459	Splicing factor 3A subunit 1	SF3A1	Q15459-S329	1.1252	1.0777	1.2219	1.1416	0.0643707
Q13017	Rho GTPase-activating protein 5	ARHGAP5	Q13017-S1218	1.1251	1.0839	1.6217	1.2769	0.234408
Q13017	Rho GTPase-activating protein 5	ARHGAP5	Q13017-T1217	1.1251	1.0839	1.6217	1.2769	0.234408
O75400	Pre-mRNA-processing factor 40 homolog A	PRPF40A	O75400-S888	1.1247	1.2176	1.1393	1.16053	0.0430469
P08621	U1 small nuclear ribonucleoprotein 70 kDa	SNRNP70	P08621-S226	1.1246	0.98955		1.05707	0.0903387
P50613	Cyclin-dependent kinase 7	CDK7	P50613-Y169	1.1233	1.0177		1.0705	0.0697529
Q09666	Neuroblast differentiation-associated protein AHNAK	AHNAK	Q09666-S5752	1.1222	0.60985	1.2039	0.97865	0.329016
Q8NE71	ATP-binding cassette sub-family F member 1	ABCF1	Q8NE71-S228	1.1219	0.88394	0.95107	0.985637	0.124476
P46821	Microtubule-associated protein 1B;MAP1B heavy chain;MAP1 light chain LC1	MAP1B	P46821-S1666	1.1213			1.1213	#DIV/0!
Q8NAP3	Zinc finger and BTB domain-containing protein 38	ZBTB38	Q8NAP3-S307	1.1204			1.1204	#DIV/0!
Q8NAP3	Zinc finger and BTB domain-containing protein 38	ZBTB38	Q8NAP3-S309	1.1204			1.1204	#DIV/0!
Q9H4H8	Protein FAM83D	FAM83D	Q9H4H8-S462	1.1198	0.9348		1.0273	0.127338
Q9H4H8	Protein FAM83D	FAM83D	Q9H4H8-S458	1.1198	0.9348		1.0273	0.127338
Q09666	Neuroblast differentiation-associated protein AHNAK	AHNAK	Q09666-S5749	1.1192	0.74818	1.4397	1.10236	0.313933
Q92733	Proline-rich protein PRCC	PRCC	Q92733-T261	1.1191	1.2489		1.184	0.077519
Q92733	Proline-rich protein PRCC	PRCC	Q92733-S267	1.1191	1.2489	1.4555	1.2745	0.133115
O43379	WD repeat-containing protein 62	WDR62	O43379-S49	1.1187		0.92407	1.02138	0.134743
P55201	Peregrin	BRPF1	P55201-T890	1.1184			1.1184	#DIV/0!
Q9UQ35	Serine/arginine repetitive matrix protein 2	SRRM2	Q9UQ35-S1694	1.1181	0.97542		1.04676	0.0963831
Q9UQ35	Serine/arginine repetitive matrix protein 2	SRRM2	Q9UQ35-S1691	1.1181	0.67535		0.896725	0.349128
Q96T60	Bifunctional polynucleotide phosphatase/kinase;Polynucleotide 3'-phosphatase;Polynucleotide 5'-hydroxyl-kinase	PNKP	Q96T60-T118	1.1177	0.71225	1.1085	0.979483	0.236325
P55795	Heterogeneous nuclear ribonucleoprotein H2;Heterogeneous nuclear ribonucleoprotein H;Heterogeneous nuclear ribonucleoprotein H, N-terminally processed	HNRNPH2;HNRNPH1	P55795-S104	1.1175			1.1175	#DIV/0!
Q9NRM1	Enamelin	ENAM	Q9NRM1-S635	1.117	0.86165		0.989325	0.182508
Q9NRM1	Enamelin	ENAM	Q9NRM1-Y638	1.117	0.86165		0.989325	0.182508
Q13177	Serine/threonine-protein kinase PAK 2;PAK-2p27;PAK-2p34	PAK2	Q13177-S141	1.1166	0.80234	0.96413	0.961023	0.163527
P16333	Cytoplasmic protein NCK1	NCK1	P16333-S85	1.1165	0.89522	1.3152	1.10897	0.189447
Q9BY44	Eukaryotic translation initiation factor 2A;Eukaryotic translation initiation factor 2A, N-terminally processed	EIF2A	Q9BY44-S503	1.1163	0.81409		0.965195	0.221401
P27824	Calnexin	CANX	P27824-S564	1.1143	0.91975	0.90827	0.980773	0.11805
Q7RTP6	Protein-methionine sulfoxide oxidase MICAL3	MICAL3	Q7RTP6-Y1747	1.1138			1.1138	#DIV/0!
P67809	Nuclease-sensitive element-binding protein 1	YBX1	P67809-S167	1.1133	0.88492		0.99911	0.161633
Q13428	Treacle protein	TCOF1	Q13428-S1111	1.1132		1.2831	1.19815	0.100269
Q9UQ35	Serine/arginine repetitive matrix protein 2	SRRM2	Q9UQ35-S875	1.1129		1.459	1.28595	0.19031
Q15154	Pericentriolar material 1 protein	PCM1	Q15154-S65	1.1126	0.81262		0.96261	0.220357
P51858	Hepatoma-derived growth factor	HDGF	P51858-S132	1.1118	1.1687	1.0868	1.12243	0.0373943
Q8IU81	Interferon regulatory factor 2-binding protein 1	IRF2BP1	Q8IU81-S384	1.1105	0.88343		0.996965	0.161052
Q7Z460	CLIP-associating protein 1	CLASP1	Q7Z460-S646	1.1091	0.76174	0.97858	0.949807	0.184731
Q96ST2	Protein IWS1 homolog	IWS1	Q96ST2-S398	1.1087	1.152		1.13035	0.0270869
Q96ST2	Protein IWS1 homolog	IWS1	Q96ST2-S400	1.1087	1.152		1.13035	0.0270869
Q16555	Dihydropyrimidinase-related protein 2	DPYSL2	Q16555-T514	1.1078	0.81556	0.74949	0.89095	0.21402
Q14677	Clathrin interactor 1	CLINT1	Q14677-S299	1.1073			1.1073	#DIV/0!
Q5T200	Zinc finger CCCH domain-containing protein 13	ZC3H13	Q5T200-S1208	1.1071	1.1842		1.14565	0.0475869
P55081	Microfibrillar-associated protein 1	MFAP1	P55081-S52	1.107			1.107	#DIV/0!
P55081	Microfibrillar-associated protein 1	MFAP1	P55081-S53	1.107			1.107	#DIV/0!
Q9BZ23	Pantothenate kinase 2, mitochondrial	PANK2	Q9BZ23-S189	1.105	0.75355		0.929275	0.267426
O75396	Vesicle-trafficking protein SEC22b	SEC22B	O75396-S137	1.1047	0.95839	1.5377	1.20026	0.250983
Q9Y450	HBS1-like protein	HBS1L	Q9Y450-T325	1.1043			1.1043	#DIV/0!
P49792	E3 SUMO-protein ligase RanBP2	RANBP2	P49792-S2900	1.104	1.0564		1.0802	0.0311593
P41227	N-alpha-acetyltransferase 10	NAA10	P41227-S205	1.1039		1.5491	1.3265	0.237319	YES
Q8TEA8	D-tyrosyl-tRNA(Tyr) deacylase 1	DTD1	Q8TEA8-S197	1.1034	0.79631	1.5879	1.16254	0.343296
Q9NQC3	Reticulon-4	RTN4	Q9NQC3-S181	1.1033	1.0093	1.1075	1.07337	0.051728
Q9NQC3	Reticulon-4	RTN4	Q9NQC3-S184	1.1033	1.0093		1.0563	0.0629253
Q9NQC3	Reticulon-4	RTN4	Q9NQC3-S182	1.1033	1.0093		1.0563	0.0629253
Q9UQ35	Serine/arginine repetitive matrix protein 2	SRRM2	Q9UQ35-S1102	1.1029		1.442	1.27245	0.18844
Q8NI27	THO complex subunit 2	THOC2	Q8NI27-S1417	1.1029			1.1029	#DIV/0!
Q9UQ35	Serine/arginine repetitive matrix protein 2	SRRM2	Q9UQ35-S1110	1.1029			1.1029	#DIV/0!
Q9NR30	Nucleolar RNA helicase 2	DDX21	Q9NR30-S121	1.1019	0.93317	1.1363	1.05712	0.102841
Q8NEY1	Neuron navigator 1	NAV1	Q8NEY1-S760	1.1016		1.817	1.4593	0.346649	YES
Q6GQQ9	OTU domain-containing protein 7B	OTUD7B	Q6GQQ9-S467	1.1012	0.81125		0.956225	0.214411
Q6GQQ9	OTU domain-containing protein 7B	OTUD7B	Q6GQQ9-S464	1.1012	0.81125		0.956225	0.214411
Q8NDI1	EH domain-binding protein 1	EHBP1	Q8NDI1-S436	1.1012	0.71558		0.90839	0.300173
Q8NDI1	EH domain-binding protein 1	EHBP1	Q8NDI1-S432	1.1012	0.71558		0.90839	0.300173
P40818	Ubiquitin carboxyl-terminal hydrolase 8	USP8	P40818-S718	1.1003	0.67655	1.0558	0.944217	0.246629
Q13442	28 kDa heat- and acid-stable phosphoprotein	PDAP1	Q13442-S60	1.1002	0.89758	1.3052	1.10099	0.185116
Q32P28	Prolyl 3-hydroxylase 1	LEPRE1	Q32P28-T436	1.0987			1.0987	#DIV/0!
P29692	Elongation factor 1-delta	EEF1D	P29692-T147	1.0981		1.1241	1.1111	0.0165465
Q9NQZ2	Something about silencing protein 10	UTP3	Q9NQZ2-S368	1.0981	1.4954	1.8733	1.48893	0.260348	YES
Q9NQZ2	Something about silencing protein 10	UTP3	Q9NQZ2-S365	1.0981	1.4954	1.8733	1.48893	0.260348	YES
Q9NZM3	Intersectin-2	ITSN2	Q9NZM3-S889	1.0981			1.0981	#DIV/0!
Q9UQ35	Serine/arginine repetitive matrix protein 2	SRRM2	Q9UQ35-T2409	1.0965	1.0106	1.019	1.04203	0.0454459
P10644	cAMP-dependent protein kinase type I-alpha regulatory subunit;cAMP-dependent protein kinase type I-alpha regulatory subunit, N-terminally processed	PRKAR1A	P10644-S77	1.0964	0.91382		1.00511	0.128447
Q14157	Ubiquitin-associated protein 2-like	UBAP2L	Q14157-S477	1.0951			1.0951	#DIV/0!
Q9NRP7	Serine/threonine-protein kinase 36	STK36	Q9NRP7-T72	1.0951			1.0951	#DIV/0!
P27816	Microtubule-associated protein 4	MAP4	P27816-S280	1.0949	0.7988	0.94307	0.94559	0.156586
O43583	Density-regulated protein	DENR	O43583-S73	1.0944	0.70124	0.85941	0.885017	0.223529
Q8TCJ2	Dolichyl-diphosphooligosaccharide--protein glycosyltransferase subunit STT3B	STT3B	Q8TCJ2-S499	1.0938	1.1039	0.83935	1.01235	0.148079
Q8WYQ5	Microprocessor complex subunit DGCR8	DGCR8	Q8WYQ5-S377	1.0931		1.1113	1.1022	0.0116761
Q09666	Neuroblast differentiation-associated protein AHNAK	AHNAK	Q09666-S5731	1.093	1.0802	1.0719	1.0817	0.00982682
Q9NS91	E3 ubiquitin-protein ligase RAD18	RAD18	Q9NS91-S471	1.0929	0.51119		0.802045	0.512853
Q8IYB3	Serine/arginine repetitive matrix protein 1	SRRM1	Q8IYB3-T220	1.0924	0.86333	1.1818	1.04584	0.15706
Q9Y5S2	Serine/threonine-protein kinase MRCK beta	CDC42BPB	Q9Y5S2-S1690	1.0914	0.95696		1.02418	0.0928191
O60832	H/ACA ribonucleoprotein complex subunit 4	DKC1	O60832-S453	1.0911	1.0518	1.1367	1.0932	0.0388666
O60832	H/ACA ribonucleoprotein complex subunit 4	DKC1	O60832-S451	1.0911	1.0518	1.1764	1.10643	0.0575719
O60832	H/ACA ribonucleoprotein complex subunit 4	DKC1	O60832-S455	1.0911	0.89508	1.1764	1.05419	0.13683
Q8N4S0	Coiled-coil domain-containing protein 82	CCDC82	Q8N4S0-S257	1.0907	0.80067		0.945685	0.216861
Q8N4S0	Coiled-coil domain-containing protein 82	CCDC82	Q8N4S0-S264	1.0907	0.80067		0.945685	0.216861
P10644	cAMP-dependent protein kinase type I-alpha regulatory subunit;cAMP-dependent protein kinase type I-alpha regulatory subunit, N-terminally processed	PRKAR1A	P10644-S83	1.0896	0.96892	1.2284	1.09564	0.118511
P29692	Elongation factor 1-delta	EEF1D	P29692-S133	1.0882	2.0846	0.96718	1.37999	0.44435	YES
A0A2R8YDH4	Tight junction protein ZO-2	TJP2	Q9UDY2-S174	1.0878	1.0801	1.1746	1.11417	0.0471009
Q14671	Pumilio homolog 1	PUM1	Q14671-S709	1.0875	0.94205	0.97519	1.00158	0.0761113
Q14258	E3 ubiquitin/ISG15 ligase TRIM25	TRIM25	Q14258-S100	1.0873	1.1725	1.3372	1.199	0.105955
Q93100	Phosphorylase b kinase regulatory subunit beta	PHKB	Q93100-S27	1.0863	0.95719	0.87395	0.97248	0.110025
Q9UKV3	Apoptotic chromatin condensation inducer in the nucleus	ACIN1	Q9UKV3-S216	1.0859	0.853	1.352	1.09697	0.227613
Q6PD62	RNA polymerase-associated protein CTR9 homolog	CTR9	Q6PD62-S970	1.0855	0.89629	0.94462	0.97547	0.100777
P17612	cAMP-dependent protein kinase catalytic subunit alpha	PRKACA	P17612-Y331	1.0855	0.84073		0.963115	0.179707
Q96T23	Remodeling and spacing factor 1	RSF1	Q96T23-S604	1.0854	0.9474	1.192	1.07493	0.114087
O15231	Zinc finger protein 185	ZNF185	O15231-S465	1.0852	0.78098	1.0606	0.975593	0.173216
Q8TB03	Uncharacterized protein CXorf38	CXorf38	Q8TB03-T314	1.0842	0.87997		0.982085	0.147047
Q8WWM7	Ataxin-2-like protein	ATXN2L	Q8WWM7-S423	1.084			1.084	#DIV/0!
Q9H7N4	Splicing factor, arginine/serine-rich 19	SCAF1	Q9H7N4-S738	1.082		1.4821	1.28205	0.220673
Q9H7N4	Splicing factor, arginine/serine-rich 19	SCAF1	Q9H7N4-S734	1.082		1.4821	1.28205	0.220673
Q9UKL0	REST corepressor 1	RCOR1	Q9UKL0-S260	1.0817	0.98076	1.1148	1.05909	0.0659272
P05114	Non-histone chromosomal protein HMG-14	HMGN1	P05114-S99	1.0809		0.96901	1.02496	0.0771919
Q9GZY8	Mitochondrial fission factor	MFF	Q9GZY8-S157	1.0809	0.82375	0.96928	0.957977	0.134604
P29966	Myristoylated alanine-rich C-kinase substrate	MARCKS	P29966-S26	1.0796	0.97065		1.02513	0.0751511
Q14157	Ubiquitin-associated protein 2-like	UBAP2L	Q14157-S458	1.0792		1.138	1.1086	0.0375049
P35658	Nuclear pore complex protein Nup214	NUP214	P35658-S678	1.0787	0.86524	1.0133	0.985747	0.110946
A0FGR8	Extended synaptotagmin-2	ESYT2	A0FGR8-S761	1.0749	0.91879	0.95924	0.98431	0.0823097
P24928	DNA-directed RNA polymerase II subunit RPB1	POLR2A	P24928-S1913	1.0746		1.1442	1.1094	0.0443615
P26038	Moesin	MSN	P26038-T526	1.0744	0.90187		0.988135	0.123462
Q9UK61	Protein FAM208A	FAM208A	Q9UK61-S927	1.0728	0.61234	0.55892	0.74802	0.377708	YES
Q9Y5J1	U3 small nucleolar RNA-associated protein 18 homolog	UTP18	Q9Y5J1-S121	1.0712	1.0005	1.3382	1.13663	0.156695
Q9Y5J1	U3 small nucleolar RNA-associated protein 18 homolog	UTP18	Q9Y5J1-S124	1.0712	1.0005	1.3382	1.13663	0.156695
Q9H0D6	5'-3' exoribonuclease 2	XRN2	Q9H0D6-S448	1.0708			1.0708	#DIV/0!
Q5T4S7	E3 ubiquitin-protein ligase UBR4	UBR4	Q5T4S7-S619	1.0698	1.0192		1.0445	0.0342552
Q5T4S7	E3 ubiquitin-protein ligase UBR4	UBR4	Q5T4S7-S620	1.0698	1.0192		1.0445	0.0342552
Q9BW71	HIRA-interacting protein 3	HIRIP3	Q9BW71-S142	1.0693	0.90861		0.988955	0.114894
Q9BW71	HIRA-interacting protein 3	HIRIP3	Q9BW71-S143	1.0693	0.90861		0.988955	0.114894
Q14676	Mediator of DNA damage checkpoint protein 1	MDC1	Q14676-S453	1.0693			1.0693	#DIV/0!
Q14676	Mediator of DNA damage checkpoint protein 1	MDC1	Q14676-T455	1.0693			1.0693	#DIV/0!
P43243	Matrin-3	MATR3	P43243-S596	1.0686	0.7704		0.9195	0.229319
Q96ST2	Protein IWS1 homolog	IWS1	Q96ST2-S511	1.0675	0.99702	1.3271	1.13054	0.153763
Q96ST2	Protein IWS1 homolog	IWS1	Q96ST2-S513	1.0675	0.99702	1.3271	1.13054	0.153763
Q9H1E3	Nuclear ubiquitous casein and cyclin-dependent kinase substrate 1	NUCKS1	Q9H1E3-S58	1.0672	0.87571	1.1701	1.03767	0.143976
Q9NZT2	Opioid growth factor receptor	OGFR	Q9NZT2-S378	1.0654			1.0654	#DIV/0!
Q14103	Heterogeneous nuclear ribonucleoprotein D0	HNRNPD	Q14103-S82	1.0652	0.92566		0.99543	0.0991227
Q13206	Probable ATP-dependent RNA helicase DDX10	DDX10	Q13206-S539	1.0652	0.90254		0.98387	0.116904
Q6NZI2	Polymerase I and transcript release factor	PTRF	Q6NZI2-S365	1.0644	0.54539	1.4181	1.0093	0.434913
Q6NZI2	Polymerase I and transcript release factor	PTRF	Q6NZI2-S366	1.0644	0.54539	1.4181	1.0093	0.434913
Q6NZI2	Polymerase I and transcript release factor	PTRF	Q6NZI2-S387	1.0644	0.54539	1.4181	1.0093	0.434913
Q6NZI2	Polymerase I and transcript release factor	PTRF	Q6NZI2-S389	1.0644	0.54539	1.4181	1.0093	0.434913
Q9BQG0	Myb-binding protein 1A	MYBBP1A	Q9BQG0-S1163	1.0639		1.0803	1.0721	0.0108167
Q9Y2X3	Nucleolar protein 58	NOP58	Q9Y2X3-S502	1.0636	0.98138	1.1159	1.05363	0.0643608
Q86WC4	Osteopetrosis-associated transmembrane protein 1	OSTM1	Q86WC4-S325	1.0626			1.0626	#DIV/0!
Q9H720	PGAP2-interacting protein	CWH43	Q9H720-Y392	1.0623			1.0623	#DIV/0!
Q3KQU3	MAP7 domain-containing protein 1	MAP7D1	Q3KQU3-S116	1.0615	0.60403	1.1006	0.922043	0.299444
P46821	Microtubule-associated protein 1B;MAP1B heavy chain;MAP1 light chain LC1	MAP1B	P46821-T1503	1.0607	0.97181	1.1015	1.04467	0.0634788
P46821	Microtubule-associated protein 1B;MAP1B heavy chain;MAP1 light chain LC1	MAP1B	P46821-S614	1.0591		0.73446	0.89678	0.255977
P49792	E3 SUMO-protein ligase RanBP2;RanBP2-like and GRIP domain-containing protein 4;RanBP2-like and GRIP domain-containing protein 3;RANBP2-like and GRIP domain-containing protein 1;RANBP2-like and GRIP domain-containing protein 2	RANBP2;RGPD4;RGPD3;RGPD1;RGPD2	P49792-S2510	1.0586	2.2694	1.435	1.58767	0.390302	YES
Q9C0C2	182 kDa tankyrase-1-binding protein	TNKS1BP1	Q9C0C2-S429	1.057	0.81647	1.1814	1.01829	0.182187
O43432	Eukaryotic translation initiation factor 4 gamma 3	EIF4G3	O43432-S232	1.0569	0.65596		0.85643	0.331034
Q8TB72	Pumilio homolog 2	PUM2	Q8TB72-S136	1.0563			1.0563	#DIV/0!
Q9NYV4	Cyclin-dependent kinase 12	CDK12	Q9NYV4-S685	1.056	0.88748	1.1768	1.04009	0.139713
Q9NYV4	Cyclin-dependent kinase 12	CDK12	Q9NYV4-S681	1.056	0.88748	1.1768	1.04009	0.139713
P46821	Microtubule-associated protein 1B;MAP1B heavy chain;MAP1 light chain LC1	MAP1B	P46821-T2305	1.0558			1.0558	#DIV/0!
Q969E4	Transcription elongation factor A protein-like 3;Transcription elongation factor A protein-like 6;Transcription elongation factor A protein-like 5	TCEAL3;TCEAL6;TCEAL5	Q969E4-S121	1.0556	0.82708	1.5454	1.14269	0.321166
Q01082	Spectrin beta chain, non-erythrocytic 1	SPTBN1	Q01082-Y1118	1.0528	0.94944		1.00112	0.0730048
Q9NYL2	Mitogen-activated protein kinase kinase kinase MLT	ZAK	Q9NYL2-S637	1.0524	1.0871		1.06975	0.0229368
O95365	Zinc finger and BTB domain-containing protein 7A	ZBTB7A	O95365-S549	1.0518		2.0163	1.53405	0.444578	YES
Q9NR09	Baculoviral IAP repeat-containing protein 6	BIRC6	Q9NR09-S480	1.0516	1.0214	1.1191	1.06403	0.0470123
Q9UIG0	Tyrosine-protein kinase BAZ1B	BAZ1B	Q9UIG0-S1468	1.0508	0.86225	1.2246	1.04588	0.173275
Q9UPU5	Ubiquitin carboxyl-terminal hydrolase 24	USP24	Q9UPU5-S2047	1.0496	1.0858	0.9989	1.04477	0.0417808
O60603	Toll-like receptor 2	TLR2	O60603-Y440	1.0492	0.80023		0.924715	0.190381
Q9NYF8	Bcl-2-associated transcription factor 1	BCLAF1	Q9NYF8-S648	1.0488	0.85468	1.2586	1.05403	0.191656
Q12982	BCL2/adenovirus E1B 19 kDa protein-interacting protein 2	BNIP2	Q12982-S114	1.0484	0.67603	0.75115	0.825193	0.238632
Q15059	Bromodomain-containing protein 3	BRD3	Q15059-S263	1.0477			1.0477	#DIV/0!
Q15637	Splicing factor 1	SF1	Q15637-S80	1.0469	0.87805	1.2545	1.05982	0.177915
Q15637	Splicing factor 1	SF1	Q15637-S82	1.0469	0.87805	1.2545	1.05982	0.177915
Q13242	Serine/arginine-rich splicing factor 9	SRSF9	Q13242-S216	1.0469	0.81083	1.4496	1.10244	0.292974
Q8IYB3	Serine/arginine repetitive matrix protein 1	SRRM1	Q8IYB3-T872	1.0467	1.534	1.2513	1.27733	0.191564
Q9BYX2	TBC1 domain family member 2A	TBC1D2	Q9BYX2-S920	1.0464	0.78854		0.91747	0.198736
Q09666	Neuroblast differentiation-associated protein AHNAK	AHNAK	Q09666-T5729	1.0457	1.119		1.08235	0.0478874
Q9Y3D3	28S ribosomal protein S16, mitochondrial	MRPS16	Q9Y3D3-T125	1.0455			1.0455	#DIV/0!
Q8IYB3	Serine/arginine repetitive matrix protein 1	SRRM1	Q8IYB3-S743	1.0439	1.2408		1.14235	0.12188
Q9BSJ8	Extended synaptotagmin-1	ESYT1	Q9BSJ8-S1034	1.043	0.64048		0.84174	0.338138
P24928	DNA-directed RNA polymerase II subunit RPB1	POLR2A	P24928-S1920	1.0427			1.0427	#DIV/0!
Q9UQ35	Serine/arginine repetitive matrix protein 2	SRRM2	Q9UQ35-T1043	1.0422	0.96645	1.1317	1.04678	0.0790233
Q9NYF8	Bcl-2-associated transcription factor 1	BCLAF1	Q9NYF8-T494	1.042	0.98147		1.01174	0.0423047
Q9H7F0	Probable cation-transporting ATPase 13A3	ATP13A3	Q9H7F0-S817	1.0412	0.80418	0.94649	0.930623	0.128198
Q16629	Serine/arginine-rich splicing factor 7	SRSF7	Q16629-S198	1.0397	0.76524	1.4577	1.08755	0.320631
P60174	Triosephosphate isomerase	TPI1	P60174-S58	1.038	0.77193	1.2968	1.03558	0.253427
Q13619	Cullin-4A	CUL4A	Q13619-S10	1.0379	0.86894		0.95342	0.12531
P20700	Lamin-B1;Lamin-B2	LMNB1;LMNB2	P20700-S393	1.0378	0.84489	1.3537	1.0788	0.238108
Q9UQ35	Serine/arginine repetitive matrix protein 2	SRRM2	Q9UQ35-S1179	1.0363	1.1721	1.5474	1.25193	0.211463
P02545	Prelamin-A/C;Lamin-A/C	LMNA	P02545-S392	1.0335	0.77149	1.2237	1.00956	0.224902
O00418	Eukaryotic elongation factor 2 kinase	EEF2K	O00418-S435	1.0335			1.0335	#DIV/0!
O60231	Putative pre-mRNA-splicing factor ATP-dependent RNA helicase DHX16	DHX16	O60231-S103	1.0329	0.85719	1.1117	1.0006	0.130216
O60231	Putative pre-mRNA-splicing factor ATP-dependent RNA helicase DHX16	DHX16	O60231-S106	1.0329	0.85719	1.1117	1.0006	0.130216
P46821	Microtubule-associated protein 1B;MAP1B heavy chain;MAP1 light chain LC1	MAP1B	P46821-S1298	1.0325	1.7818	1.3132	1.37583	0.275147	YES
Q9UQN3	Charged multivesicular body protein 2b	CHMP2B	Q9UQN3-S199	1.0313		1.3111	1.1712	0.168928
Q9Y490	Talin-1	TLN1	Q9Y490-T144	1.0311			1.0311	#DIV/0!
Q01804	OTU domain-containing protein 4	OTUD4	Q01804-S1024	1.0308	0.88111		0.955955	0.110724
Q12834	Cell division cycle protein 20 homolog	CDC20	Q12834-T70	1.0294	1.0605		1.04495	0.021045
Q96L91	E1A-binding protein p400	EP400	Q96L91-S736	1.029	0.88269	0.95344	0.955043	0.0766124
Q13185	Chromobox protein homolog 3	CBX3	Q13185-S93	1.0272	0.5858	1.6192	1.0774	0.481275
P61978	Heterogeneous nuclear ribonucleoprotein K	HNRNPK	P61978-S379	1.0256	0.81673	1.1757	1.00601	0.179208
P27824	Calnexin	CANX	P27824-S554	1.025	10.141	0.83971	4.0019	1.32872
Q9Y3P9	Rab GTPase-activating protein 1	RABGAP1	Q9Y3P9-T996	1.0249			1.0249	#DIV/0!
Q9UPT8	Zinc finger CCCH domain-containing protein 4	ZC3H4	Q9UPT8-S92	1.0221			1.0221	#DIV/0!
Q9UPT8	Zinc finger CCCH domain-containing protein 4	ZC3H4	Q9UPT8-S94	1.0221			1.0221	#DIV/0!
P52732	Kinesin-like protein KIF11	KIF11	P52732-T923	1.0219			1.0219	#DIV/0!
Q9NVD7	Alpha-parvin	PARVA	Q9NVD7-S22	1.0213	0.79481		0.908055	0.176369
Q9UQ88	Cyclin-dependent kinase 11A;Cyclin-dependent kinase 11B	CDK11A;CDK11B	Q9UQ88-S577	1.0211	0.957		0.98905	0.0458274
Q6QHK4	Factor in the germline alpha	FIGLA	Q6QHK4-S189	1.021	0.90927		0.965135	0.0818591
Q6QHK4	Factor in the germline alpha	FIGLA	Q6QHK4-S192	1.021	0.90927		0.965135	0.0818591
Q6QHK4	Factor in the germline alpha	FIGLA	Q6QHK4-T193	1.021	0.90927		0.965135	0.0818591
Q6QHK4	Factor in the germline alpha	FIGLA	Q6QHK4-T194	1.021	0.90927		0.965135	0.0818591
P50613	Cyclin-dependent kinase 7	CDK7	P50613-T170	1.021	0.87573	1.0787	0.99181	0.10545
Q02817	Mucin-2	MUC2	Q02817-S1064	1.0205			1.0205	#DIV/0!
Q02817	Mucin-2	MUC2	Q02817-S1052	1.0205			1.0205	#DIV/0!
P21333	Filamin-A	FLNA	P21333-S2180	1.0203			1.0203	#DIV/0!
P63208	S-phase kinase-associated protein 1	SKP1	P63208-T131	1.0202	0.72787		0.874035	0.236499
O75448	Mediator of RNA polymerase II transcription subunit 24	MED24	O75448-S862	1.0193	1.1147		1.067	0.0632221
A0A2R8YDH4	Tight junction protein ZO-2	TJP2	Q9UDY2-S966	1.0193		1.1631	1.0912	0.0931836
P11388	DNA topoisomerase 2-alpha	TOP2A	P11388-S1106	1.019	0.67215		0.845575	0.290051
Q9NYF8	Bcl-2-associated transcription factor 1	BCLAF1	Q9NYF8-S397	1.0174	0.814	1.3812	1.07087	0.268339
P46821	Microtubule-associated protein 1B;MAP1B heavy chain;MAP1 light chain LC1	MAP1B	P46821-S831	1.0161	0.86863	0.84235	0.909027	0.103027
P46821	Microtubule-associated protein 1B;MAP1B heavy chain;MAP1 light chain LC1	MAP1B	P46821-S832	1.0161	0.86863	0.84235	0.909027	0.103027
P05114	Non-histone chromosomal protein HMG-14	HMGN1	P05114-S89	1.0161	0.98789	1.2043	1.06943	0.110011
O14545	TRAF-type zinc finger domain-containing protein 1	TRAFD1	O14545-S326	1.0144			1.0144	#DIV/0!
O14545	TRAF-type zinc finger domain-containing protein 1	TRAFD1	O14545-T414	1.0141	0.79211		0.903105	0.173812
P11388	DNA topoisomerase 2-alpha	TOP2A	P11388-S1247	1.0139	0.81972	1.0697	0.967773	0.135588
P51532	Transcription activator BRG1	SMARCA4	P51532-S1380	1.0134			1.0134	#DIV/0!
Q8IWS0	PHD finger protein 6	PHF6	Q8IWS0-S155	1.0131	0.69165	1.2697	0.991483	0.292119
Q96T37	Putative RNA-binding protein 15	RBM15	Q96T37-S294	1.0126	0.78724	1.3263	1.04205	0.25981
P48634	Protein PRRC2A	PRRC2A	P48634-S1089	1.0118	0.95587	1.0695	1.01239	0.0561219
P48634	Protein PRRC2A	PRRC2A	P48634-S1085	1.0118	0.95587	1.0695	1.01239	0.0561219
A0FGR8	Extended synaptotagmin-2	ESYT2	A0FGR8-S758	1.01	0.91879	0.95924	0.962677	0.0474739
P18858	DNA ligase 1	LIG1	P18858-S911	1.0085	0.89171		0.950105	0.0869199
P18858	DNA ligase 1	LIG1	P18858-S913	1.0085	0.89171		0.950105	0.0869199
Q9NYF8	Bcl-2-associated transcription factor 1	BCLAF1	Q9NYF8-S512	1.0078	0.87101	1.1654	1.01474	0.145178
Q9NX63	MICOS complex subunit MIC19	CHCHD3	Q9NX63-S50	1.0076	0.8925		0.95005	0.0856671
Q96E39	RNA binding motif protein, X-linked-like-1;RNA-binding motif protein, X chromosome;RNA-binding motif protein, X chromosome, N-terminally processed	RBMXL1;RBMX	Q96E39-S208	1.0074	1.0709	1.2829	1.1204	0.128763
Q8TAD8	Smad nuclear-interacting protein 1	SNIP1	Q8TAD8-S35	1.0053	0.84429	1.2172	1.02226	0.18296
Q13630	GDP-L-fucose synthase	TSTA3	Q13630-S285	1.004	1.0264		1.0152	0.015602
Q13630	GDP-L-fucose synthase	TSTA3	Q13630-T283	1.004	1.0264		1.0152	0.015602
Q13630	GDP-L-fucose synthase	TSTA3	Q13630-S287	1.004	1.0264		1.0152	0.015602
Q13630	GDP-L-fucose synthase	TSTA3	Q13630-T291	1.004	1.0264		1.0152	0.015602
Q9H1B7	Interferon regulatory factor 2-binding protein-like	IRF2BPL	Q9H1B7-S547	1.0026		1.5053	1.25395	0.283474
Q05586	Glutamate receptor ionotropic, NMDA 1	GRIN1	Q05586-S700	1.0017		1.0485	1.0251	0.0322823
Q05586	Glutamate receptor ionotropic, NMDA 1	GRIN1	Q05586-T701	1.0017		1.0485	1.0251	0.0322823
Q05586	Glutamate receptor ionotropic, NMDA 1	GRIN1	Q05586-Y703	1.0017		1.0485	1.0251	0.0322823
Q9NRY4	Rho GTPase-activating protein 35	ARHGAP35	Q9NRY4-S1179	1.0016		1.0502	1.0259	0.0334978
Q8WWQ0	PH-interacting protein	PHIP	Q8WWQ0-S1281	0.99892	0.9743	1.0764	1.01654	0.0524149
Q8WWQ0	PH-interacting protein	PHIP	Q8WWQ0-S1283	0.99892	0.9743	1.0764	1.01654	0.0524149
P29966	Myristoylated alanine-rich C-kinase substrate	MARCKS	P29966-T150	0.99778	0.82623	1.3021	1.04204	0.23128
Q9Y6G9	Cytoplasmic dynein 1 light intermediate chain 1	DYNC1LI1	Q9Y6G9-S510	0.99599	0.62269		0.80934	0.326146
P27816	Microtubule-associated protein 4	MAP4	P27816-S358	0.99474	0.97508	0.8547	0.941507	0.080527
Q6WKZ4	Rab11 family-interacting protein 1	RAB11FIP1	Q6WKZ4-S345	0.99421	0.71126		0.852735	0.234628
Q6WKZ4	Rab11 family-interacting protein 1	RAB11FIP1	Q6WKZ4-S342	0.99421			0.99421	#DIV/0!
Q6WKZ4	Rab11 family-interacting protein 1	RAB11FIP1	Q6WKZ4-S338	0.99421			0.99421	#DIV/0!
P14618	Pyruvate kinase PKM	PKM	P14618-S37	0.993			0.993	#DIV/0!
Q15365	Poly(rC)-binding protein 1	PCBP1	Q15365-S173	0.99288	1.0925	1.2563	1.11389	0.119407
Q8IYB3	Serine/arginine repetitive matrix protein 1	SRRM1	Q8IYB3-S874	0.99256	0.80569	1.1628	0.987017	0.180969
Q13595	Transformer-2 protein homolog alpha	TRA2A	Q13595-S236	0.99239	0.47888		0.735635	0.493596	YES
Q9Y608	Leucine-rich repeat flightless-interacting protein 2	LRRFIP2	Q9Y608-S324	0.99174	0.88558		0.93866	0.0799719
P23528	Cofilin-1	CFL1	P23528-S3	0.99139	0.77578	0.62334	0.796837	0.232076
Q92504	Zinc transporter SLC39A7	SLC39A7	Q92504-S275	0.99046	0.6285	0.68041	0.766457	0.255358
Q92504	Zinc transporter SLC39A7	SLC39A7	Q92504-S276	0.99046	0.6285	0.68041	0.766457	0.255358
Q6P158	Putative ATP-dependent RNA helicase DHX57	DHX57	Q6P158-S127	0.98895	1.4514	0.84306	1.09447	0.290187
P21333	Filamin-A	FLNA	P21333-S1084	0.98862	1.9984	0.93417	1.30706	0.458535	YES
Q6PJT7	Zinc finger CCCH domain-containing protein 14	ZC3H14	Q6PJT7-S515	0.98642	1.0054	1.3508	1.11421	0.184091
P29966	Myristoylated alanine-rich C-kinase substrate	MARCKS	P29966-S46	0.9858	0.85713	1.3719	1.07161	0.249996
Q9BQE3	Tubulin alpha-1C chain;Tubulin alpha-1A chain;Tubulin alpha-1B chain;Tubulin alpha-3E chain	TUBA1C;TUBA1A;TUBA1B;TUBA3E	Q9BQE3-T41	0.98563			0.98563	#DIV/0!
P46821	Microtubule-associated protein 1B;MAP1B heavy chain;MAP1 light chain LC1	MAP1B	P46821-S1501	0.98554	1.0101	1.2867	1.09411	0.152851
Q92766	Ras-responsive element-binding protein 1	RREB1	Q92766-S1320	0.98412			0.98412	#DIV/0!
Q8IWA0	WD repeat-containing protein 75	WDR75	Q8IWA0-T798	0.98383			0.98383	#DIV/0!
Q8NCF5	NFATC2-interacting protein	NFATC2IP	Q8NCF5-S204	0.97847	0.83335		0.90591	0.113273
Q8NFC6	Biorientation of chromosomes in cell division protein 1-like 1	BOD1L1	Q8NFC6-S484	0.97771	0.82982	1.2504	1.01931	0.209312
Q8NFC6	Biorientation of chromosomes in cell division protein 1-like 1	BOD1L1	Q8NFC6-S482	0.97771	0.82982	1.2504	1.01931	0.209312
Q9HCR9	Dual 3',5'-cyclic-AMP and -GMP phosphodiesterase 11A	PDE11A	Q9HCR9-T917	0.97724	0.91729		0.947265	0.044751
O60231	Putative pre-mRNA-splicing factor ATP-dependent RNA helicase DHX16	DHX16	O60231-S160	0.97678		0.99898	0.98788	0.0158904
Q8IYB3	Serine/arginine repetitive matrix protein 1	SRRM1	Q8IYB3-S752	0.97536	0.73328	1.2992	1.00261	0.283203
Q86UU0	B-cell CLL/lymphoma 9-like protein	BCL9L	Q86UU0-S118	0.97419	0.8382		0.906195	0.106113
Q96RU3	Formin-binding protein 1	FNBP1	Q96RU3-S296	0.97332			0.97332	#DIV/0!
Q8NE71	ATP-binding cassette sub-family F member 1	ABCF1	Q8NE71-S109	0.97237	0.85123	0.9379	0.9205	0.067807
P29590	Protein PML	PML	P29590-S527	0.96879	1.0247	1.2008	1.06476	0.113718
Q01831	DNA repair protein complementing XP-C cells	XPC	Q01831-S884	0.96838			0.96838	#DIV/0!
Q01831	DNA repair protein complementing XP-C cells	XPC	Q01831-S883	0.96838			0.96838	#DIV/0!
O95071	E3 ubiquitin-protein ligase UBR5	UBR5	O95071-S1551	0.96641	0.71063		0.83852	0.215694
O75475	PC4 and SFRS1-interacting protein	PSIP1	O75475-S106	0.96199	1.0094	1.2596	1.077	0.148474
P61978	Heterogeneous nuclear ribonucleoprotein K	HNRNPK	P61978-S216	0.9612		0.94154	0.95137	0.0146123
Q9BYW2	Histone-lysine N-methyltransferase SETD2	SETD2	Q9BYW2-S624	0.95918	0.65087		0.805025	0.270809
Q3V6T2	Girdin	CCDC88A	Q3V6T2-S1820	0.95882	0.70477		0.831795	0.215967
Q14157	Ubiquitin-associated protein 2-like	UBAP2L	Q14157-S454	0.95867		0.96557	0.96212	0.00507113
Q14157	Ubiquitin-associated protein 2-like	UBAP2L	Q14157-S453	0.95867			0.95867	#DIV/0!
Q8WVC0	RNA polymerase-associated protein LEO1	LEO1	Q8WVC0-S658	0.95705	0.79445	1.5168	1.08943	0.347827
O60716	Catenin delta-1	CTNND1	O60716-S346	0.95695	0.56114	0.84686	0.788317	0.259155
Q09666	Neuroblast differentiation-associated protein AHNAK	AHNAK	Q09666-S41	0.95509			0.95509	#DIV/0!
O95425	Supervillin	SVIL	O95425-S245	0.954	1.1052	1.2612	1.1068	0.138784
Q9UKV3	Apoptotic chromatin condensation inducer in the nucleus	ACIN1	Q9UKV3-S710	0.9538	1.5639	1.7948	1.4375	0.302271	YES
P49450	Histone H3-like centromeric protein A	CENPA	P49450-S17	0.95254	0.85526		0.9039	0.0761006
P49450	Histone H3-like centromeric protein A	CENPA	P49450-T23	0.95254	0.85526		0.9039	0.0761006
Q9Y520	Protein PRRC2C	PRRC2C	Q9Y520-S1246	0.9512			0.9512	#DIV/0!
Q9Y520	Protein PRRC2C	PRRC2C	Q9Y520-S1248	0.9512			0.9512	#DIV/0!
Q8TF01	Arginine/serine-rich protein PNISR	PNISR	Q8TF01-S726	0.9496	0.73678		0.84319	0.178473
O75151	Lysine-specific demethylase PHF2	PHF2	O75151-S539	0.94875		1.1281	1.03843	0.122127
O75475	PC4 and SFRS1-interacting protein	PSIP1	O75475-S275	0.94821	0.74148		0.844845	0.173026
O75475	PC4 and SFRS1-interacting protein	PSIP1	O75475-S273	0.94821	0.72839	1.266	0.980867	0.275561
P06400	Retinoblastoma-associated protein	RB1	P06400-S350	0.94779		0.85204	0.899915	0.0752354
Q8WUA4	General transcription factor 3C polypeptide 2	GTF3C2	Q8WUA4-S165	0.94761	0.71953		0.83357	0.193477
Q8WUA4	General transcription factor 3C polypeptide 2	GTF3C2	Q8WUA4-S167	0.94761	0.71953		0.83357	0.193477
Q96JM3	Chromosome alignment-maintaining phosphoprotein 1	CHAMP1	Q96JM3-S204	0.94749	0.88879	1.257	1.03109	0.191864
P61978	Heterogeneous nuclear ribonucleoprotein K	HNRNPK	P61978-S284	0.94745	0.71944	1.7318	1.1329	0.468752
Q08AD1	Calmodulin-regulated spectrin-associated protein 2	CAMSAP2	Q08AD1-S599	0.94646			0.94646	#DIV/0!
P06748	Nucleophosmin	NPM1	P06748-S70	0.94594		1.3983	1.17212	0.272896
Q13442	28 kDa heat- and acid-stable phosphoprotein	PDAP1	Q13442-S63	0.9446	0.89758	1.3052	1.04913	0.212566
Q8IYB3	Serine/arginine repetitive matrix protein 1	SRRM1	Q8IYB3-S754	0.94452	1.085	1.1675	1.06567	0.105792
Q14643	Inositol 1,4,5-trisphosphate receptor type 1	ITPR1	Q14643-S1550	0.94327			0.94327	#DIV/0!
P16401	Histone H1.5	HIST1H1B	P16401-T11	0.94156	0.95063		0.946095	0.00677887
Q14839	Chromodomain-helicase-DNA-binding protein 4	CHD4	Q14839-S1535	0.94112	0.9371	0.93834	0.938853	0.00219265
P46821	Microtubule-associated protein 1B;MAP1B heavy chain;MAP1 light chain LC1	MAP1B	P46821-S1792	0.94107	0.61128		0.776175	0.300444
O15446	DNA-directed RNA polymerase I subunit RPA34	CD3EAP	O15446-S285	0.94068	1.1115	1.1928	1.08166	0.118967
Q8IYB3	Serine/arginine repetitive matrix protein 1	SRRM1	Q8IYB3-S452	0.94052	0.95174		0.94613	0.00838546
Q15435	Protein phosphatase 1 regulatory subunit 7	PPP1R7	Q15435-S24	0.94023	0.9522	0.88265	0.925027	0.0401979
Q15435	Protein phosphatase 1 regulatory subunit 7	PPP1R7	Q15435-S27	0.94023	0.9522	0.88265	0.925027	0.0401979
P82094	TATA element modulatory factor	TMF1	P82094-S344	0.93987	0.88813		0.914	0.0400281
H0YIS7	Chromatin complexes subunit BAP18	RNASEK-C17orf49;BAP18	Q8IXM2-S96	0.93876	0.93531	1.2844	1.05282	0.190496
Q03111	Protein ENL	MLLT1	Q03111-S292	0.93827	0.77236		0.855315	0.137161
Q99567	Nuclear pore complex protein Nup88	NUP88	Q99567-S517	0.93776	0.57926	1.1354	0.88414	0.318864
Q13112	Chromatin assembly factor 1 subunit B	CHAF1B	Q13112-T432	0.9377			0.9377	#DIV/0!
O60271	C-Jun-amino-terminal kinase-interacting protein 4	SPAG9	O60271-S732	0.9356	0.68331		0.809455	0.22039
Q8IVF2	Protein AHNAK2	AHNAK2	Q8IVF2-S294	0.93554			0.93554	#DIV/0!
P46821	Microtubule-associated protein 1B;MAP1B heavy chain;MAP1 light chain LC1	MAP1B	P46821-S1782	0.93013	0.88843	0.9756	0.931387	0.0468104
Q02880	DNA topoisomerase 2-beta	TOP2B	Q02880-S1522	0.93006	0.91723	1.429	1.0921	0.267227
Q02880	DNA topoisomerase 2-beta	TOP2B	Q02880-S1524	0.93006	1.149	1.6332	1.23742	0.290776
Q9BTC0	Death-inducer obliterator 1	DIDO1	Q9BTC0-T151	0.9299			0.9299	#DIV/0!
Q9BTC0	Death-inducer obliterator 1	DIDO1	Q9BTC0-S152	0.9299			0.9299	#DIV/0!
Q9BTC0	Death-inducer obliterator 1	DIDO1	Q9BTC0-S154	0.9299			0.9299	#DIV/0!
Q9BX63	Fanconi anemia group J protein	BRIP1	Q9BX63-S990	0.92979			0.92979	#DIV/0!
Q99700	Ataxin-2	ATXN2	Q99700-T741	0.9287	0.80365	0.7231	0.818483	0.126575
Q9NTI5	Sister chromatid cohesion protein PDS5 homolog B	PDS5B	Q9NTI5-S1283	0.92681	0.70067	0.97359	0.867023	0.168338
Q9NYF3	Protein FAM53C	FAM53C	Q9NYF3-S232	0.92538			0.92538	#DIV/0!
Q9NYF3	Protein FAM53C	FAM53C	Q9NYF3-S234	0.92538			0.92538	#DIV/0!
Q13112	Chromatin assembly factor 1 subunit B	CHAF1B	Q13112-S429	0.92381			0.92381	#DIV/0!
Q13185	Chromobox protein homolog 3	CBX3	Q13185-S97	0.92356	0.71358	1.8411	1.15941	0.517176
Q02809	Procollagen-lysine,2-oxoglutarate 5-dioxygenase 1	PLOD1	Q02809-S122	0.92116		1.0814	1.00128	0.113162
Q2M2I8	AP2-associated protein kinase 1	AAK1	Q2M2I8-S624	0.92103		1.0687	0.994865	0.104957
Q2M2I8	AP2-associated protein kinase 1	AAK1	Q2M2I8-S618	0.92103			0.92103	#DIV/0!
P06493	Cyclin-dependent kinase 1;Cyclin-dependent kinase 2;Cyclin-dependent kinase 3	CDK1;CDK2;CDK3	P06493-T14	0.92081	2.2435	0.16156	1.10862	0.950368
O96020	G1/S-specific cyclin-E2	CCNE2	O96020-S21	0.91885	0.50202		0.710435	0.414877	YES
P46821	Microtubule-associated protein 1B;MAP1B heavy chain;MAP1 light chain LC1	MAP1B	P46821-S1779	0.9186	0.95756	1.0446	0.973587	0.066261
P46013	Antigen KI-67	MKI67	P46013-S357	0.91708	0.79464		0.85586	0.101159
P21333	Filamin-A	FLNA	P21333-S1459	0.91651	2.957	1.2198	1.69777	0.648509
Q99549	M-phase phosphoprotein 8	MPHOSPH8	Q99549-S51	0.91462	0.89914	1.3307	1.04815	0.233568
Q9GZL7	Ribosome biogenesis protein WDR12	WDR12	Q9GZL7-S415	0.91431	0.69009		0.8022	0.197641
Q9GZL7	Ribosome biogenesis protein WDR12	WDR12	Q9GZL7-Y412	0.91431	0.69009		0.8022	0.197641
Q9GZL7	Ribosome biogenesis protein WDR12	WDR12	Q9GZL7-S411	0.91431	0.69009		0.8022	0.197641
Q8WYL5	Protein phosphatase Slingshot homolog 1	SSH1	Q8WYL5-S937	0.91292	1.0251	1.1451	1.02771	0.112982
Q14498	RNA-binding protein 39	RBM39	Q14498-S136	0.91149	0.82846	1.11	0.949983	0.15228
Q7L622	G2/M phase-specific E3 ubiquitin-protein ligase	G2E3	Q7L622-Y62	0.91117			0.91117	#DIV/0!
Q3KQU3	MAP7 domain-containing protein 1	MAP7D1	Q3KQU3-S125	0.91031		0.9382	0.924255	0.0213374
Q3KQU3	MAP7 domain-containing protein 1	MAP7D1	Q3KQU3-T118	0.91031			0.91031	#DIV/0!
Q15022	Polycomb protein SUZ12	SUZ12	Q15022-S546	0.90923	1.1139	1.0449	1.02268	0.10182
Q9HB90	Ras-related GTP-binding protein C;Ras-related GTP-binding protein D	RRAGC;RRAGD	Q9HB90-S95	0.90865		1.009	0.958825	0.0740053
Q9NWW5	Ceroid-lipofuscinosis neuronal protein 6	CLN6	Q9NWW5-S31	0.90846			0.90846	#DIV/0!
Q3KQU3	MAP7 domain-containing protein 1	MAP7D1	Q3KQU3-S741	0.90841		1.2728	1.09061	0.236257
Q3KQU3	MAP7 domain-containing protein 1	MAP7D1	Q3KQU3-S742	0.90841			0.90841	#DIV/0!
O43896	Kinesin-like protein KIF1C	KIF1C	O43896-S674	0.90827	0.80386		0.856065	0.0862423
O43896	Kinesin-like protein KIF1C	KIF1C	O43896-S676	0.90827	0.80386		0.856065	0.0862423
Q9UQ35	Serine/arginine repetitive matrix protein 2	SRRM2	Q9UQ35-S456	0.90687	0.7602		0.833535	0.124424
Q9UQ35	Serine/arginine repetitive matrix protein 2	SRRM2	Q9UQ35-S455	0.90687	0.74512		0.825995	0.138469
P67809	Nuclease-sensitive element-binding protein 1	YBX1	P67809-S174	0.9055	0.94231	1.4574	1.10174	0.28007
Q5SW79	Centrosomal protein of 170 kDa	CEP170	Q5SW79-S845	0.90457			0.90457	#DIV/0!
O95239	Chromosome-associated kinesin KIF4A	KIF4A	O95239-S801	0.90378	0.63086	1.6098	1.04815	0.48198
Q9BZF1	Oxysterol-binding protein-related protein 8	OSBPL8	Q9BZF1-S810	0.90224	0.96427		0.933255	0.0469988
Q9BZF1	Oxysterol-binding protein-related protein 8	OSBPL8	Q9BZF1-S807	0.90224	0.96427		0.933255	0.0469988
Q9BZF1	Oxysterol-binding protein-related protein 8	OSBPL8	Q9BZF1-S808	0.90224	0.96427		0.933255	0.0469988
P49674	Casein kinase I isoform epsilon	CSNK1E	P49674-S363	0.90126			0.90126	#DIV/0!
Q16643	Drebrin	DBN1	Q16643-S337	0.90046			0.90046	#DIV/0!
P33527	Multidrug resistance-associated protein 1	ABCC1	P33527-S930	0.90009	0.66672		0.783405	0.210641
Q8ND56	Protein LSM14 homolog A	LSM14A	Q8ND56-S183	0.8976	0.65201	0.73227	0.760627	0.164636
Q68CZ2	Tensin-3	TNS3	Q68CZ2-S776	0.89746		1.0299	0.96368	0.0971788
Q9ULJ8	Neurabin-1	PPP1R9A	Q9ULJ8-T109	0.8972			0.8972	#DIV/0!
Q9ULJ8	Neurabin-1	PPP1R9A	Q9ULJ8-S112	0.8972			0.8972	#DIV/0!
Q14498	RNA-binding protein 39	RBM39	Q14498-S97	0.89638	0.63058		0.76348	0.246174
Q9NYF8	Bcl-2-associated transcription factor 1	BCLAF1	Q9NYF8-S385	0.89613		1.1382	1.01717	0.168281
Q13185	Chromobox protein homolog 3	CBX3	Q13185-S95	0.89583	0.99497	1.3539	1.08157	0.222825
Q6PJG2	ELM2 and SANT domain-containing protein 1	ELMSAN1	Q6PJG2-S461	0.89398	1.0223	1.5311	1.14913	0.293234
P30622	CAP-Gly domain-containing linker protein 1;CAP-Gly domain-containing linker protein 2	CLIP1;CLIP2	P30622-S348	0.89153	0.56128	0.71976	0.72419	0.228075	YES
Q7Z3K3	Pogo transposable element with ZNF domain	POGZ	Q7Z3K3-S425	0.88908	0.73765	0.84253	0.823087	0.0942365
O15027	Protein transport protein Sec16A	SEC16A	O15027-S569	0.88859	0.76717		0.82788	0.103707
P62820	Ras-related protein Rab-1A	RAB1A	P62820-T195	0.88831			0.88831	#DIV/0!
Q8N3V7	Synaptopodin	SYNPO	Q8N3V7-S833	0.8861	0.61074		0.74842	0.26016	YES
Q9UQ35	Serine/arginine repetitive matrix protein 2	SRRM2	Q9UQ35-S454	0.88539	0.77558		0.830485	0.0934964
Q14980	Nuclear mitotic apparatus protein 1	NUMA1	Q14980-S1991	0.88338		1.0418	0.96259	0.116373
O14617	AP-3 complex subunit delta-1	AP3D1	O14617-S632	0.88243		1.0723	0.977365	0.137368
O14617	AP-3 complex subunit delta-1	AP3D1	O14617-S634	0.88243		1.0723	0.977365	0.137368
O14617	AP-3 complex subunit delta-1	AP3D1	O14617-S636	0.88243		1.0723	0.977365	0.137368
O00499	Myc box-dependent-interacting protein 1	BIN1	O00499-S331	0.8814	0.86258	1.3275	1.02383	0.257033
Q15942	Zyxin	ZYX	Q15942-S267	0.88049	0.74112	0.99665	0.872753	0.146594
Q14676	Mediator of DNA damage checkpoint protein 1	MDC1	Q14676-S168	0.88037	0.87407	1.3313	1.02858	0.254897
O76021	Ribosomal L1 domain-containing protein 1	RSL1D1	O76021-S427	0.88014	1.0241		0.95212	0.106914
O75175	CCR4-NOT transcription complex subunit 3	CNOT3	O75175-S299	0.8788	0.76659	0.79521	0.813533	0.07167
Q8IYB3	Serine/arginine repetitive matrix protein 1	SRRM1	Q8IYB3-S756	0.87873	1.085	1.1117	1.02514	0.124371
Q9UQ35	Serine/arginine repetitive matrix protein 2	SRRM2	Q9UQ35-S876	0.87781	0.70919	1.3663	0.984433	0.346681
P35251	Replication factor C subunit 1	RFC1	P35251-S69	0.87731	0.91327	0.92508	0.90522	0.0274868
P35251	Replication factor C subunit 1	RFC1	P35251-S368	0.87705	0.77792	0.89358	0.849517	0.0736336
Q02952	A-kinase anchor protein 12	AKAP12	Q02952-S514	0.8721	1.5841		1.2281	0.40995
P48634	Protein PRRC2A	PRRC2A	P48634-S1219	0.87174		1.3039	1.08782	0.280913
Q15349	Ribosomal protein S6 kinase alpha-2	RPS6KA2	Q15349-S730	0.87157	1.4021		1.13684	0.329988
Q15349	Ribosomal protein S6 kinase alpha-2	RPS6KA2	Q15349-T729	0.87157	1.4021		1.13684	0.329988
P49006	MARCKS-related protein	MARCKSL1	P49006-S22	0.8678	0.75751	1.2157	0.947003	0.252526
Q09666	Neuroblast differentiation-associated protein AHNAK	AHNAK	Q09666-S1068	0.86778		1.4903	1.17904	0.373345
A0A2R8YDH4	Tight junction protein ZO-2	TJP2	Q9UDY2-S986	0.8645	0.75016	0.75361	0.789423	0.0823907
P51532	Transcription activator BRG1	SMARCA4	P51532-S1417	0.86019	0.78971	1.086	0.911967	0.169724
P06400	Retinoblastoma-associated protein	RB1	P06400-S807	0.85925		0.80385	0.83155	0.0471093
P06400	Retinoblastoma-associated protein	RB1	P06400-S811	0.85925		0.80385	0.83155	0.0471093
P46821	Microtubule-associated protein 1B;MAP1B heavy chain;MAP1 light chain LC1	MAP1B	P46821-S1915	0.85832	0.81517		0.836745	0.0364647
Q9ULU4	Protein kinase C-binding protein 1	ZMYND8	Q9ULU4-S490	0.85705	0.88262	1.1817	0.97379	0.185367
O60502	Protein O-GlcNAcase	MGEA5	O60502-S364	0.85511			0.85511	#DIV/0!
O00264	Membrane-associated progesterone receptor component 1	PGRMC1	O00264-S54	0.85438		1.4089	1.13164	0.346493
P35580	Myosin-10	MYH10	P35580-S1956	0.85427	0.80021	0.97925	0.87791	0.104602
Q12955	Ankyrin-3	ANK3	Q12955-S3727	0.85303	0.78684		0.819935	0.0570818
Q12955	Ankyrin-3	ANK3	Q12955-S3729	0.85303	0.78684		0.819935	0.0570818
Q12955	Ankyrin-3	ANK3	Q12955-T3730	0.85303	0.78684		0.819935	0.0570818
Q12955	Ankyrin-3	ANK3	Q12955-T3732	0.85303	0.78684		0.819935	0.0570818
Q9UQ35	Serine/arginine repetitive matrix protein 2	SRRM2	Q9UQ35-S1083	0.85271	0.97193	1.0487	0.95778	0.103112
P22059	Oxysterol-binding protein 1	OSBP	P22059-S190	0.85241		1.1419	0.997155	0.205284
P22059	Oxysterol-binding protein 1	OSBP	P22059-S193	0.85241		1.1419	0.997155	0.205284
Q8WX93	Palladin	PALLD	Q8WX93-S1121	0.84936			0.84936	#DIV/0!
Q8TAQ2	SWI/SNF complex subunit SMARCC2	SMARCC2	Q8TAQ2-T278	0.8489	0.5189	1.0149	0.794233	0.317889
O14974	Protein phosphatase 1 regulatory subunit 12A	PPP1R12A	O14974-S695	0.84628			0.84628	#DIV/0!
Q6P4E1	Protein CASC4	CASC4	Q6P4E1-S332	0.84541	0.27481		0.56011	0.72035
O75122	CLIP-associating protein 2	CLASP2	O75122-S219	0.8454	0.82076	1.3579	1.00802	0.300843
O75122	CLIP-associating protein 2	CLASP2	O75122-S223	0.8454	0.82076	1.3579	1.00802	0.300843
Q14004	Cyclin-dependent kinase 13	CDK13	Q14004-T1246	0.84468			0.84468	#DIV/0!
O75400	Pre-mRNA-processing factor 40 homolog A	PRPF40A	O75400-S883	0.84355	1.2176	1.1393	1.06682	0.184922
Q15366	Poly(rC)-binding protein 2	PCBP2	Q15366-S173	0.84318	0.85667		0.849925	0.0112232
H8Y6P7	DNA-directed RNA polymerase II subunit GRINL1A	GCOM1;POLR2M	P0CAP2-S274	0.84162			0.84162	#DIV/0!
H8Y6P7	DNA-directed RNA polymerase II subunit GRINL1A	GCOM1;POLR2M	P0CAP2-S273	0.84162			0.84162	#DIV/0!
P29966	Myristoylated alanine-rich C-kinase substrate	MARCKS	P29966-S145	0.83838	0.718		0.77819	0.109384
Q16555	Dihydropyrimidinase-related protein 2	DPYSL2	Q16555-S507	0.83545	1.6182	1.0362	1.16328	0.349489
Q6A1A2	Putative 3-phosphoinositide-dependent protein kinase 2;3-phosphoinositide-dependent protein kinase 1	PDPK2P;PDPK1	Q6A1A2-S214	0.83506	0.67506	0.90922	0.806447	0.148396
P17812	CTP synthase 1	CTPS1	P17812-S574	0.8345			0.8345	#DIV/0!
Q7Z417	Nuclear fragile X mental retardation-interacting protein 2	NUFIP2	Q7Z417-S112	0.83308	0.99808	2.2133	1.34815	0.559111
Q9NQS7	Inner centromere protein	INCENP	Q9NQS7-S263	0.82905		1.0417	0.935375	0.160755
Q16629	Serine/arginine-rich splicing factor 7	SRSF7	Q16629-S196	0.82885	0.76524	1.2451	0.946397	0.275395
Q16629	Serine/arginine-rich splicing factor 7	SRSF7	Q16629-S194	0.82885	0.76524	1.2451	0.946397	0.275395
Q16629	Serine/arginine-rich splicing factor 7	SRSF7	Q16629-S192	0.82885	0.76524	1.2451	0.946397	0.275395
Q9UQ35	Serine/arginine repetitive matrix protein 2	SRRM2	Q9UQ35-S1124	0.82779	0.98505	1.4124	1.07508	0.281397
Q16514	Transcription initiation factor TFIID subunit 12	TAF12	Q16514-S51	0.82645			0.82645	#DIV/0!
P17812	CTP synthase 1	CTPS1	P17812-S575	0.82467	0.86384	0.90333	0.863947	0.0455238
Q8N5V2	Ephexin-1	NGEF	Q8N5V2-T578	0.82245			0.82245	#DIV/0!
Q15149	Plectin	PLEC	Q15149-S1435	0.82129	1.1587	0.8652	0.948397	0.193428
P27816	Microtubule-associated protein 4	MAP4	P27816-T282	0.82117	0.80265	0.96	0.861273	0.0998519
P27816	Microtubule-associated protein 4	MAP4	P27816-S696	0.82068	0.62957	0.72261	0.724287	0.131945	YES
Q8WWQ0	PH-interacting protein	PHIP	Q8WWQ0-S1783	0.81958	0.72503	1.2368	0.927137	0.293712
Q13523	Serine/threonine-protein kinase PRP4 homolog	PRPF4B	Q13523-S277	0.81719	0.74025	1.1182	0.89188	0.223952
Q07666	KH domain-containing, RNA-binding, signal transduction-associated protein 1	KHDRBS1	Q07666-S20	0.81718	0.79778	0.84255	0.81917	0.0274073
H0YL38	Zinc finger protein 280D	ZNF280D	Q6N043-T514	0.81611	0.23928		0.527695	0.772947
Q96JM3	Chromosome alignment-maintaining phosphoprotein 1	CHAMP1	Q96JM3-S459	0.816			0.816	#DIV/0!
Q96JM3	Chromosome alignment-maintaining phosphoprotein 1	CHAMP1	Q96JM3-T458	0.816			0.816	#DIV/0!
P48634	Protein PRRC2A	PRRC2A	P48634-S456	0.81537	0.8442	1.245	0.96819	0.248048
P35251	Replication factor C subunit 1	RFC1	P35251-S71	0.81026	0.91327	0.99217	0.905233	0.100771
Q99590	Protein SCAF11	SCAF11	Q99590-S608	0.80955	0.52331		0.66643	0.303711	YES
Q9H6S1	5-azacytidine-induced protein 2	AZI2	Q9H6S1-S318	0.80809			0.80809	#DIV/0!
P46821	Microtubule-associated protein 1B;MAP1B heavy chain;MAP1 light chain LC1	MAP1B	P46821-S1438	0.80651	0.59313	1.2431	0.880913	0.3761
Q96IF1	LIM domain-containing protein ajuba	AJUBA	Q96IF1-S119	0.80602	0.5294		0.66771	0.292941	YES
Q5T5Y3	Calmodulin-regulated spectrin-associated protein 1	CAMSAP1	Q5T5Y3-S563	0.80054	0.63861	0.6967	0.71195	0.115226	YES
Q86WB0	Nuclear-interacting partner of ALK	ZC3HC1	Q86WB0-S395	0.79938	0.97705	1.3986	1.05834	0.290804
P51003	Poly(A) polymerase alpha	PAPOLA	P51003-S545	0.79902	1.0573		0.92816	0.196767
Q9UQ35	Serine/arginine repetitive matrix protein 2	SRRM2	Q9UQ35-S1387	0.79825		0.97697	0.88761	0.142376
P08670	Vimentin	VIM	P08670-S39	0.79733	0.3807	0.59091	0.589647	0.353293	YES
Q9H6S3	Epidermal growth factor receptor kinase substrate 8-like protein 2	EPS8L2	Q9H6S3-S240	0.7956			0.7956	#DIV/0!
O94804	Serine/threonine-protein kinase 10	STK10	O94804-S438	0.79093	0.65262	0.89846	0.78067	0.157865
Q8WY36	HMG box transcription factor BBX	BBX	Q8WY36-T849	0.78841			0.78841	#DIV/0!
P46821	Microtubule-associated protein 1B;MAP1B heavy chain;MAP1 light chain LC1	MAP1B	P46821-T1067	0.78826	0.57995	0.75642	0.70821	0.158444	YES
Q9BUH6	Protein PAXX	C9orf142	Q9BUH6-S148	0.7846			0.7846	#DIV/0!
P20700	Lamin-B1;Lamin-B2	LMNB1;LMNB2	P20700-S391	0.78374	2.0673	2.028	1.62635	0.448849	YES
Q8IYB3	Serine/arginine repetitive matrix protein 1	SRRM1	Q8IYB3-S636	0.78358	0.71542		0.7495	0.0643047	YES
Q8IYB3	Serine/arginine repetitive matrix protein 1	SRRM1	Q8IYB3-S638	0.78358	0.71542		0.7495	0.0643047	YES
Q92615	La-related protein 4B	LARP4B	Q92615-S601	0.78147			0.78147	#DIV/0!
P46013	Antigen KI-67	MKI67	P46013-S308	0.78004		0.85606	0.81805	0.0657102
Q9NYB0	Telomeric repeat-binding factor 2-interacting protein 1	TERF2IP	Q9NYB0-S203	0.77552		1.1073	0.94141	0.249205
P35222	Catenin beta-1	CTNNB1	P35222-T551	0.7747	0.66971	1.2891	0.91117	0.363796
Q99733	Nucleosome assembly protein 1-like 4	NAP1L4	Q99733-S12	0.77299	0.63385		0.70342	0.139869	YES
P42166	Lamina-associated polypeptide 2, isoform alpha;Thymopoietin;Thymopentin	TMPO	P42166-T74	0.77196	1.7883	1.284	1.28142	0.396572
Q76FK4	Nucleolar protein 8	NOL8	Q76FK4-S1099	0.76947	0.82175		0.79561	0.0464644
Q09666	Neuroblast differentiation-associated protein AHNAK	AHNAK	Q09666-S5782	0.76715	0.68469	0.7009	0.71758	0.0608814	YES
Q86UP2	Kinectin	KTN1	Q86UP2-T153	0.76661			0.76661	#DIV/0!
Q13573	SNW domain-containing protein 1	SNW1	Q13573-S224	0.76402	0.65852	1.8184	1.08031	0.593693
P10412	Histone H1.4	HIST1H1E	P10412-T18	0.763	0.66023	0.79784	0.740357	0.0966357	YES
Q6PKG0	La-related protein 1	LARP1	Q6PKG0-S774	0.76297	0.84274	0.7983	0.801337	0.0498812
Q5T200	Zinc finger CCCH domain-containing protein 13	ZC3H13	Q5T200-S198	0.76036	0.8072	1.2069	0.92482	0.265358
Q9H1E3	Nuclear ubiquitous casein and cyclin-dependent kinase substrate 1	NUCKS1	Q9H1E3-S61	0.75376	1.411	0.55928	0.908013	0.491536
Q8NE71	ATP-binding cassette sub-family F member 1	ABCF1	Q8NE71-S22	0.75243			0.75243	#DIV/0!
P18858	DNA ligase 1	LIG1	P18858-S76	0.75178	0.50182	0.5544	0.602667	0.21867	YES
Q9ULU4	Protein kinase C-binding protein 1	ZMYND8	Q9ULU4-S425	0.74964	1.7453		1.24747	0.564373
Q9Y4F1	FERM, RhoGEF and pleckstrin domain-containing protein 1	FARP1	Q9Y4F1-T24	0.74824	0.80979		0.779015	0.0558685
Q9Y2D5	A-kinase anchor protein 2	AKAP2	Q9Y2D5-S720	0.74687	0.64729	1.4624	0.952187	0.466982
P29966	Myristoylated alanine-rich C-kinase substrate	MARCKS	P29966-S147	0.74479		1.2973	1.02104	0.382631
P62753	40S ribosomal protein S6	RPS6	P62753-S244	0.74399	0.94439	0.80436	0.830913	0.123725
P62753	40S ribosomal protein S6	RPS6	P62753-S247	0.74399	0.94439		0.84419	0.167858
P46821	Microtubule-associated protein 1B;MAP1B heavy chain;MAP1 light chain LC1	MAP1B	P46821-S1427	0.74312	0.60452	0.68251	0.676717	0.102674	YES
Q12766	HMG domain-containing protein 3	HMGXB3	Q12766-Y298	0.74258			0.74258	#DIV/0!
Q12766	HMG domain-containing protein 3	HMGXB3	Q12766-S293	0.74258			0.74258	#DIV/0!
Q12766	HMG domain-containing protein 3	HMGXB3	Q12766-Y300	0.74258			0.74258	#DIV/0!
Q12766	HMG domain-containing protein 3	HMGXB3	Q12766-Y295	0.74258			0.74258	#DIV/0!
O95251	Histone acetyltransferase KAT7	KAT7	O95251-S56	0.73399			0.73399	#DIV/0!
P30622	CAP-Gly domain-containing linker protein 1	CLIP1	P30622-S204	0.7334	0.58617	1.0276	0.78239	0.287268
P49768	Presenilin-1;Presenilin-1 NTF subunit;Presenilin-1 CTF subunit;Presenilin-1 CTF12	PSEN1	P49768-S366	0.72832	0.92646		0.82739	0.169335
P62753	40S ribosomal protein S6	RPS6	P62753-S236	0.72788	0.76787	0.97904	0.82493	0.163593
P16401	Histone H1.5	HIST1H1B	P16401-S18	0.72716	0.63569	0.63949	0.667447	0.0775315	YES
Q5TEA3	Uncharacterized protein C20orf194	C20orf194	Q5TEA3-Y641	0.72436		0.8993	0.81183	0.152373
Q4KMP7	TBC1 domain family member 10B	TBC1D10B	Q4KMP7-S661	0.72016	0.6418	0.73854	0.700167	0.0733763	YES
Q4KMP7	TBC1 domain family member 10B	TBC1D10B	Q4KMP7-S658	0.72016	0.6418	0.75137	0.704443	0.0801349	YES
Q9NTJ3	Structural maintenance of chromosomes protein 4	SMC4	Q9NTJ3-S22	0.71967			0.71967	#DIV/0!
Q9NTJ3	Structural maintenance of chromosomes protein 4	SMC4	Q9NTJ3-S27	0.71967			0.71967	#DIV/0!
Q92945	Far upstream element-binding protein 2	KHSRP	Q92945-S181	0.71844	0.75715		0.737795	0.0370999	YES
Q96QC0	Serine/threonine-protein phosphatase 1 regulatory subunit 10	PPP1R10	Q96QC0-S313	0.71804			0.71804	#DIV/0!
Q13263	Transcription intermediary factor 1-beta	TRIM28	Q13263-T498	0.71678			0.71678	#DIV/0!
Q13442	28 kDa heat- and acid-stable phosphoprotein	PDAP1	Q13442-S176	0.71612		0.72083	0.718475	0.00463548	YES
O60841	Eukaryotic translation initiation factor 5B	EIF5B	O60841-S113	0.71554	0.65773		0.686635	0.0595336	YES
O95391	Pre-mRNA-splicing factor SLU7	SLU7	O95391-S215	0.71016	0.80695	1.0245	0.847203	0.190025
Q8IYB3	Serine/arginine repetitive matrix protein 1	SRRM1	Q8IYB3-S429	0.70553	1.1734		0.939465	0.352152
Q8IYB3	Serine/arginine repetitive matrix protein 1	SRRM1	Q8IYB3-S431	0.70553	1.1734		0.939465	0.352152
Q13200	26S proteasome non-ATPase regulatory subunit 2	PSMD2	Q13200-S16	0.70498		0.94807	0.826525	0.207968
Q9UK76	Hematological and neurological expressed 1 protein;Hematological and neurological expressed 1 protein, N-terminally processed	HN1	Q9UK76-S88	0.70278	1.0127	0.99706	0.90418	0.193095
Q13442	28 kDa heat- and acid-stable phosphoprotein	PDAP1	Q13442-S57	0.69819			0.69819	#DIV/0!
A0A286YFD6	Ribonucleoside-diphosphate reductase subunit M2	RRM2	P31350-S20	0.69633	0.44396	0.50743	0.54924	0.239016	YES
Q9UK76	Hematological and neurological expressed 1 protein;Hematological and neurological expressed 1 protein, N-terminally processed	HN1	Q9UK76-S87	0.69355	0.6049	1.0265	0.774983	0.286824
Q9NZH5	Securin-2;Securin	PTTG2;PTTG1	Q9NZH5-S165	0.69063	0.96026	0.91952	0.856803	0.169636
Q99523	Sortilin	SORT1	Q99523-S825	0.68391		1.1031	0.893505	0.331741
Q8IUD2	ELKS/Rab6-interacting/CAST family member 1	ERC1	Q8IUD2-S17	0.6837			0.6837	#DIV/0!
O15231	Zinc finger protein 185	ZNF185	O15231-S153	0.6817			0.6817	#DIV/0!
P49585	Choline-phosphate cytidylyltransferase A	PCYT1A	P49585-S362	0.68136	0.50357	1.4008	0.86191	0.551198
Q5VZL5	Zinc finger MYM-type protein 4	ZMYM4	Q5VZL5-S1547	0.67986	0.66556		0.67271	0.0150312	YES
Q5VZL5	Zinc finger MYM-type protein 4	ZMYM4	Q5VZL5-S1539	0.67986			0.67986	#DIV/0!
P11717	Cation-independent mannose-6-phosphate receptor	IGF2R	P11717-S2484	0.67946		1.032	0.85573	0.291311
A4UGR9	Xin actin-binding repeat-containing protein 2	XIRP2	A4UGR9-S490	0.67566			0.67566	#DIV/0!
A4UGR9	Xin actin-binding repeat-containing protein 2	XIRP2	A4UGR9-S501	0.67566			0.67566	#DIV/0!
A4UGR9	Xin actin-binding repeat-containing protein 2	XIRP2	A4UGR9-T504	0.67566			0.67566	#DIV/0!
P98175	RNA-binding protein 10	RBM10	P98175-S723	0.66965	0.66367	0.90231	0.74521	0.182614	YES
Q09666	Neuroblast differentiation-associated protein AHNAK	AHNAK	Q09666-S5448	0.66547	0.74003	0.86258	0.756027	0.131641	YES
Q9P035	Very-long-chain (3R)-3-hydroxyacyl-CoA dehydratase 3	HACD3	Q9P035-S114	0.65755		1.0392	0.848375	0.318099
Q9NX58	Cell growth-regulating nucleolar protein	LYAR	Q9NX58-S276	0.65625			0.65625	#DIV/0!
Q9H2H9	Sodium-coupled neutral amino acid transporter 1	SLC38A1	Q9H2H9-S49	0.6562			0.6562	#DIV/0!
O77932	Decapping and exoribonuclease protein	DXO	O77932-T6	0.65136			0.65136	#DIV/0!
Q7L2J0	7SK snRNA methylphosphate capping enzyme	MEPCE	Q7L2J0-T213	0.64496			0.64496	#DIV/0!
Q7L2J0	7SK snRNA methylphosphate capping enzyme	MEPCE	Q7L2J0-S217	0.64496			0.64496	#DIV/0!
Q7L2J0	7SK snRNA methylphosphate capping enzyme	MEPCE	Q7L2J0-S216	0.64496			0.64496	#DIV/0!
Q9UHD8	Septin-9	2019-09-09	Q9UHD8-S85	0.64349	0.67249		0.65799	0.0311648	YES
O43768	Alpha-endosulfine	ENSA	O43768-S109	0.63429	0.53144	1.0982	0.754643	0.40011	YES
Q99567	Nuclear pore complex protein Nup88	NUP88	Q99567-S35	0.63081	1.1562	1.2214	1.0028	0.322896
Q7Z3K3	Pogo transposable element with ZNF domain	POGZ	Q7Z3K3-T1092	0.62877			0.62877	#DIV/0!
P16402	Histone H1.3	HIST1H1D	P16402-T18	0.62647	0.54432	0.82313	0.66464	0.215561	YES
P62753	40S ribosomal protein S6	RPS6	P62753-S240	0.624	0.76787	0.83609	0.742653	0.145788	YES
P10412	Histone H1.4;Histone H1.3;Histone H1.2	HIST1H1E;HIST1H1D;HIST1H1C	P10412-S36	0.62243	0.62603	0.64245	0.630303	0.0169319	YES
P08559	Pyruvate dehydrogenase E1 component subunit alpha, somatic form, mitochondrial;Pyruvate dehydrogenase E1 component subunit alpha, testis-specific form, mitochondrial	PDHA1;PDHA2	P08559-S293	0.62126	0.50013	0.9654	0.695597	0.347009	YES
P08559	Pyruvate dehydrogenase E1 component subunit alpha, somatic form, mitochondrial;Pyruvate dehydrogenase E1 component subunit alpha, testis-specific form, mitochondrial	PDHA1;PDHA2	P08559-S300	0.62126	0.50013	0.9654	0.695597	0.347009	YES
P49736	DNA replication licensing factor MCM2	MCM2	P49736-S41	0.61368	0.41184	0.8093	0.611607	0.324944	YES
Q96MP5	Zinc finger SWIM domain-containing protein 3	ZSWIM3	Q96MP5-T311	0.61072			0.61072	#DIV/0!
Q96MP5	Zinc finger SWIM domain-containing protein 3	ZSWIM3	Q96MP5-T310	0.61072			0.61072	#DIV/0!
Q3KQU3	MAP7 domain-containing protein 1	MAP7D1	Q3KQU3-S460	0.60725	0.97273	0.9238	0.834593	0.23772
P16401	Histone H1.5	HIST1H1B	P16401-T9	0.60094	0.52396	0.57837	0.567757	0.0696993	YES
Q9NTJ4	Alpha-mannosidase 2C1	MAN2C1	Q9NTJ4-S480	0.60043	0.26125	1.1443	0.66866	0.6662
Q8IYB3	Serine/arginine repetitive matrix protein 1	SRRM1	Q8IYB3-S389	0.5902		1.2047	0.89745	0.484169
Q8IYB3	Serine/arginine repetitive matrix protein 1	SRRM1	Q8IYB3-S391	0.5902		1.2047	0.89745	0.484169
Q9P265	Disco-interacting protein 2 homolog B	DIP2B	Q9P265-S632	0.58306	0.84509		0.714075	0.259473	YES
Q9P265	Disco-interacting protein 2 homolog B	DIP2B	Q9P265-S629	0.58306	0.84509		0.714075	0.259473	YES
Q92797	Symplekin	SYMPK	Q92797-Y1031	0.58043			0.58043	#DIV/0!
Q14980	Nuclear mitotic apparatus protein 1	NUMA1	Q14980-S169	0.57558		1.7434	1.15949	0.712187
Q9BVV7	Mitochondrial import inner membrane translocase subunit Tim21	TIMM21	Q9BVV7-T12	0.57278		1.0485	0.81064	0.414962
Q9BVV7	Mitochondrial import inner membrane translocase subunit Tim21	TIMM21	Q9BVV7-Y11	0.57278		1.0485	0.81064	0.414962
Q92974	Rho guanine nucleotide exchange factor 2	ARHGEF2	Q92974-S932	0.57081		0.76537	0.66809	0.205922	YES
Q9Y2W1	Thyroid hormone receptor-associated protein 3	THRAP3	Q9Y2W1-S682	0.56982		1.0964	0.83311	0.446938
Q96JM3	Chromosome alignment-maintaining phosphoprotein 1	CHAMP1	Q96JM3-S542	0.56256	0.41665	1.0388	0.67267	0.483688	YES
P27708	CAD protein;Glutamine-dependent carbamoyl-phosphate synthase;Aspartate carbamoyltransferase;Dihydroorotase	CAD	P27708-S1407	0.55298			0.55298	#DIV/0!
P62753	40S ribosomal protein S6	RPS6	P62753-S235	0.53495	0.94439	0.71401	0.731117	0.280742	YES
Q92890	Ubiquitin fusion degradation protein 1 homolog	UFD1L	Q92890-S299	0.53294		1.5726	1.05277	0.698301
Q9Y281	Cofilin-2	CFL2	Q9Y281-S3	0.52114			0.52114	#DIV/0!
Q8WWQ2	Inactive heparanase-2	HPSE2	Q8WWQ2-T356	0.51833			0.51833	#DIV/0!
P04792	Heat shock protein beta-1	HSPB1	P04792-S82	0.51798		1.8826	1.20029	0.803916
Q9Y2W1	Thyroid hormone receptor-associated protein 3	THRAP3	Q9Y2W1-S243	0.51479	2.1961	1.0088	1.2399	0.696953
Q5T1M5	FK506-binding protein 15	FKBP15	Q5T1M5-S1164	0.48622	0.76043	0.95257	0.733073	0.319716	YES
Q9P0K7	Ankycorbin	RAI14	Q9P0K7-S447	0.47961	0.34422		0.411915	0.232415	YES
P49023	Paxillin	PXN	P49023-S322	0.47077			0.47077	#DIV/0!
Q15052	Rho guanine nucleotide exchange factor 6;Rho guanine nucleotide exchange factor 7	ARHGEF6;ARHGEF7	Q15052-S488	0.45724		0.86141	0.659325	0.433461	YES
Q00975	Voltage-dependent N-type calcium channel subunit alpha-1B	CACNA1B	Q00975-Y463	0.44415	0.44185		0.443	0.00367121	YES
Q12888	Tumor suppressor p53-binding protein 1	TP53BP1	Q12888-S265	0.42769	0.31003	1.1488	0.62884	0.722163
Q9Y2D5	A-kinase anchor protein 2	AKAP2	Q9Y2D5-S748	0.4236		3.4508	1.9372	1.10497
Q05519	Serine/arginine-rich splicing factor 11	SRSF11	Q05519-S434	0.42064	0.38405	0.47139	0.42536	0.103115	YES
Q03135	Caveolin-1	CAV1	Q03135-S37	0.4165	0.36252	0.78269	0.52057	0.439137	YES
Q96PK6	RNA-binding protein 14	RBM14	Q96PK6-S620	0.38453	0.30954		0.347035	0.152797	YES
P46821	Microtubule-associated protein 1B;MAP1B heavy chain;MAP1 light chain LC1	MAP1B	P46821-T1788	0.36257	0.36573	0.89597	0.541423	0.567117
O14737	Programmed cell death protein 5	PDCD5	O14737-S119	0.36055	0.27953	0.54523	0.395103	0.344665	YES
Q92882	Osteoclast-stimulating factor 1	OSTF1	Q92882-S213	0.31837		0.38656	0.352465	0.136801	YES
P49207	60S ribosomal protein L34	RPL34	P49207-S12	0.30299	0.121	0.23839	0.220793	0.417867	YES
O14931	Natural cytotoxicity triggering receptor 3	NCR3	O14931-S52	0.26815			0.26815	#DIV/0!
O14931	Natural cytotoxicity triggering receptor 3	NCR3	O14931-T54	0.26815			0.26815	#DIV/0!
O14931	Natural cytotoxicity triggering receptor 3	NCR3	O14931-S44	0.26815			0.26815	#DIV/0!
P52799	Ephrin-B2	EFNB2	P52799-Y34	0.13361			0.13361	#DIV/0!
P52799	Ephrin-B2	EFNB2	P52799-S40	0.13361			0.13361	#DIV/0!
P52799	Ephrin-B2	EFNB2	P52799-S25	0.13361			0.13361	#DIV/0!
P52799	Ephrin-B2	EFNB2	P52799-S27	0.13361			0.13361	#DIV/0!
Q5VTL8	Pre-mRNA-splicing factor 38B	PRPF38B	Q5VTL8-S529	0.11401	0.12151	0.25352	0.163013	0.481376	YES
Q15149	Plectin	PLEC	Q15149-T4218	0.10447			0.10447	#DIV/0!
P52701	DNA mismatch repair protein Msh6	MSH6	P52701-S252		1.0807	1.0827	1.0817	0.0013074
P52701	DNA mismatch repair protein Msh6	MSH6	P52701-S254		1.0807	1.0827	1.0817	0.0013074
P52701	DNA mismatch repair protein Msh6	MSH6	P52701-S256		1.0807	1.0827	1.0817	0.0013074
P52701	DNA mismatch repair protein Msh6	MSH6	P52701-S261		1.0807	1.0827	1.0817	0.0013074
P62995	Transformer-2 protein homolog beta	TRA2B	P62995-S95		0.92468	0.91523	0.919955	0.00726357
P62995	Transformer-2 protein homolog beta	TRA2B	P62995-S99		0.92468	0.91523	0.919955	0.00726357
P62995	Transformer-2 protein homolog beta	TRA2B	P62995-S97		0.92468	0.91523	0.919955	0.00726357
Q09666	Neuroblast differentiation-associated protein AHNAK	AHNAK	Q09666-T101		1.1535	1.1209	1.1372	0.0202706
Q8IWN7	Retinitis pigmentosa 1-like 1 protein	RP1L1	Q8IWN7-S911		1.072	1.0328	1.0524	0.0263385
Q8IWN7	Retinitis pigmentosa 1-like 1 protein	RP1L1	Q8IWN7-S912		1.072	1.0328	1.0524	0.0263385
Q8IWN7	Retinitis pigmentosa 1-like 1 protein	RP1L1	Q8IWN7-S914		1.072	1.0328	1.0524	0.0263385
Q8IWN7	Retinitis pigmentosa 1-like 1 protein	RP1L1	Q8IWN7-S919		1.072	1.0328	1.0524	0.0263385
Q8IWN7	Retinitis pigmentosa 1-like 1 protein	RP1L1	Q8IWN7-S923		1.072	1.0328	1.0524	0.0263385
O15014	Zinc finger protein 609	ZNF609	O15014-S842		0.92992	0.96763	0.948775	0.0281047
Q7Z6E9	E3 ubiquitin-protein ligase RBBP6	RBBP6	Q7Z6E9-S1179		0.87616	0.91306	0.89461	0.0291661
P46939	Utrophin	UTRN	P46939-S295		1.2641	1.3348	1.29945	0.038472
Q5VZ89	DENN domain-containing protein 4C	DENND4C	Q5VZ89-S1184		1.9031	1.7905	1.8468	0.0431125	YES
P46821	Microtubule-associated protein 1B;MAP1B heavy chain;MAP1 light chain LC1	MAP1B	P46821-S992		1.0823	1.1535	1.1179	0.0450362
P46821	Microtubule-associated protein 1B;MAP1B heavy chain;MAP1 light chain LC1	MAP1B	P46821-S995		1.0823	1.1535	1.1179	0.0450362
P19838	Nuclear factor NF-kappa-B p105 subunit;Nuclear factor NF-kappa-B p50 subunit	NFKB1	P19838-S907		1.5819	1.7256	1.65375	0.0614429	YES
Q8WWM7	Ataxin-2-like protein	ATXN2L	Q8WWM7-S594		1.0768	1.1834	1.1301	0.0666999
P78344	Eukaryotic translation initiation factor 4 gamma 2	EIF4G2	P78344-T508		1.3395	1.2125	1.276	0.0703782
P31749	RAC-alpha serine/threonine-protein kinase	AKT1	P31749-S122		1.1451	1.2748	1.20995	0.075798
P31749	RAC-alpha serine/threonine-protein kinase	AKT1	P31749-S129		1.1451	1.2748	1.20995	0.075798
Q14C86	GTPase-activating protein and VPS9 domain-containing protein 1	GAPVD1	Q14C86-S902		3.6807	4.0988	3.88975	0.0760052	YES
P55196	Afadin	MLLT4	P55196-S1182		1.3692	1.2209	1.29505	0.0809729
Q96JG6	Coiled-coil domain-containing protein 132	CCDC132	Q96JG6-S561		1.1795	1.0478	1.11365	0.0836223
P46821	Microtubule-associated protein 1B;MAP1B heavy chain;MAP1 light chain LC1	MAP1B	P46821-S1631		1.1298	1.0031	1.06645	0.0840081
O43493	Trans-Golgi network integral membrane protein 2	TGOLN2	O43493-S298		1.0206	1.1744	1.0975	0.0990916
P48634	Protein PRRC2A	PRRC2A	P48634-S458		0.90767	1.0461	0.976885	0.100201
Q92466	DNA damage-binding protein 2	DDB2	Q92466-S26		0.85787	0.74398	0.800925	0.100549
Q99733	Nucleosome assembly protein 1-like 4	NAP1L4	Q99733-S125		0.98611	1.1377	1.0619	0.100942
Q9P2E9	Ribosome-binding protein 1	RRBP1	Q9P2E9-S615		1.0809	1.253	1.16695	0.104283
Q6PKG0	La-related protein 1	LARP1	Q6PKG0-T526		0.87144	1.0108	0.94112	0.104708
Q9UQ35	Serine/arginine repetitive matrix protein 2	SRRM2	Q9UQ35-S1403		1.886	1.6219	1.75395	0.106472	YES
P29966	Myristoylated alanine-rich C-kinase substrate	MARCKS	P29966-S101		1.8916	2.2005	2.04605	0.106755	YES
Q8ND76	Cyclin-Y	CCNY	Q8ND76-S326		1.0294	1.1985	1.11395	0.10734
O15173	Membrane-associated progesterone receptor component 2	PGRMC2	O15173-T211		0.82439	0.96334	0.893865	0.109919
O43150	Arf-GAP with SH3 domain, ANK repeat and PH domain-containing protein 2	ASAP2	O43150-S701		1.1782	1.0063	1.09225	0.111286
Q8WWI1	LIM domain only protein 7	LMO7	Q8WWI1-S1595		1.5182	1.7781	1.64815	0.111505	YES
Q8TAQ2	SWI/SNF complex subunit SMARCC2	SMARCC2	Q8TAQ2-S302		0.97314	1.1412	1.05717	0.11241
E7EVH7	Kinesin light chain 1	KLC1	Q07866-S524		1.0208	1.1998	1.1103	0.113998
Q8WVC0	RNA polymerase-associated protein LEO1	LEO1	Q8WVC0-S630		1.9107	1.6208	1.76575	0.116092	YES
Q13263	Transcription intermediary factor 1-beta	TRIM28	Q13263-S471		1.8354	2.1831	2.00925	0.122365	YES
Q96HC4	PDZ and LIM domain protein 5	PDLIM5	Q96HC4-S111		1.659	1.9857	1.82235	0.126766	YES
Q9UMZ2	Synergin gamma	SYNRG	Q9UMZ2-S752		1.1018	1.3239	1.21285	0.129487
Q8N556	Actin filament-associated protein 1	AFAP1	Q8N556-S548		0.95732	1.1564	1.05686	0.133197
Q07955	Serine/arginine-rich splicing factor 1	SRSF1	Q07955-Y202		1.2737	1.5387	1.4062	0.133255	YES
P08651	Nuclear factor 1 C-type	NFIC	P08651-S323		0.77185	0.93534	0.853595	0.135433
O95394	Phosphoacetylglucosamine mutase	PGM3	O95394-S64		1.3931	1.689	1.54105	0.135773	YES
Q13610	Periodic tryptophan protein 1 homolog	PWP1	Q13610-S50		1.3428	1.6483	1.49555	0.144443	YES
P46821	Microtubule-associated protein 1B;MAP1B heavy chain;MAP1 light chain LC1	MAP1B	P46821-S1208		0.79105	0.97591	0.88348	0.147956
P49023	Paxillin	PXN	P49023-S85		1.031	1.2745	1.15275	0.149365
Q12888	Tumor suppressor p53-binding protein 1	TP53BP1	Q12888-S500		0.95111	1.1784	1.06475	0.150944
O95466	Formin-like protein 1	FMNL1	O95466-S624		0.98267	1.2179	1.10028	0.151172
P49736	DNA replication licensing factor MCM2	MCM2	P49736-S26		1.2837	1.0334	1.15855	0.152768
Q9UNS1	Protein timeless homolog	TIMELESS	Q9UNS1-S1173		0.87954	1.1155	0.99752	0.167264
Q5VZL5	Zinc finger MYM-type protein 4	ZMYM4	Q5VZL5-S122		0.91079	1.1709	1.04085	0.176708
Q7Z422	SUZ domain-containing protein 1	SZRD1	Q7Z422-S107		1.1509	1.4806	1.31575	0.177186	YES
Q5T1M5	FK506-binding protein 15	FKBP15	Q5T1M5-S960		1.0023	1.2925	1.1474	0.178841
Q9H6F5	Coiled-coil domain-containing protein 86	CCDC86	Q9H6F5-T65		1.1016	1.4215	1.26155	0.179306
Q6P2D8	X-ray radiation resistance-associated protein 1	XRRA1	Q6P2D8-Y740		1.2491	1.6247	1.4369	0.184835	YES
Q9H8W4	Pleckstrin homology domain-containing family F member 2	PLEKHF2	Q9H8W4-S226		1.1715	1.5261	1.3488	0.185899	YES
Q15942	Zyxin	ZYX	Q15942-S278		0.69024	0.90324	0.79674	0.189038
Q9UQ35	Serine/arginine repetitive matrix protein 2	SRRM2	Q9UQ35-T1177		1.1721	1.5474	1.35975	0.195166	YES
Q15054	DNA polymerase delta subunit 3	POLD3	Q15054-S307		1.0258	1.3567	1.19125	0.196417
Q96ST2	Protein IWS1 homolog	IWS1	Q96ST2-S235		1.08	1.4316	1.2558	0.197976
Q96ST2	Protein IWS1 homolog	IWS1	Q96ST2-S237		1.08	1.4316	1.2558	0.197976
Q96B36	Proline-rich AKT1 substrate 1	AKT1S1	Q96B36-S92		1.1165	1.4875	1.302	0.201487	YES
Q86VR2	Protein FAM134C	FAM134C	Q86VR2-S320		1.1004	1.4676	1.284	0.202219
Q8IXQ3	Uncharacterized protein C9orf40	C9orf40	Q8IXQ3-S76		0.99316	1.3442	1.16868	0.212396
Q69YQ0	Cytospin-A	SPECC1L;SPECC1L-ADORA2A	Q69YQ0-S384		0.78954	1.0711	0.93032	0.214005
P27816	Microtubule-associated protein 4	MAP4	P27816-S1151		0.7617	1.0371	0.8994	0.216519
O43491	Band 4.1-like protein 2	EPB41L2	O43491-S715		0.831	1.133	0.982	0.217461
Q05682	Caldesmon	CALD1	Q05682-S789		1.8823	1.3728	1.62755	0.221358	YES
Q9BUA3	Uncharacterized protein C11orf84	C11orf84	Q9BUA3-S308		0.96493	1.329	1.14697	0.22445
Q9ULW0	Targeting protein for Xklp2	TPX2	Q9ULW0-S738		0.99385	1.3697	1.18178	0.224887
O94808	Glutamine--fructose-6-phosphate aminotransferase [isomerizing] 2	GFPT2	O94808-S244		0.99026	1.3697	1.17998	0.227381
Q8IYB3	Serine/arginine repetitive matrix protein 1	SRRM1	Q8IYB3-S653		1.0053	1.3949	1.2001	0.229555
O14639	Actin-binding LIM protein 1	ABLIM1	O14639-S452		1.1084	1.547	1.3277	0.23359	YES
Q8TAQ2	SWI/SNF complex subunit SMARCC2	SMARCC2	Q8TAQ2-S347		0.91559	1.283	1.09929	0.236332
Q9C0C2	182 kDa tankyrase-1-binding protein	TNKS1BP1	Q9C0C2-S601		1.1801	1.6552	1.41765	0.236974	YES
Q02241	Kinesin-like protein KIF23	KIF23	Q02241-S867		0.65121	0.92239	0.7868	0.243713
Q14676	Mediator of DNA damage checkpoint protein 1	MDC1	Q14676-S793		1.1596	1.6441	1.40185	0.244387	YES
Q01130	Serine/arginine-rich splicing factor 2	SRSF2	Q01130-S26		1.0466	1.495	1.2708	0.249502
Q9UQ35	Serine/arginine repetitive matrix protein 2	SRRM2	Q9UQ35-S1499		1.1375	1.6261	1.3818	0.250031	YES
Q9UQ35	Serine/arginine repetitive matrix protein 2	SRRM2	Q9UQ35-S1502		1.1375	1.6261	1.3818	0.250031	YES
Q02880	DNA topoisomerase 2-beta	TOP2B	Q02880-S1526		0.85182	1.2221	1.03696	0.252495
Q5UIP0	Telomere-associated protein RIF1	RIF1	Q5UIP0-S2393		0.81578	1.1751	0.99544	0.255242
Q86Y91	Kinesin-like protein KIF18B	KIF18B	Q86Y91-S674		0.76874	1.1113	0.94002	0.257682
Q16555	Dihydropyrimidinase-related protein 2	DPYSL2	Q16555-S517		0.66102	0.96039	0.810705	0.261114
O95235	Kinesin-like protein KIF20A	KIF20A	O95235-S532		0.6993	1.0204	0.85985	0.26406
Q9UQ88	Cyclin-dependent kinase 11A;Cyclin-dependent kinase 11B	CDK11A;CDK11B	Q9UQ88-S47		0.9173	1.3394	1.12835	0.264519
Q9HB58	Sp110 nuclear body protein	SP110	Q9HB58-S256		1.1491	1.6796	1.41435	0.265224	YES
P54727	UV excision repair protein RAD23 homolog B	RAD23B	P54727-S160		1.4785	2.1691	1.8238	0.267753	YES
Q00537	Cyclin-dependent kinase 17	CDK17	Q00537-S180		0.79595	1.1775	0.986725	0.273426
Q32P44	Echinoderm microtubule-associated protein-like 3	EML3	Q32P44-S176		1.2838	1.9041	1.59395	0.275177	YES
Q641Q2	WASH complex subunit FAM21A;WASH complex subunit FAM21C	FAM21A;FAM21C	Q641Q2-S158		1.1573	1.7475	1.4524	0.287341	YES
Q641Q2	WASH complex subunit FAM21A;WASH complex subunit FAM21C	FAM21A;FAM21C	Q641Q2-S160		1.1573	1.7475	1.4524	0.287341	YES
P67809	Nuclease-sensitive element-binding protein 1	YBX1	P67809-S165		1.5663	1.0349	1.3006	0.28891	YES
O14497	AT-rich interactive domain-containing protein 1A	ARID1A	O14497-S696		0.72924	1.1053	0.91727	0.289898
Q9NRL2	Bromodomain adjacent to zinc finger domain protein 1A	BAZ1A	Q9NRL2-S1413		0.7152	1.087	0.9011	0.291757
O00203	AP-3 complex subunit beta-1	AP3B1	O00203-S276		0.81879	1.2461	1.03245	0.292658
P16401	Histone H1.4;Histone H1.5;Histone H1t;Histone H1.1;Histone H1.3;Histone H1.2	HIST1H1E;HIST1H1B;HIST1H1T;HIST1H1A;HIST1H1D;HIST1H1C	P10412-S102		0.52522	0.80312	0.66417	0.295865	YES
Q9BW71	HIRA-interacting protein 3	HIRIP3	Q9BW71-S159		0.79509	1.2241	1.0096	0.300473
Q9BW71	HIRA-interacting protein 3	HIRIP3	Q9BW71-S160		0.79509	1.2241	1.0096	0.300473
Q9UQ35	Serine/arginine repetitive matrix protein 2	SRRM2	Q9UQ35-S1497		1.0535	1.6261	1.3398	0.302201	YES
Q9UQ35	Serine/arginine repetitive matrix protein 2	SRRM2	Q9UQ35-S1501		1.0535	1.6261	1.3398	0.302201	YES
Q6UN15	Pre-mRNA 3'-end-processing factor FIP1	FIP1L1	Q6UN15-S492		0.92751	1.4393	1.18341	0.305804
Q9UKV3	Apoptotic chromatin condensation inducer in the nucleus	ACIN1	Q9UKV3-S729		0.70323	1.0915	0.897365	0.305949
Q96AT1	Uncharacterized protein KIAA1143	KIAA1143	Q96AT1-S50		0.8352	1.302	1.0686	0.308888
Q14204	Cytoplasmic dynein 1 heavy chain 1	DYNC1H1	Q14204-S4368		1.33	2.1085	1.71925	0.320188	YES
Q16643	Drebrin	DBN1	Q16643-S339		1.3904	2.2408	1.8156	0.331198	YES
Q9UQ35	Serine/arginine repetitive matrix protein 2	SRRM2	Q9UQ35-S1329		0.64633	1.0449	0.845615	0.333286
Q09666	Neuroblast differentiation-associated protein AHNAK	AHNAK	Q09666-S5745		0.81141	1.3335	1.07245	0.344232
Q09666	Neuroblast differentiation-associated protein AHNAK	AHNAK	Q09666-S5746		0.81141	1.3335	1.07245	0.344232
O00264	Membrane-associated progesterone receptor component 1	PGRMC1	O00264-S57		1.0423	1.7161	1.3792	0.345453	YES
Q9NYF3	Protein FAM53C	FAM53C	Q9NYF3-S122		0.77825	1.2992	1.03872	0.354634
Q641Q2	WASH complex subunit FAM21A;WASH complex subunit FAM21C	FAM21A;FAM21C	Q641Q2-T331		0.84153	1.406	1.12376	0.355182
P12814	Alpha-actinin-1;Alpha-actinin-2;Alpha-actinin-3;Alpha-actinin-4	ACTN1;ACTN2;ACTN3;ACTN4	P12814-S140		0.50358	0.85231	0.677945	0.363731	YES
Q99733	Nucleosome assembly protein 1-like 4	NAP1L4	Q99733-S7		1.0169	1.7466	1.38175	0.373422	YES
O00499	Myc box-dependent-interacting protein 1	BIN1	O00499-S298		0.9486	1.6625	1.30555	0.38666	YES
P14618	Pyruvate kinase PKM	PKM	P14618-T41		0.66431	1.1749	0.919605	0.392605
Q8NDT2	Putative RNA-binding protein 15B	RBM15B	Q8NDT2-S267		0.96446	1.7079	1.33618	0.393429	YES
P52948	Nuclear pore complex protein Nup98-Nup96;Nuclear pore complex protein Nup98;Nuclear pore complex protein Nup96	NUP98	P52948-S623		1.1042	2.0323	1.56825	0.41847	YES
Q49A26	Putative oxidoreductase GLYR1	GLYR1	Q49A26-S130		0.47557	0.87697	0.67627	0.419703	YES
P30050	60S ribosomal protein L12	RPL12	P30050-S38		0.64159	1.1895	0.915545	0.42317
Q8NBS3	Sodium bicarbonate transporter-like protein 11	SLC4A11	Q8NBS3-Y522		1.0887	2.0189	1.5538	0.423317	YES
Q96BH1	E3 ubiquitin-protein ligase RNF25	RNF25	Q96BH1-S450		0.512	0.94958	0.73079	0.423399	YES
O14545	TRAF-type zinc finger domain-containing protein 1	TRAFD1	O14545-S415		0.66268	1.2343	0.94849	0.426147
P06748	Nucleophosmin	NPM1	P06748-S243		0.89898	1.6785	1.28874	0.427708
Q6WKZ4	Rab11 family-interacting protein 1	RAB11FIP1	Q6WKZ4-S435		0.56838	1.0686	0.81849	0.432148
Q8IYB3	Serine/arginine repetitive matrix protein 1	SRRM1	Q8IYB3-S750		0.73328	1.3866	1.05994	0.435843
P16401	Histone H1.5	HIST1H1B	P16401-T4		0.64317	1.2219	0.932535	0.43883
M0R036			M0R036-T87		2.1468	1.1046	1.6257	0.45331	YES
Q14684	Ribosomal RNA processing protein 1 homolog B	RRP1B	Q14684-S245		1.2235	2.4515	1.8375	0.472559	YES
Q9UQ35	Serine/arginine repetitive matrix protein 2	SRRM2	Q9UQ35-T848		1.0451	2.3444	1.69475	0.542112
O60716	Catenin delta-1	CTNND1	O60716-S230		0.4582	1.0591	0.75865	0.560074
O75376	Nuclear receptor corepressor 1	NCOR1	O75376-S2120		0.32412	0.88325	0.603685	0.654919
Q9P0B6	Coiled-coil domain-containing protein 167	CCDC167	Q9P0B6-S42		7.7556	1.1	4.4278	1.06288
Q8IV33	Uncharacterized protein KIAA0825	KIAA0825	Q8IV33-S672		0.34286	3.6622	2.00253	1.17208
O43823	A-kinase anchor protein 8	AKAP8	O43823-S323				#DIV/0!	#DIV/0!
O43823	A-kinase anchor protein 8	AKAP8	O43823-S328				#DIV/0!	#DIV/0!
O60841	Eukaryotic translation initiation factor 5B	EIF5B	O60841-S182				#DIV/0!	#DIV/0!
O60841	Eukaryotic translation initiation factor 5B	EIF5B	O60841-S183				#DIV/0!	#DIV/0!
Q8N5F7	NF-kappa-B-activating protein	NKAP	Q8N5F7-S149				#DIV/0!	#DIV/0!
Q9BYW2	Histone-lysine N-methyltransferase SETD2	SETD2	Q9BYW2-S1413				#DIV/0!	#DIV/0!
Q9BYW2	Histone-lysine N-methyltransferase SETD2	SETD2	Q9BYW2-S1415				#DIV/0!	#DIV/0!
Q9BYW2	Histone-lysine N-methyltransferase SETD2	SETD2	Q9BYW2-S1417				#DIV/0!	#DIV/0!
P60981	Destrin	DSTN	P60981-S3				#DIV/0!	#DIV/0!
O00192	Armadillo repeat protein deleted in velo-cardio-facial syndrome	ARVCF	O00192-T642				#DIV/0!	#DIV/0!
Q9NYM9	BET1-like protein	BET1L	Q9NYM9-S9				#DIV/0!	#DIV/0!
Q9BWU0	Kanadaptin	SLC4A1AP	Q9BWU0-S312				#DIV/0!	#DIV/0!
Q96RK0	Protein capicua homolog	CIC	Q96RK0-S431				#DIV/0!	#DIV/0!
O60841	Eukaryotic translation initiation factor 5B	EIF5B	O60841-S186				#DIV/0!	#DIV/0!
Q9NRG9	Aladin	AAAS	Q9NRG9-S495				#DIV/0!	#DIV/0!
Q7L1Q6	Basic leucine zipper and W2 domain-containing protein 1	BZW1	Q7L1Q6-S411				#DIV/0!	#DIV/0!
Q7L1Q6	Basic leucine zipper and W2 domain-containing protein 1	BZW1	Q7L1Q6-S413				#DIV/0!	#DIV/0!
Q15149	Plectin	PLEC	Q15149-T4030				#DIV/0!	#DIV/0!
P08238	Heat shock protein HSP 90-beta;Putative heat shock protein HSP 90-beta 2	HSP90AB1;HSP90AB2P	P08238-S261				#DIV/0!	#DIV/0!
P62995	Transformer-2 protein homolog beta	TRA2B	P62995-S14				#DIV/0!	#DIV/0!
Q12894	Interferon-related developmental regulator 2	IFRD2	Q12894-S96				#DIV/0!	#DIV/0!
Q13563	Polycystin-2	PKD2	Q13563-S812				#DIV/0!	#DIV/0!
P55055	Oxysterols receptor LXR-beta	NR1H2	P55055-T130				#DIV/0!	#DIV/0!
P55055	Oxysterols receptor LXR-beta	NR1H2	P55055-Y123				#DIV/0!	#DIV/0!
Q01433	AMP deaminase 2	AMPD2	Q01433-S168				#DIV/0!	#DIV/0!
Q09666	Neuroblast differentiation-associated protein AHNAK	AHNAK	Q09666-S4850				#DIV/0!	#DIV/0!
Q8WXE0	Caskin-2	CASKIN2	Q8WXE0-S858				#DIV/0!	#DIV/0!
[truncated: 2,054 more rows]
