# Supplementary material for: Profiling of metabolites, proteins, and protein phosphorylation in silica-exposed BEAS-2B epithelial cells
Source: PLoS One. 2023 Apr 11;18(4):e0273034. doi: 10.1371/journal.pone.0273034 (PMC10089310; doi:10.1371/journal.pone.0273034)
Supplement: S3 Table — (XLSX) [file pone.0273034.s003.xlsx]

## Sheet: S3 Table
S3 Table. The normalized changes of phosphorylation sites based on their protein levels.
Proteins	Site	Gene names	phospho/total 1	phospho/total 2	phospho/total 3	AVERAGE	RSD	Discussed in manuscript
Q96PK6	Q96PK6-S620	RBM14	0.224729	0.180903		0.202816	0.152797
O14737	O14737-S119	PDCD5	0.278247	0.215722	0.42077	0.304913	0.344665
O43719	O43719-S642	HTATSF1	0.385325	0.298452	0.277989	0.320589	0.177764
O43719	O43719-S624	HTATSF1	0.410496		0.322577	0.366537	0.169609
P49207	P49207-S12	RPL34	0.54239	0.216605	0.426748	0.395248	0.417867
P62753	P62753-S235	RPS6	0.335122	0.591618	0.447295	0.458012	0.280742
P62753	P62753-S240	RPS6	0.390908	0.481036	0.523773	0.465239	0.145788
P46821	P46821-T1788	MAP1B	0.333093	0.335996	0.823127	0.497405	0.567117
P17096	P17096-S99	HMGA1	0.528344	0.382667	0.611148	0.507386	0.227979
P62753	P62753-S236	RPS6	0.455984	0.481036	0.613325	0.516782	0.163593
P62753	P62753-S244	RPS6	0.466076	0.591618	0.503896	0.52053	0.123725
Q03135	Q03135-S37	CAV1	0.418527	0.364284	0.786499	0.523104	0.439137
P62753	P62753-S247	RPS6	0.466076	0.591618		0.528847	0.167858
P18858	P18858-S76	LIG1	0.678069	0.452617	0.500042	0.543576	0.21867
P08670	P08670-S39	VIM	0.753945	0.359985	0.558757	0.557563	0.353293
O60716	O60716-S230	CTNND1		0.34621	0.800243	0.573227	0.560074
P25788	P25788-S250	PSMA3	0.615874	0.423321	0.710049	0.583082	0.25065
Q92974	Q92974-S932	ARHGEF2	0.498859		0.668895	0.583877	0.205922
P31350	P31350-S20	RRM2	0.743557	0.474071	0.541845	0.586491	0.239016
P49736	P49736-S41	MCM2	0.597272	0.400829	0.787662	0.595254	0.324944
O60716	O60716-S346	CTNND1	0.72306	0.42399	0.639877	0.595642	0.259155
Q9GZL7	Q9GZL7-S415	WDR12	0.680929	0.513942		0.597435	0.197641
Q9GZL7	Q9GZL7-Y412	WDR12	0.680929	0.513942		0.597435	0.197641
Q9GZL7	Q9GZL7-S411	WDR12	0.680929	0.513942		0.597435	0.197641
O00499	O00499-S331	BIN1	0.51541	0.504405	0.776273	0.598696	0.257033
Q15366	Q15366-S173	PCBP2	0.594103	0.603608		0.598855	0.0112232
P11717	P11717-S2484	IGF2R	0.475993		0.722963	0.599478	0.291311
Q13442	Q13442-S176	PDAP1	0.605825		0.60981	0.607818	0.00463548
P49585	P49585-S362	PCYT1A	0.487045	0.359959	1.00131	0.616105	0.551198
O75351	O75351-S102	VPS4B	0.781227	0.516702	0.564464	0.620798	0.227084
P46821	P46821-S1427	MAP1B	0.682704	0.555372	0.627022	0.621699	0.102674
Q99733	Q99733-S12	NAP1L4	0.69133	0.566889		0.62911	0.139869
O15231	O15231-S465	ZNF185	0.709675	0.510728	0.693588	0.637997	0.173216
Q16629	Q16629-S196	SRSF7	0.563863	0.520589	0.847036	0.643829	0.275395
Q16629	Q16629-S194	SRSF7	0.563863	0.520589	0.847036	0.643829	0.275395
Q16629	Q16629-S192	SRSF7	0.563863	0.520589	0.847036	0.643829	0.275395
Q09666	Q09666-S5782	AHNAK	0.689555	0.615436	0.630006	0.644999	0.0608814
O60841	O60841-S113	EIF5B	0.675162	0.620614		0.647888	0.0595336
P16401	P16401-T9	HIST1H1B	0.686721	0.598752	0.660929	0.6488	0.0696993
P27816	P27816-S696	MAP4	0.735376	0.564131	0.6475	0.649002	0.131945
P46821	P46821-T1067	MAP1B	0.724174	0.5328	0.694923	0.650632	0.158444
Q92945	Q92945-S181	KHSRP	0.636631	0.670933		0.653782	0.0370999
Q9UQ35	Q9UQ35-S455	SRRM2	0.724193	0.595026		0.65961	0.138469
Q9UPU5	Q9UPU5-S2047	USP24	0.666096	0.689069	0.63392	0.663028	0.0417808
Q9UQ35	Q9UQ35-S454	SRRM2	0.70704	0.61935		0.663195	0.0934964
Q9UQ35	Q9UQ35-S456	SRRM2	0.724193	0.607068		0.665631	0.124424
Q96T37	Q96T37-S294	RBM15	0.649686	0.505094	0.850956	0.668579	0.25981
Q9UDY2	Q9UDY2-S986	TJP2	0.734426	0.63729	0.640221	0.670645	0.0823907
Q9H1E3	Q9H1E3-S61	NUCKS1	0.560243	1.04875	0.415693	0.674894	0.491536
Q8TAQ2	Q8TAQ2-T278	SMARCC2	0.72141	0.44097	0.86248	0.674953	0.317889
Q9UQ35	Q9UQ35-S1329	SRRM2		0.516136	0.834419	0.675277	0.333286
O75475	O75475-S275	PSIP1	0.759912	0.594235		0.677073	0.173026
Q09666	Q09666-S5448	AHNAK	0.59816	0.665179	0.775333	0.679557	0.131641
P23528	P23528-S3	CFL1	0.847958	0.663542	0.533157	0.681552	0.232076
Q13501	Q13501-T269	SQSTM1	0.747309	0.605291	0.696382	0.682994	0.105344
P23193	P23193-S100	TCEA1	0.664743	0.690218	0.703233	0.686065	0.0285375
Q32MZ4	Q32MZ4-S714	LRRFIP1	0.78067	0.595652		0.688161	0.190112
P29966	P29966-S145	MARCKS	0.746789	0.63956		0.693174	0.109384
O15231	O15231-S446	ZNF185	0.895988	0.509649	0.702155	0.702597	0.274937
P17096	P17096-S102	HMGA1	0.619074	0.556458	0.937469	0.704334	0.290082
P17096	P17096-S103	HMGA1	0.625368	0.556458	0.937469	0.706432	0.287401
Q13200	Q13200-S16	PSMD2	0.602805		0.810663	0.706734	0.207968
Q9UQ35	Q9UQ35-S1387	SRRM2	0.637453		0.780173	0.708813	0.142376
Q16555	Q16555-S517	DPYSL2		0.580604	0.843554	0.712079	0.261114
P46821	P46821-S1792	MAP1B	0.864561	0.561583		0.713072	0.300444
Q9UQ35	Q9UQ35-S1691	SRRM2	0.892874	0.53931		0.716092	0.349128
Q92890	Q92890-S299	UFD1L	0.364254		1.07484	0.719548	0.698301
Q9UKV3	Q9UKV3-S729	ACIN1		0.564851	0.876719	0.720785	0.305949
P17812	P17812-S575	CTPS1	0.690315	0.723104	0.75616	0.723193	0.0455238
O00203	O00203-S276	AP3B1		0.574771	0.874732	0.724752	0.292658
P49006	P49006-S22	MARCKSL1	0.665087	0.58056	0.93172	0.725789	0.252526
O15231	O15231-T447	ZNF185	0.884609	0.601726	0.702155	0.729497	0.196587
P30050	P30050-S38	RPL12		0.513656	0.952311	0.732983	0.42317
Q15942	Q15942-S278	ZYX		0.635592	0.831728	0.73366	0.189038
Q16629	Q16629-S198	SRSF7	0.707303	0.520589	0.991666	0.739853	0.320631
O75400	O75400-S883	PRPF40A	0.585738	0.845467	0.791098	0.740768	0.184922
Q9BY44	Q9BY44-S503	EIF2A	0.859727	0.626978		0.743353	0.221401
Q13573	Q13573-S224	SNW1	0.526475	0.453777	1.25303	0.744428	0.593693
Q9Y2W1	Q9Y2W1-S682	THRAP3	0.514334		0.989638	0.751986	0.446938
O15231	O15231-S453	ZNF185	0.751005	0.645123	0.881535	0.759221	0.155976
P16401	P16401-S18	HIST1H1B	0.830958	0.726431	0.730773	0.762721	0.0775315
P09651	P09651-S368	HNRNPA1	1.0806	0.445148		0.762875	0.589001
O00499	O00499-S298	BIN1		0.554707	0.972169	0.763438	0.38666
Q9UQ35	Q9UQ35-S1083	SRRM2	0.680943	0.776148	0.837454	0.764848	0.103112
Q9H1E3	Q9H1E3-S79	NUCKS1	0.883815	0.652066		0.767941	0.213391
Q9H1E3	Q9H1E3-S75	NUCKS1	0.883815	0.652066		0.767941	0.213391
P46821	P46821-S1915	MAP1B	0.788538	0.748896		0.768717	0.0364647
Q9NVM6	Q9NVM6-S112	DNAJC17	0.893737	0.647547		0.770642	0.225893
Q9Y6G9	Q9Y6G9-S510	DYNC1LI1	0.948743	0.593151		0.770947	0.326146
Q9H1E3	Q9H1E3-S58	NUCKS1	0.793212	0.650884	0.869693	0.771263	0.143976
P67809	P67809-S167	YBX1	0.85947	0.68316		0.771315	0.161633
P27816	P27816-T282	MAP4	0.735815	0.71922	0.860215	0.77175	0.0998519
Q14498	Q14498-S97	RBM39	0.907195	0.638188		0.772692	0.246174
P43243	P43243-S596	MATR3	0.898747	0.647946		0.773347	0.229319
O15173	O15173-T211	PGRMC2		0.714263	0.834651	0.774457	0.109919
P61978	P61978-S216	HNRNPK	0.784941		0.768887	0.776914	0.0146123
Q9NYF8	Q9NYF8-T494	BCLAF1	0.8028	0.756165		0.779483	0.0423047
Q9NYF8	Q9NYF8-S512	BCLAF1	0.776451	0.671062	0.897873	0.781795	0.145178
Q16555	Q16555-T514	DPYSL2	0.97303	0.716343	0.658311	0.782561	0.21402
P35580	P35580-S1956	MYH10	0.761566	0.713372	0.872983	0.78264	0.104602
Q9NYF8	Q9NYF8-S385	BCLAF1	0.690416		0.876917	0.783666	0.168281
O75475	O75475-S273	PSIP1	0.759912	0.583744	1.01459	0.786083	0.275561
Q9UQ35	Q9UQ35-S876	SRRM2	0.700987	0.566333	1.09108	0.786133	0.346681
P14618	P14618-T41	PKM		0.570917	1.00973	0.790322	0.392605
Q14157	Q14157-S454	UBAP2L	0.787936		0.793607	0.790772	0.00507113
Q9UQ35	Q9UQ35-S910	SRRM2	0.92298	0.662656		0.792818	0.23218
Q9BSJ8	Q9BSJ8-S1034	ESYT1	0.984972	0.604846		0.794909	0.338138
Q15637	Q15637-S80	SF1	0.789987	0.662573	0.946641	0.799734	0.177915
Q15637	Q15637-S82	SF1	0.789987	0.662573	0.946641	0.799734	0.177915
P43243	P43243-S598	MATR3	1.05384	0.547407		0.800622	0.447278
O75369	O75369-S2478	FLNB	1.08631	0.515764		0.801037	0.503644
Q15942	Q15942-S267	ZYX	0.810779	0.682444	0.917742	0.803655	0.146594
O75400	O75400-S888	PRPF40A	0.78096	0.845467	0.791098	0.805842	0.0430469
P27816	P27816-S1151	MAP4		0.682527	0.929301	0.805914	0.216519
Q9NYF8	Q9NYF8-S285	BCLAF1	0.877456	0.66966	0.880307	0.809141	0.149297
P46821	P46821-S1438	MAP1B	0.74094	0.544908	1.14204	0.809295	0.3761
Q96PK6	Q96PK6-T206	RBM14	0.779565		0.841572	0.810568	0.0540928
P11388	P11388-S1106	TOP2A	0.976969	0.644426		0.810697	0.290051
P46821	P46821-S1208	MAP1B		0.726737	0.896568	0.811653	0.147956
Q9NYF8	Q9NYF8-S648	BCLAF1	0.808039	0.658481	0.969678	0.812066	0.191656
O75400	O75400-S885	PRPF40A	1.04121	0.604257	0.791098	0.812189	0.269937
Q15435	Q15435-S24	PPP1R7	0.826274	0.836794	0.775673	0.812914	0.0401979
Q15435	Q15435-S27	PPP1R7	0.826274	0.836794	0.775673	0.812914	0.0401979
Q16555	Q16555-S518	DPYSL2	1.03873	0.557986	0.843554	0.813423	0.297243
Q15365	Q15365-S173	PCBP1	0.725277	0.798047	0.917699	0.813675	0.119407
Q7Z6Z7	Q7Z6Z7-S1907	HUWE1	0.901668	0.715872	0.829575	0.815705	0.114835
O43491	O43491-S715	EPB41L2		0.691045	0.942183	0.816614	0.217461
O43583	O43583-S73	DENR	1.01301	0.649092	0.7955	0.819202	0.223529
P61978	P61978-S379	HNRNPK	0.837532	0.666963	0.960108	0.821534	0.179208
Q9UK76	Q9UK76-S87	HN1	0.736333	0.642215	1.08982	0.82279	0.286824
P46821	P46821-S614	MAP1B	0.972995		0.674748	0.823871	0.255977
Q9UQ35	Q9UQ35-S2688	SRRM2	1.15097	0.718588	0.60262	0.824059	0.35069
Q9UQ35	Q9UQ35-S2690	SRRM2	1.15097	0.718588	0.60262	0.824059	0.35069
Q9UQ35	Q9UQ35-Y2693	SRRM2	1.15097	0.718588	0.60262	0.824059	0.35069
Q9NYF8	Q9NYF8-S397	BCLAF1	0.783847	0.62714	1.06413	0.82504	0.268339
P62995	P62995-S95	TRA2B		0.835834	0.827292	0.831563	0.00726357
P62995	P62995-S99	TRA2B		0.835834	0.827292	0.831563	0.00726357
P62995	P62995-S97	TRA2B		0.835834	0.827292	0.831563	0.00726357
Q9UQ35	Q9UQ35-T2409	SRRM2	0.875625	0.807028	0.813736	0.83213	0.0454459
Q9H1E3	Q9H1E3-S54	NUCKS1	0.841449	0.699999	0.956507	0.832652	0.154302
Q68CZ2	Q68CZ2-S776	TNS3	0.776689		0.891306	0.833998	0.0971788
P46821	P46821-S831	MAP1B	0.933491	0.79801	0.773867	0.835123	0.103027
P46821	P46821-S832	MAP1B	0.933491	0.79801	0.773867	0.835123	0.103027
Q9UQ35	Q9UQ35-S1694	SRRM2	0.892874	0.778935		0.835904	0.0963831
Q9UQ35	Q9UQ35-T1043	SRRM2	0.832263	0.771772	0.903734	0.835923	0.0790233
Q9Y2D5	Q9Y2D5-S720	AKAP2	0.655677	0.568256	1.28384	0.835925	0.466982
Q96RT1	Q96RT1-S857	ERBB2IP	0.897903	0.779244		0.838574	0.100056
P27816	P27816-S358	MAP4	0.891344	0.873728	0.76586	0.843644	0.080527
P27824	P27824-S564	CANX	0.95941	0.791903	0.782018	0.844444	0.11805
Q9BY44	Q9BY44-S506	EIF2A	1.03563	0.568731	0.933277	0.84588	0.290128
Q9C0C2	Q9C0C2-S429	TNKS1BP1	0.879326	0.679228	0.982816	0.847123	0.182187
P27816	P27816-S280	MAP4	0.981093	0.715771	0.845045	0.847303	0.156586
P02545	P02545-S392	LMNA	0.868147	0.648057	1.02792	0.84804	0.224902
Q9UQ35	Q9UQ35-S2694	SRRM2	0.961071	0.622416	0.960672	0.848053	0.230419
P08621	P08621-S226	SNRNP70	0.904456	0.795842		0.850149	0.0903387
P35222	P35222-T551	CTNNB1	0.723073	0.625079	1.20319	0.850448	0.363796
P67809	P67809-S174	YBX1	0.699048	0.727465	1.12512	0.850543	0.28007
Q14839	Q14839-S1535	CHD4	0.855647	0.851992	0.853119	0.853586	0.00219265
O95239	O95239-S801	KIF4A	0.736097	0.513813	1.31113	0.853679	0.48198
Q9UQ35	Q9UQ35-S908	SRRM2	0.932004	0.777593		0.854799	0.127731
P46821	P46821-S1782	MAP1B	0.85451	0.8162	0.896283	0.855665	0.0468104
P16070	P16070-S697	CD44	0.996944	0.714815		0.855879	0.233088
Q9BQG0	Q9BQG0-S1163	MYBBP1A	0.849866		0.862966	0.856416	0.0108167
P18858	P18858-S911	LIG1	0.909618	0.804279		0.856949	0.0869199
P18858	P18858-S913	LIG1	0.909618	0.804279		0.856949	0.0869199
O43290	O43290-S448	SART1	0.935362	0.791866	0.846371	0.857866	0.0844365
O76021	O76021-S427	RSL1D1	0.793237	0.922983		0.85811	0.106914
P49792	P49792-S2900	RANBP2	0.877371	0.839542		0.858456	0.0311593
Q9UQ35	Q9UQ35-S1124	SRRM2	0.661043	0.786625	1.12789	0.85852	0.281397
Q9UQ35	Q9UQ35-S902	SRRM2	0.941187	0.777593		0.85939	0.134605
Q14258	Q14258-S100	TRIM25	0.781247	0.842465	0.960805	0.861505	0.105955
Q92615	Q92615-S568	LARP4B	0.955062	0.512662	1.1185	0.862076	0.36359
O75475	O75475-S106	PSIP1	0.770955	0.80895	1.00946	0.863123	0.148474
Q9UQ35	Q9UQ35-S1693	SRRM2	1.18754	0.53931		0.863427	0.530874
Q03252	Q03252-S422	LMNB2	1.00055	0.726608		0.86358	0.224308
Q6NZI2	Q6NZI2-S365	PTRF	0.911073	0.466826	1.21382	0.863907	0.434913
Q6NZI2	Q6NZI2-S366	PTRF	0.911073	0.466826	1.21382	0.863907	0.434913
Q6NZI2	Q6NZI2-S387	PTRF	0.911073	0.466826	1.21382	0.863907	0.434913
Q6NZI2	Q6NZI2-S389	PTRF	0.911073	0.466826	1.21382	0.863907	0.434913
Q9P035	Q9P035-S114	HACD3	0.67005		1.05895	0.864502	0.318099
Q00839	Q00839-S4	HNRNPU	0.971832	0.758085		0.864958	0.174739
Q9NYF8	Q9NYF8-S658	BCLAF1	1.14002	0.832385	0.624636	0.865681	0.299535
Q9NX63	Q9NX63-S50	CHCHD3	0.921498	0.816234		0.868866	0.0856671
Q7Z4V5	Q7Z4V5-S664	HDGFRP2	0.842064	0.730383	1.03513	0.869194	0.177379
P10644	P10644-S77	PRKAR1A	0.948498	0.790547		0.869522	0.128447
Q14103	Q14103-S82	HNRNPD	0.935319	0.812793		0.874056	0.0991227
Q15149	Q15149-S1435	PLEC	0.757248	1.06835	0.797734	0.874444	0.193428
Q14978	Q14978-S698	NOLC1	0.976682	0.62004	1.02728	0.874668	0.253767
P46087	P46087-S786	NOP2	0.960323	0.760707	0.907013	0.876014	0.117984
Q16666	Q16666-S153	IFI16	1.1189	0.668753	0.84319	0.876948	0.258812
P29590	P29590-S527	PML	0.798938	0.845046	0.990272	0.878085	0.113718
Q13428	Q13428-S982	TCOF1	1.00651	0.749986		0.878248	0.206536
Q13428	Q13428-T983	TCOF1	1.00651	0.749986		0.878248	0.206536
Q9NYF8	Q9NYF8-S177	BCLAF1	1.0988	0.652734	0.88362	0.878386	0.253967
O60271	O60271-S732	SPAG9	1.01571	0.74182		0.878766	0.22039
Q09666	Q09666-S5752	AHNAK	1.00869	0.548166	1.08213	0.879663	0.329016
Q13242	Q13242-Y214	SRSF9	1.08225	0.677867		0.880057	0.32491
Q02241	Q02241-S867	KIF23		0.728773	1.03225	0.880513	0.243713
Q9UKV3	Q9UKV3-S216	ACIN1	0.872221	0.68515	1.08596	0.88111	0.227613
P51858	P51858-S132	HDGF	0.874733	0.9195	0.855064	0.883099	0.0373943
Q9UQ35	Q9UQ35-S435	SRRM2	0.913876	0.668374	1.06992	0.884055	0.228973
Q9UQ35	Q9UQ35-S436	SRRM2	0.913876	0.668374	1.06992	0.884055	0.228973
Q9UQ35	Q9UQ35-S437	SRRM2	0.913876	0.668374	1.06992	0.884055	0.228973
Q9UQ35	Q9UQ35-S440	SRRM2	0.913876	0.668374	1.06992	0.884055	0.228973
Q13442	Q13442-S63	PDAP1	0.799116	0.759338	1.10418	0.887543	0.212566
O75475	O75475-T122	PSIP1	0.901995	0.87691		0.889453	0.0199418
Q13242	Q13242-S216	SRSF9	0.845084	0.654522	1.17015	0.88992	0.292974
Q9UQ35	Q9UQ35-S1103	SRRM2	0.990299	0.738352	0.941347	0.889999	0.150103
Q15459	Q15459-S329	SF3A1	0.877585	0.840538	0.953005	0.890376	0.0643707
Q96T37	Q96T37-S670	RBM15	0.851918	0.650712	1.16983	0.890821	0.293816
P46379	P46379-S113	BAG6	1.0018	0.780338		0.891071	0.175744
P46821	P46821-S1779	MAP1B	0.843918	0.87971	0.959674	0.894434	0.066261
P49792	P49792-S1400	RANBP2	1.00143	0.79255		0.896988	0.16466
Q8TAQ2	Q8TAQ2-S302	SMARCC2		0.826991	0.969812	0.898401	0.11241
Q9NYF8	Q9NYF8-S496	BCLAF1	0.990403	0.912203	0.79317	0.898592	0.110527
Q9UQ35	Q9UQ35-S2412	SRRM2	0.952447	0.84496		0.898704	0.0845713
P52594	P52594-S181	AGFG1	0.907885	0.889673		0.898779	0.0143277
Q8NE71	Q8NE71-S109	ABCF1	0.95018	0.831805	0.916497	0.899494	0.067807
P29692	P29692-T147	EEF1D	0.89193		0.913049	0.90249	0.0165465
Q16643	Q16643-S142	DBN1	1.08273	0.662749	0.963558	0.903013	0.239685
Q13242	Q13242-S189	SRSF9	0.928955	0.768067	1.01953	0.905516	0.140646
P07900	P07900-S231	HSP90AA1	1.05185	0.7613		0.906573	0.226619
Q9NYF8	Q9NYF8-S290	BCLAF1	1.21229	0.684722	0.823525	0.906846	0.301567
Q7Z4V5	Q7Z4V5-S366	HDGFRP2	0.947541	0.745931	1.03192	0.908465	0.161752
Q7Z4V5	Q7Z4V5-S369	HDGFRP2	0.947541	0.745931	1.03192	0.908465	0.161752
Q7Z4V5	Q7Z4V5-S370	HDGFRP2	0.947541	0.745931	1.03192	0.908465	0.161752
P07910	P07910-S233	HNRNPC	0.981811	0.818189	0.926842	0.908947	0.0916068
Q13177	Q13177-S141	PAK2	1.05615	0.758905	0.911937	0.908998	0.163527
P29966	P29966-S147	MARCKS	0.663423		1.15557	0.909498	0.382631
Q14157	Q14157-S458	UBAP2L	0.887		0.935328	0.911164	0.0375049
P29966	P29966-S26	MARCKS	0.961656	0.864609		0.913132	0.0751511
P63208	P63208-T131	SKP1	1.06665	0.761009		0.913829	0.236499
P27708	P27708-S1859	CAD	1.01696	0.795611	0.93803	0.916866	0.122352
Q14157	Q14157-S467	UBAP2L	1.04489		0.790739	0.917814	0.195803
Q15942	Q15942-S259	ZYX	1.09293	0.743642		0.918286	0.268962
Q14980	Q14980-S1991	NUMA1	0.842939		0.994106	0.918522	0.116373
P10412	P10412-T18	HIST1H1E	0.950583	0.822547	0.993989	0.922373	0.0966357
Q9UQ35	Q9UQ35-S377	SRRM2	0.966661		0.882972	0.924817	0.0639882
Q9UQ35	Q9UQ35-S398	SRRM2	0.966661		0.882972	0.924817	0.0639882
P61978	P61978-S284	HNRNPK	0.773713	0.587514	1.41423	0.925153	0.468752
Q8WWM7	Q8WWM7-S594	ATXN2L		0.882354	0.969705	0.926029	0.0666999
Q9UQ35	Q9UQ35-S901	SRRM2	0.941187	0.912758		0.926973	0.0216859
Q9UDY2	Q9UDY2-S966	TJP2	0.865934		0.988098	0.927016	0.0931836
P11388	P11388-S1247	TOP2A	0.97208	0.785909	1.02558	0.927855	0.135588
P29966	P29966-T150	MARCKS	0.888775	0.735966	1.15985	0.928196	0.23128
Q9UKV3	Q9UKV3-S1004	ACIN1	0.927964		0.931097	0.929531	0.00238299
P43243	P43243-S188	MATR3	1.23222	0.728333	0.828368	0.929642	0.286965
Q13442	Q13442-S60	PDAP1	0.930751	0.759338	1.10418	0.931422	0.185116
Q9UQ35	Q9UQ35-S1727	SRRM2	0.964505	0.727444	1.10713	0.933026	0.205557
Q9UQ35	Q9UQ35-S1729	SRRM2	0.964505	0.727444	1.10713	0.933026	0.205557
Q9UQ35	Q9UQ35-S1731	SRRM2	0.964505	0.727444	1.10713	0.933026	0.205557
Q9UQ35	Q9UQ35-S1732	SRRM2	0.964505	0.727444	1.10713	0.933026	0.205557
Q9H1E3	Q9H1E3-S223	NUCKS1	0.936364	0.930641		0.933503	0.00433514
Q8TAQ2	Q8TAQ2-S347	SMARCC2		0.778084	1.09032	0.9342	0.236332
O94979	O94979-S527	SEC31A	1.06119		0.809327	0.93526	0.190424
O76021	O76021-T358	RSL1D1	1.07394	0.799402		0.936673	0.207256
Q9Y6M1	Q9Y6M1-S162	IGF2BP2	1.13305	0.663561	1.01512	0.937242	0.260594
Q9UKV3	Q9UKV3-S490	ACIN1	1.02017	0.980415	0.813023	0.937871	0.117216
Q9UDY2	Q9UDY2-S292	TJP2	1.09505	0.779502	0.939844	0.938134	0.168188
Q9UDY2	Q9UDY2-S294	TJP2	1.09505	0.779502	0.939844	0.938134	0.168188
Q9UDY2	Q9UDY2-S296	TJP2	1.09505	0.779502	0.939844	0.938134	0.168188
P06748	P06748-S70	NPM1	0.758329		1.12097	0.93965	0.272896
P46821	P46821-S1793	MAP1B	1.41902	0.717771	0.68332	0.940038	0.441654
Q8TCJ2	Q8TCJ2-S499	STT3B	1.01587	1.02525	0.779549	0.940224	0.148079
Q13619	Q13619-S10	CUL4A	1.02497	0.858118		0.941546	0.12531
Q96T37	Q96T37-S674	RBM15	0.948094	0.70743	1.16983	0.941785	0.245561
O14617	O14617-S632	AP3D1	0.850667		1.0337	0.942185	0.137368
O14617	O14617-S634	AP3D1	0.850667		1.0337	0.942185	0.137368
O14617	O14617-S636	AP3D1	0.850667		1.0337	0.942185	0.137368
Q9C0C9	Q9C0C9-S87	UBE2O	0.964821	0.978315	0.885179	0.942772	0.0533859
Q9C0C9	Q9C0C9-S89	UBE2O	0.964821	0.978315	0.885179	0.942772	0.0533859
O00264	O00264-S54	PGRMC1	0.712241		1.17451	0.943374	0.346493
Q13185	Q13185-S93	CBX3	0.901601	0.514172	1.42122	0.945663	0.481275
O94979	O94979-S799	SEC31A	0.968662	0.797214	1.07332	0.946399	0.147289
Q9UDY2	Q9UDY2-S174	TJP2	0.924128	0.917586	0.997868	0.946527	0.0471009
Q07955	Q07955-S201	SRSF1	0.903499	0.990347		0.946923	0.0648534
P10644	P10644-S83	PRKAR1A	0.942615	0.838214	1.06269	0.94784	0.118511
Q9H1E3	Q9H1E3-S214	NUCKS1	1.12196	0.8248	0.896971	0.94791	0.163506
Q7L014	Q7L014-T556	DDX46	1.08923	0.80719		0.948208	0.210323
Q7L014	Q7L014-T562	DDX46	1.08923	0.80719		0.948208	0.210323
Q9UKV3	Q9UKV3-S825	ACIN1	1.08323	0.688218	1.07503	0.948827	0.237905
Q13185	Q13185-S95	CBX3	0.786294	0.873312	1.18835	0.94932	0.222825
Q99733	Q99733-S125	NAP1L4		0.881936	1.01751	0.949724	0.100942
Q9UQ35	Q9UQ35-S322	SRRM2	1.23753	0.675625	0.936715	0.949958	0.296001
P26038	P26038-T526	MSN	1.03295	0.867073		0.95001	0.123462
Q5T4S7	Q5T4S7-S619	UBR4	0.974344	0.928259		0.951301	0.0342552
Q5T4S7	Q5T4S7-S620	UBR4	0.974344	0.928259		0.951301	0.0342552
Q07955	Q07955-S205	SRSF1	0.943764	0.740603	1.1712	0.951855	0.226308
Q5JTH9	Q5JTH9-S1080	RRP12	1.1034	0.727965	1.0242	0.951855	0.207907
Q9UKV3	Q9UKV3-S240	ACIN1	1.03841	0.86957		0.953989	0.125144
Q9UKV3	Q9UKV3-S243	ACIN1	1.03841	0.86957		0.953989	0.125144
P29966	P29966-S46	MARCKS	0.878104	0.76349	1.22202	0.954539	0.249996
Q14315	Q14315-S2233	FLNC	1.10135	0.705717	1.05874	0.955268	0.227334
O75643	O75643-S225	SNRNP200	1.01542	0.823352	1.02799	0.955588	0.120023
P27824	P27824-S583	CANX	1.06109	0.680593	1.13703	0.959573	0.254873
P46821	P46821-T1503	MAP1B	0.974465	0.892802	1.01195	0.959738	0.0634788
Q9UH99	Q9UH99-S112	SUN2	1.13049	0.600088	1.14908	0.959886	0.32476
Q9UK76	Q9UK76-S88	HN1	0.746133	1.07517	1.05857	0.959957	0.193095
Q9BZZ5	Q9BZZ5-S462	API5	1.07377	0.84657		0.960172	0.167321
Q9UQ35	Q9UQ35-S778	SRRM2	1.19809	0.723898		0.960991	0.348911
Q9UQ35	Q9UQ35-S333	SRRM2	1.0466	0.875785		0.961191	0.12566
Q14498	Q14498-S136	RBM39	0.922488	0.838456	1.12339	0.961445	0.15228
P21333	P21333-S2152	FLNA	1.01294	0.823735	1.04795	0.96154	0.125444
Q9NQC3	Q9NQC3-S184	RTN4	1.00513	0.919497		0.962315	0.0629253
Q9NQC3	Q9NQC3-S182	RTN4	1.00513	0.919497		0.962315	0.0629253
Q9UHB6	Q9UHB6-S609	LIMA1	1.01772	0.743842	1.12674	0.962767	0.204903
Q9UQ35	Q9UQ35-S950	SRRM2	1.15225	0.773944		0.963096	0.277751
Q9UQ35	Q9UQ35-S957	SRRM2	1.15225	0.773944		0.963096	0.277751
Q8NE71	Q8NE71-S228	ABCF1	1.0963	0.863768	0.929366	0.963144	0.124476
Q92922	Q92922-S330	SMARCC1	1.07857	0.751275	1.06046	0.963436	0.190941
Q92922	Q92922-S328	SMARCC1	1.07857	0.751275	1.06046	0.963436	0.190941
Q09666	Q09666-S5745	AHNAK		0.729339	1.19862	0.96398	0.344232
Q09666	Q09666-S5746	AHNAK		0.729339	1.19862	0.96398	0.344232
Q96QR8	Q96QR8-S304	PURB	0.931116		1.00796	0.969537	0.0560416
Q9UH99	Q9UH99-S110	SUN2	1.04215	0.719933	1.14908	0.970388	0.230208
Q01082	Q01082-Y1118	SPTBN1	1.02124	0.920982		0.971113	0.0730048
Q13547	Q13547-S393	HDAC1	1.22375	0.738293	0.951942	0.971328	0.250491
Q09666	Q09666-S5731	AHNAK	0.982447	0.970942	0.963481	0.97229	0.00982682
P52292	P52292-S62	KPNA2	1.04093	0.762564	1.11492	0.972804	0.190988
Q09666	Q09666-T5729	AHNAK	0.939931	1.00582		0.972874	0.0478874
Q13501	Q13501-S272	SQSTM1	1.07716		0.869005	0.973083	0.151261
Q07866	Q07866-S524	KLC1		0.894795	1.0517	0.973247	0.113998
Q13428	Q13428-S1111	TCOF1	0.905485		1.04368	0.974584	0.100269
Q9UHB6	Q9UHB6-S362	LIMA1	1.00908	0.796453	1.11994	0.975156	0.168577
Q9NQC3	Q9NQC3-S181	RTN4	1.00513	0.919497	1.00896	0.977864	0.051728
P46821	P46821-S1631	MAP1B		1.03795	0.921548	0.979747	0.0840081
P11717	P11717-S2409	IGF2R	1.12115	0.764225	1.0539	0.97976	0.193581
Q13263	Q13263-S17	TRIM28	1.02914		0.931058	0.980096	0.0707595
P51858	P51858-S165	HDGF	0.950814	0.915802	1.07984	0.982153	0.0879647
P46821	P46821-S1016	MAP1B	1.21057		0.753811	0.982191	0.328834
Q01130	Q01130-S26	SRSF2		0.809435	1.15623	0.982831	0.249502
P51858	P51858-S133	HDGF	0.971978	0.9195	1.05931	0.983596	0.0718029
Q09666	Q09666-S5763	AHNAK	1.0744	0.744278	1.13696	0.985212	0.214154
Q9NR30	Q9NR30-S121	DDX21	1.02698	0.869724	1.05904	0.985249	0.102841
Q12906	Q12906-S382	ILF3	1.21019	0.925436	0.820553	0.985392	0.204606
P07900	P07900-S263	HSP90AA1	1.12399	0.975475	0.856981	0.985482	0.135757
Q9UQ35	Q9UQ35-S952	SRRM2	1.18754	0.786378		0.986961	0.287415
Q9UQ35	Q9UQ35-S954	SRRM2	1.18754	0.786378		0.986961	0.287415
Q09666	Q09666-S570	AHNAK	1.14999	0.75572	1.05795	0.987888	0.208792
P07814	P07814-S886	EPRS	1.18612	0.879464	0.906878	0.990821	0.171261
Q09666	Q09666-S5749	AHNAK	1.006	0.672504	1.29408	0.99086	0.313933
Q92922	Q92922-T335	SMARCC1	0.972147		1.0105	0.991322	0.0273546
Q9UQ35	Q9UQ35-S323	SRRM2	1.23753	0.746745		0.992139	0.34979
Q9H0S4	Q9H0S4-S9	DDX47	1.20321	0.782114		0.992661	0.29996
P20337	P20337-S188	RAB3B	1.13125	0.856156		0.993704	0.195755
P20337	P20337-T193	RAB3B	1.13125	0.856156		0.993704	0.195755
P18754	P18754-S11	RCC1	0.964575	0.859288	1.15776	0.993874	0.15231
Q08J23	Q08J23-S743	NSUN2	1.21346	0.774462		0.993962	0.312305
Q8IY81	Q8IY81-S336	FTSJ3	0.975198	0.722644	1.28592	0.994587	0.283673
Q8IY81	Q8IY81-S335	FTSJ3	0.975198	0.722644	1.28592	0.994587	0.283673
P46379	P46379-S973	BAG6	0.91951	0.841221	1.2264	0.995711	0.20446
Q15149	Q15149-S4386	PLEC	1.0902	0.836588	1.06217	0.99632	0.139553
P05114	P05114-S99	HMGN1	1.05185		0.942965	0.997407	0.0771919
Q9P2E9	Q9P2E9-S615	RRBP1		0.924851	1.07211	0.998478	0.104283
Q9UQ35	Q9UQ35-S1179	SRRM2	0.827552	0.935996	1.2357	0.999748	0.211463
Q9UH99	Q9UH99-S116	SUN2	1.13049	0.719933	1.14908	0.999834	0.24262
Q13428	Q13428-S1378	TCOF1	1.04832	0.763944	1.18766	0.999973	0.215959
Q9UDY2	Q9UDY2-S1159	TJP2	1.08325	0.782892	1.13609	1.00074	0.190363
O75396	O75396-S137	SEC22B	0.921659	0.799591	1.28291	1.00139	0.250983
Q9UDY2	Q9UDY2-S170	TJP2	1.18833	0.818063	0.997868	1.00142	0.184898
P67809	P67809-S165	YBX1		1.20919	0.798945	1.00407	0.28891
P46821	P46821-S1501	MAP1B	0.905415	0.927979	1.18209	1.00516	0.152851
O14974	O14974-S445	PPP1R12A	1.0969	0.873296	1.04612	1.00544	0.116587
Q9NYF8	Q9NYF8-S287	BCLAF1	0.937859	0.676694	1.40752	1.00736	0.367632
Q02809	Q02809-S122	PLOD1	0.92747		1.08881	1.00814	0.113162
Q9UDY2	Q9UDY2-S130	TJP2	1.07645	0.811768	1.13634	1.00819	0.171317
O60841	O60841-S137	EIF5B	1.14559	0.805214	1.07605	1.00895	0.178238
O60841	O60841-S135	EIF5B	1.14559	0.805214	1.07605	1.00895	0.178238
Q13185	Q13185-S99	CBX3	1.06609	0.817129	1.14482	1.00934	0.169472
P50479	P50479-S112	PDLIM4	1.05498	0.846792	1.12933	1.01037	0.144956
P18206	P18206-S290	VCL	1.08913		0.932473	1.0108	0.109588
P29692	P29692-S162	EEF1D	0.952768		1.07404	1.0134	0.0846159
O60271	O60271-S332	SPAG9	1.29526	1.00132	0.744121	1.01357	0.272083
Q9Y2X3	Q9Y2X3-S502	NOP58	1.02376	0.944617	1.0741	1.01416	0.0643608
Q9UQ35	Q9UQ35-S1102	SRRM2	0.880736		1.15153	1.01613	0.18844
Q96PD2	Q96PD2-S724	DCBLD2	1.30952	0.725169		1.01734	0.406152
Q13185	Q13185-S97	CBX3	0.810633	0.626328	1.61598	1.01765	0.517176
Q9NXG2	Q9NXG2-S88	THUMPD1	1.18692	0.849268		1.01809	0.234512
Q9NXG2	Q9NXG2-S86	THUMPD1	1.18692	0.849268		1.01809	0.234512
Q01082	Q01082-S2102	SPTBN1	1.17208	0.866874		1.01948	0.211692
Q16555	Q16555-S507	DPYSL2	0.733813	1.42134	0.910141	1.02176	0.349489
Q09666	Q09666-T101	AHNAK		1.03683	1.00752	1.02218	0.0202706
Q13247	Q13247-S314	SRSF6	0.961523		1.08522	1.02337	0.0854675
Q13247	Q13247-S316	SRSF6	0.961523		1.08522	1.02337	0.0854675
O00264	O00264-S181	PGRMC1	1.07172	0.91283	1.08589	1.02348	0.0938838
Q9UQ35	Q9UQ35-S2706	SRRM2	1.31771	0.675297	1.07806	1.02369	0.317127
Q9UQ35	Q9UQ35-S2100	SRRM2	1.10361	0.774958	1.19441	1.02433	0.21544
Q9UQ35	Q9UQ35-T2104	SRRM2	1.10361	0.774958	1.19441	1.02433	0.21544
P60174	P60174-S58	TPI1	1.02751	0.76413	1.2837	1.02511	0.253427
Q9C0C2	Q9C0C2-S1620	TNKS1BP1	1.0888	0.792084	1.1952	1.02536	0.203745
Q9C0C2	Q9C0C2-S1621	TNKS1BP1	1.0888	0.792084	1.1952	1.02536	0.203745
Q9UQ35	Q9UQ35-S2102	SRRM2	1.10361	0.774958	1.1996	1.02606	0.217037
Q9H1E3	Q9H1E3-S19	NUCKS1	0.919715	0.742841	1.41636	1.02631	0.340234
Q9UQ35	Q9UQ35-S875	SRRM2	0.888721		1.1651	1.02691	0.19031
P46821	P46821-S992	MAP1B		0.994309	1.05972	1.02701	0.0450362
P46821	P46821-S995	MAP1B		0.994309	1.05972	1.02701	0.0450362
Q13242	Q13242-S211	SRSF9	0.948651	0.757387	1.37963	1.02856	0.309875
Q09666	Q09666-S216	AHNAK	1.08348	0.809004	1.19368	1.02872	0.192566
P29590	P29590-S518	PML	1.20774	0.845046	1.03555	1.02944	0.176234
P30419	P30419-S47	NMT1	1.22619	1.03083	0.831585	1.02954	0.191644
Q14247	Q14247-T401	CTTN	0.98867	0.954015	1.1486	1.03043	0.100729
Q9NQW6	Q9NQW6-S323	ANLN	1.16385	0.898989		1.03142	0.181582
Q9UH99	Q9UH99-T107	SUN2	1.22632	0.719933	1.14908	1.03178	0.264411
P06748	P06748-S243	NPM1		0.720683	1.3456	1.03314	0.427708
P16402	P16402-T18	HIST1H1D	0.978956	0.850584	1.28627	1.0386	0.215561
P05114	P05114-S89	HMGN1	0.98879	0.961338	1.17193	1.04069	0.110011
P26368	P26368-S79	U2AF2	1.08625	0.866325	1.17507	1.04255	0.152459
P18858	P18858-S141	LIG1	1.08802	0.858884	1.18498	1.04396	0.160404
Q96CV9	Q96CV9-S342	OPTN	1.16648		0.923219	1.04485	0.164626
P67809	P67809-S314	YBX1	1.09115	0.866881	1.17892	1.04565	0.153894
P42166	P42166-T74	TMPO	0.630259	1.46004	1.04831	1.0462	0.396572
Q9UQ35	Q9UQ35-S782	SRRM2	1.19809	0.894471		1.04628	0.205192
Q9UH99	Q9UH99-S113	SUN2	1.13049	0.86368	1.14908	1.04775	0.152403
O15231	O15231-T158	ZNF185	1.10905	0.767027	1.26901	1.04836	0.244604
Q9UBC2	Q9UBC2-S255	EPS15L1	1.10723		0.990786	1.04901	0.0784889
Q9BPX3	Q9BPX3-S674	NCAPG	1.14158	0.892478	1.11568	1.04991	0.130444
Q09666	Q09666-S5762	AHNAK	1.20222	0.698472	1.25093	1.05054	0.291157
Q14103	Q14103-S83	HNRNPD	1.10839	0.747421	1.3006	1.05213	0.266929
Q9UQ35	Q9UQ35-S353	SRRM2	1.02088	1.0652	1.07111	1.0524	0.0260867
Q9UQ35	Q9UQ35-S351	SRRM2	1.02088	1.0652	1.07111	1.0524	0.0260867
P26358	P26358-S714	DNMT1	1.1377		0.968289	1.05299	0.11376
P35579	P35579-S1943	MYH9	1.18503	0.974833	1.00358	1.05448	0.108081
Q01130	Q01130-S208	SRSF2	1.10681	0.760101	1.29814	1.05502	0.258512
Q01130	Q01130-S206	SRSF2	1.10681	0.760101	1.29814	1.05502	0.258512
Q01130	Q01130-S212	SRSF2	1.10681	0.760101	1.29814	1.05502	0.258512
Q01130	Q01130-S220	SRSF2	1.10681	0.760101	1.29814	1.05502	0.258512
Q8NE71	Q8NE71-S105	ABCF1	1.13841	0.91636	1.11809	1.05762	0.116069
P27816	P27816-T521	MAP4	1.0233	1.03172	1.11962	1.05821	0.0504141
Q13428	Q13428-S156	TCOF1	1.14487		0.973404	1.05914	0.114475
O00505	O00505-S60	KPNA3	1.22522	0.926289	1.02764	1.05972	0.143458
Q09666	Q09666-S1068	AHNAK	0.780007		1.33956	1.05978	0.373345
P78344	P78344-T508	EIF4G2		1.11317	1.00763	1.0604	0.0703782
Q9NQC3	Q9NQC3-S15	RTN4	1.09496	1.07045	1.01643	1.06062	0.0378828
Q09666	Q09666-S5857	AHNAK	1.14289		0.97984	1.06137	0.108629
E9PAV3	E9PAV3-S2029	NACA	1.16092	0.907406	1.12274	1.06369	0.1285
P49736	P49736-S139	MCM2	1.16315	0.80846	1.22008	1.0639	0.209643
P23396	P23396-T221	RPS3	1.20663	0.904673	1.08111	1.06414	0.142551
O60841	O60841-S164	EIF5B	1.19588	0.601884	1.39478	1.06418	0.387649
P16401	P16401-T4	HIST1H1B		0.734979	1.39632	1.06565	0.43883
P46379	P46379-S964	BAG6	1.13843	0.841221	1.2181	1.06592	0.186344
O60841	O60841-S214	EIF5B	1.16248	0.926897	1.11266	1.06734	0.116322
Q13247	Q13247-S303	SRSF6	1.11936	0.824433	1.25827	1.06736	0.207565
Q02952	Q02952-S514	AKAP12	0.758236	1.37727		1.06776	0.40995
P09651	P09651-S6	HNRNPA1	1.19167	0.80114	1.21301	1.06861	0.216992
Q9UQ35	Q9UQ35-S1497	SRRM2		0.841287	1.29854	1.06992	0.302201
Q9UQ35	Q9UQ35-S1501	SRRM2		0.841287	1.29854	1.06992	0.302201
Q07955	Q07955-Y202	SRSF1		0.969491	1.1712	1.07035	0.133255
Q9H0D6	Q9H0D6-S499	XRN2	1.36166	0.706175	1.14981	1.07255	0.311876
Q13263	Q13263-S19	TRIM28	1.15127	0.890584	1.18776	1.07654	0.15055
P35221	P35221-T634	CTNNA1	1.28284	0.873131		1.07799	0.26875
Q13573	Q13573-S232	SNW1	1.13968	0.844681	1.25303	1.07913	0.195344
P46821	P46821-T1633	MAP1B	1.13698	1.03795	1.06413	1.07969	0.0475304
P16401	P16401-T11	HIST1H1B	1.07596	1.08633		1.08114	0.00677887
P35606	P35606-S859	COPB2	1.50465	0.851376	0.899309	1.08511	0.335561
P13861	P13861-S78	PRKAR2A	1.24464	0.8459	1.16673	1.08576	0.194651
P13861	P13861-S80	PRKAR2A	1.24464	0.8459	1.16673	1.08576	0.194651
Q9UQ35	Q9UQ35-T1177	SRRM2		0.935996	1.2357	1.08585	0.195166
Q9UDY2	Q9UDY2-S244	TJP2	1.17822	0.7501	1.33216	1.08683	0.277506
P53396	P53396-S455	ACLY	1.24404	0.908976	1.1085	1.08717	0.155032
Q9UQ80	Q9UQ80-S2	PA2G4	1.11285		1.06235	1.0876	0.0328317
Q9H1E3	Q9H1E3-T179	NUCKS1	1.66967	0.89764	0.696773	1.08803	0.472076
Q13283	Q13283-S231	G3BP1	1.07417		1.10743	1.0908	0.0215651
P46821	P46821-S1378	MAP1B	1.07249	0.748952	1.45743	1.09296	0.324514
Q13418	Q13418-T332	ILK	1.27694	0.91521		1.09607	0.233359
P17858	P17858-S775	PFKL	0.998858	0.722908	1.56801	1.09659	0.392985
Q9UQ35	Q9UQ35-S2740	SRRM2	1.10058	0.452554	1.73879	1.09731	0.586093
Q9UQ35	Q9UQ35-T2738	SRRM2	1.10058	0.452554	1.73879	1.09731	0.586093
O76021	O76021-S361	RSL1D1	1.13983	0.932716	1.22211	1.09822	0.135781
Q14103	Q14103-S80	HNRNPD	1.10839	1.08845		1.09842	0.0128313
P05455	P05455-S366	SSB	1.2263	0.904078	1.17295	1.10111	0.156849
Q15642	Q15642-S296	TRIP10	1.04619	1.00567	1.25272	1.10153	0.120281
O75821	O75821-S42	EIF3G	1.31184	0.821628	1.17176	1.10174	0.229179
Q9UQ35	Q9UQ35-S1499	SRRM2		0.908366	1.29854	1.10346	0.250031
Q9UQ35	Q9UQ35-S1502	SRRM2		0.908366	1.29854	1.10346	0.250031
Q13435	Q13435-S307	SF3B2	1.10533	0.850882	1.35419	1.10347	0.228061
Q9UQ35	Q9UQ35-S295	SRRM2	1.05267	1.09451	1.16622	1.10447	0.0519968
O00629	O00629-S60	KPNA4	1.38199	0.827867		1.10493	0.354613
Q14980	Q14980-S169	NUMA1	0.54923		1.66359	1.10641	0.712187
Q8TB72	Q8TB72-S182	PUM2	1.10393	0.896745	1.32703	1.10924	0.194002
Q96ST2	Q96ST2-S398	IWS1	1.08853	1.13104		1.10979	0.0270869
Q96ST2	Q96ST2-S400	IWS1	1.08853	1.13104		1.10979	0.0270869
Q9NTJ3	Q9NTJ3-S41	SMC4	1.1237	0.922425	1.2834	1.10984	0.162984
Q96ST2	Q96ST2-S511	IWS1	1.04808	0.978881	1.30296	1.10997	0.153763
Q96ST2	Q96ST2-S513	IWS1	1.04808	0.978881	1.30296	1.10997	0.153763
P04792	P04792-S82	HSPB1	0.479693		1.74344	1.11157	0.803916
P46821	P46821-S1256	MAP1B	1.24465	1.09748	0.998075	1.1134	0.111423
P46821	P46821-S1312	MAP1B	1.12761	0.870376	1.34516	1.11438	0.213273
P41227	P41227-S205	NAA10	0.92745		1.30149	1.11447	0.237319
P24534	P24534-S106	EEF1B2	1.02738		1.20397	1.11568	0.111918
Q09666	Q09666-S212	AHNAK	1.18316	1.04869		1.11593	0.0852059
Q9Y2W1	Q9Y2W1-S243	THRAP3	0.464662	1.98225	0.910568	1.11916	0.696953
Q9H8Y8	Q9H8Y8-S451	GORASP2	1.21518	1.02511		1.12015	0.119985
P29692	P29692-S133	EEF1D	0.883889	1.69321	0.785591	1.1209	0.44435
Q6Y7W6	Q6Y7W6-S160	GIGYF2	1.43216	0.810334		1.12125	0.392152
Q96ST2	Q96ST2-S377	IWS1	1.14135	1.08853	1.13399	1.12129	0.025514
P49023	P49023-S85	PXN		1.00547	1.24294	1.12421	0.149365
Q9NPQ8	Q9NPQ8-S436	RIC8A	1.43288	0.845764	1.09446	1.12437	0.262101
Q96ST2	Q96ST2-S440	IWS1	1.17296	0.951882	1.25308	1.12598	0.138547
Q96ST2	Q96ST2-S438	IWS1	1.17296	0.951882	1.25308	1.12598	0.138547
P27816	P27816-S507	MAP4	1.26093	0.917563	1.20251	1.127	0.163013
P49736	P49736-S26	MCM2		1.24938	1.00577	1.12757	0.152768
P06748	P06748-S125	NPM1	1.20394	0.799631	1.38071	1.1281	0.26405
P29590	P29590-S505	PML	1.17896	0.892795	1.31371	1.12849	0.190475
Q12996	Q12996-S691	CSTF3	1.19689	0.902814	1.28924	1.12965	0.178639
Q15233	Q15233-T450	NONO	1.03255	0.986845	1.37428	1.13123	0.187168
Q3KQU3	Q3KQU3-S460	MAP7D1	0.82795	1.32626	1.25955	1.13792	0.23772
O60271	O60271-S733	SPAG9	1.27138	1.42206	0.724906	1.13945	0.321932
Q09666	Q09666-S2397	AHNAK	1.32383	0.700162	1.39619	1.14006	0.335664
P35222	P35222-S552	CTNNB1	1.31286	1.01708	1.09903	1.14299	0.133608
Q16643	Q16643-T267	DBN1	1.25586	1.03405		1.14495	0.136988
Q9C0C2	Q9C0C2-S672	TNKS1BP1	1.20219	0.942052	1.29062	1.14495	0.158256
O60271	O60271-S329	SPAG9	1.29526	1.00132		1.14829	0.181008
O00264	O00264-S57	PGRMC1		0.868897	1.4306	1.14975	0.345453
Q5H9R7	Q5H9R7-S617	PPP6R3	1.22537	0.868589	1.35894	1.15097	0.220252
Q14738	Q14738-S573	PPP2R5D	1.17772	0.926561	1.34961	1.1513	0.1848
Q9UKV3	Q9UKV3-S710	ACIN1	0.766115	1.25616	1.44163	1.15463	0.302271
P18858	P18858-S66	LIG1	1.1554	0.889514	1.41913	1.15468	0.229335
P21333	P21333-T2336	FLNA	1.49032	0.905085	1.06952	1.15497	0.261333	YES
P21333	P21333-S1084	FLNA	0.873984	1.76667	0.825848	1.1555	0.458535	YES
Q9BVG4	Q9BVG4-S197	PBDC1	1.40532	0.946424	1.12041	1.15738	0.200166
Q9UDY2	Q9UDY2-S415	TJP2	1.22189	1.09692	1.15716	1.15866	0.0539392
Q9Y5S9	Q9Y5S9-S42	RBM8A	1.24304	0.937685	1.30103	1.16058	0.168192
Q01082	Q01082-S2161	SPTBN1	1.26647	1.12863	1.09041	1.16183	0.0797088
Q9UHI6	Q9UHI6-S500	DDX20	1.41382	0.912867		1.16334	0.304491
P18858	P18858-T195	LIG1	1.38477	0.94254		1.16365	0.268724
Q13428	Q13428-S1350	TCOF1	1.74004	0.739184	1.01676	1.16533	0.443398
Q16555	Q16555-S522	DPYSL2	0.991476	0.644406	1.86648	1.16745	0.539427
P27816	P27816-S636	MAP4	1.35995	0.711703	1.43253	1.16806	0.339776
P20042	P20042-S2	EIF2S2	1.34833	0.967809	1.18881	1.16831	0.163556
P46821	P46821-S1389	MAP1B	1.04677	0.923844	1.5493	1.1733	0.282425
P35221	P35221-S641	CTNNA1	1.33833	0.945176	1.2371	1.17354	0.173952
Q9H0D6	Q9H0D6-S501	XRN2	1.36166	0.906909	1.25305	1.17387	0.202313
Q9UDY2	Q9UDY2-S266	TJP2	1.25086	1.11638	1.15886	1.17536	0.0584876
P35251	P35251-S368	RFC1	1.21353	1.07637	1.2364	1.17544	0.0736336
Q15424	Q15424-S383	SAFB	1.2672		1.08647	1.17683	0.108594
Q15424	Q15424-S384	SAFB	1.2672		1.08647	1.17683	0.108594
Q9C0C2	Q9C0C2-S601	TNKS1BP1		0.981734	1.37697	1.17935	0.236974
Q16555	Q16555-T521	DPYSL2	1.03873	0.644406	1.86648	1.18321	0.527141
P06454	P06454-S2	PTMA	1.3578	1.00974		1.18377	0.207914
Q9UHB6	Q9UHB6-S490	LIMA1	1.25765	0.965858	1.32958	1.18436	0.162634
P46821	P46821-S1260	MAP1B	1.24465	1.09748	1.21443	1.18552	0.0655661
Q8TCJ2	Q8TCJ2-S498	STT3B	1.23032	1.02525	1.30704	1.18754	0.122676
Q13428	Q13428-S381	TCOF1	1.05344	1.48683	1.03563	1.19197	0.214361
P46821	P46821-S1443	MAP1B	1.24447		1.14204	1.19325	0.0607017
Q14847	Q14847-S146	LASP1	1.18901	1.09261	1.29876	1.19346	0.0864253
P13639	P13639-T57	EEF2	1.27204	1.11562		1.19383	0.0926448
Q01082	Q01082-S2169	SPTBN1	1.16044	0.941265	1.48395	1.19522	0.228416
Q71RC2	Q71RC2-S594	LARP4	1.47915	0.917695		1.19842	0.331276
P51991	P51991-S358	HNRNPA3	1.03969	1.34595	1.21039	1.19868	0.128028
P13861	P13861-S99	PRKAR2A	1.28888	0.984623	1.32773	1.20041	0.156517
Q04637	Q04637-T1211	EIF4G1	1.32832	1.07312		1.20072	0.150284
P18206	P18206-S346	VCL	1.18519		1.21954	1.20237	0.0201976
Q9NPQ8	Q9NPQ8-T441	RIC8A	1.43288	0.941467	1.23373	1.20269	0.205516
Q96HR8	Q96HR8-S315	NAF1	1.22287	1.18302		1.20294	0.0234243
P62070	P62070-S186	RRAS2	1.46092	0.880654	1.26972	1.20377	0.245647	YES
Q9UQ35	Q9UQ35-S297	SRRM2	1.05267	1.39437	1.16622	1.20442	0.144489
Q96TC7	Q96TC7-S50	RMDN3	1.43521	0.819405	1.36234	1.20565	0.279085
Q96TC7	Q96TC7-S44	RMDN3	1.28538	0.971453	1.36081	1.20588	0.171238
Q12906	Q12906-S384	ILF3	1.30489	1.01705	1.30317	1.20837	0.137116
P46821	P46821-S1785	MAP1B	1.43473	1.1695	1.02509	1.20977	0.171744
Q9Y2W1	Q9Y2W1-S253	THRAP3	1.29752	0.993519	1.34193	1.21099	0.1566
P49006	P49006-T148	MARCKSL1	0.889951	0.957854	1.78688	1.21156	0.41219
P62070	P62070-T190	RRAS2	1.38092	1.04498		1.21295	0.195842	YES
P35269	P35269-T389	GTF2F1	1.28594		1.14096	1.21345	0.0844842
Q92769	Q92769-S394	HDAC2	1.32294	1.03856	1.29231	1.21794	0.128165
Q5JTV8	Q5JTV8-S154	TOR1AIP1	1.33082	1.11297		1.2219	0.126071
Q9Y2W1	Q9Y2W1-S248	THRAP3	1.29752	0.781709	1.59494	1.22472	0.335972
Q13435	Q13435-S309	SF3B2	1.10533		1.35419	1.22976	0.143091
Q02952	Q02952-S598	AKAP12	1.35693	1.02759	1.30546	1.22999	0.144039
Q07666	Q07666-S20	KHDRBS1	1.22888	1.19971	1.26703	1.23187	0.0274073
Q96ST2	Q96ST2-S235	IWS1		1.06035	1.40556	1.23295	0.197976
Q96ST2	Q96ST2-S237	IWS1		1.06035	1.40556	1.23295	0.197976
Q99733	Q99733-S7	NAP1L4		0.909473	1.56209	1.23578	0.373422
Q96ST2	Q96ST2-S720	IWS1	1.37492	1.09727		1.2361	0.158832
Q5JTV8	Q5JTV8-S156	TOR1AIP1	1.33082	0.97404	1.4041	1.23632	0.186098
Q5JTV8	Q5JTV8-S157	TOR1AIP1	1.33082	0.97404	1.4041	1.23632	0.186098
Q01082	Q01082-T2159	SPTBN1	1.26647	1.35745	1.09041	1.23811	0.109654
Q01082	Q01082-S2160	SPTBN1	1.49811	1.12863	1.09041	1.23905	0.181725
O00567	O00567-S569	NOP56	1.25089	1.0881	1.3812	1.24006	0.11842
O00567	O00567-S570	NOP56	1.25089	1.0881	1.3812	1.24006	0.11842
P23588	P23588-S498	EIF4B	1.3432	0.894075	1.48729	1.24152	0.249212
Q14978	Q14978-S623	NOLC1	1.36845	1.12244		1.24545	0.139677
Q9UQ35	Q9UQ35-S2692	SRRM2	1.27994	0.864605	1.60551	1.25002	0.297083
P35251	P35251-S69	RFC1	1.21389	1.26365	1.27999	1.25251	0.0274868
P35251	P35251-S71	RFC1	1.12112	1.26365	1.37282	1.25253	0.100771
O75369	O75369-S2107	FLNB	1.54238	1.02438	1.19801	1.25492	0.210088	YES
Q3KQU3	Q3KQU3-S116	MAP7D1	1.44729	0.823559	1.5006	1.25715	0.299444
P25205	P25205-T713	MCM3	1.26052	1.25679		1.25866	0.00209832
Q3KQU3	Q3KQU3-S125	MAP7D1	1.24115		1.27918	1.26017	0.0213374
P51532	P51532-S1417	SMARCA4	1.19116	1.09356	1.50386	1.26286	0.169724
P46821	P46821-S1298	MAP1B	0.948557	1.63694	1.20644	1.26398	0.275147
Q9Y6G9	Q9Y6G9-S207	DYNC1LI1	1.21118		1.31682	1.264	0.0590965
P46821	P46821-S1797	MAP1B	1.17667	1.09325	1.52642	1.26545	0.181615
Q07866	Q07866-S521	KLC1	1.47929		1.0517	1.26549	0.238919
Q09666	Q09666-S210	AHNAK	1.36383	0.977683	1.45515	1.26556	0.20027
Q9H6Z4	Q9H6Z4-S333	RANBP3	1.32573	1.04428	1.42729	1.26577	0.15676
Q15149	Q15149-S720	PLEC	1.3917	1.14598		1.26884	0.136936
O14974	O14974-S910	PPP1R12A	1.69156	0.847921		1.26974	0.469813
Q9Y2V2	Q9Y2V2-S32	CARHSP1	1.43402	0.973316	1.42006	1.2758	0.2054
O43237	O43237-S194	DYNC1LI2	1.42729	0.94143	1.48494	1.28455	0.232415
P46821	P46821-T1302	MAP1B	1.43106	1.14286		1.28696	0.158346
Q6Y7W6	Q6Y7W6-S26	GIGYF2	1.3049	1.35748	1.20714	1.28984	0.05915
Q9Y520	Q9Y520-S2105	PRRC2C	1.4256	1.11872	1.3253	1.28987	0.121312
Q86UP2	Q86UP2-S75	KTN1	1.15535	0.771024	1.9438	1.29006	0.463451
Q9Y2W1	Q9Y2W1-S379	THRAP3	1.40746	1.117	1.34924	1.29123	0.119014
Q8NE71	Q8NE71-T108	ABCF1	1.24532	1.01949	1.63042	1.29841	0.237912
Q9Y2D5	Q9Y2D5-S839	AKAP2	1.59102	0.954277	1.351	1.29877	0.247595
P08621	P08621-S410	SNRNP70	1.30682	1.19382	1.39569	1.29878	0.0778986
P46821	P46821-S1396	MAP1B	1.37006	1.17355	1.35563	1.29975	0.0842695
Q9Y2D5	Q9Y2D5-S393	AKAP2	1.33625	1.00449	1.56398	1.30157	0.216161
Q9Y2V2	Q9Y2V2-S30	CARHSP1	1.43402	1.05093	1.42006	1.30167	0.166906
Q09666	Q09666-S177	AHNAK	1.25201	1.03332	1.6289	1.30475	0.230904
Q3KQU3	Q3KQU3-S113	MAP7D1	1.65494	1.15069	1.11564	1.30709	0.230864
P46939	P46939-S295	UTRN		1.27424	1.34551	1.30988	0.038472
Q8TEA8	Q8TEA8-S197	DTD1	1.25333	0.90451	1.80366	1.3205	0.343296
Q9UQ35	Q9UQ35-S780	SRRM2	1.39174	0.915473	1.66357	1.32359	0.286096
P04637	P04637-S315	TP53	0.994453	1.94442	1.03371	1.32419	0.405899	YES
Q9UQ35	Q9UQ35-S2132	SRRM2	1.20855	1.21709	1.55488	1.32684	0.148878
P49327	P49327-T2204	FASN	1.67821		0.982615	1.33041	0.369705
P37802	P37802-S163	TAGLN2	1.57475	1.10105		1.3379	0.250359
Q13263	Q13263-S473	TRIM28	1.68309	1.11263	1.23023	1.34198	0.224445
Q14247	Q14247-T399	CTTN	1.51489	1.16975		1.34232	0.181813
Q13547	Q13547-S421	HDAC1	1.28237	1.13687	1.62084	1.3467	0.184387
Q13547	Q13547-S423	HDAC1	1.28237	1.13687	1.62084	1.3467	0.184387
Q14160	Q14160-S504	SCRIB	1.53554	1.16688		1.35121	0.192922
Q9UQ35	Q9UQ35-T848	SRRM2		0.834579	1.87215	1.35337	0.542112
O75494	O75494-S133	SRSF10	1.68758	1.46502	0.908478	1.35369	0.296452
Q9Y2X3	Q9Y2X3-S514	NOP58	1.54747	1.17632	1.33947	1.35442	0.137349
Q02952	Q02952-S1331	AKAP12	1.47491	1.07202	1.51804	1.35499	0.181558
Q14980	Q14980-S1757	NUMA1	1.37188	1.06004	1.64651	1.35948	0.215839
P27816	P27816-S941	MAP4	1.57715	1.14677		1.36196	0.223444
P16949	P16949-S16	STMN1	1.35168	0.907798	1.84464	1.36804	0.34256	YES
Q13501	Q13501-S24	SQSTM1	1.62064	1.14234		1.38149	0.244817
Q13501	Q13501-S28	SQSTM1	1.62064	1.14234		1.38149	0.244817
Q9BXP5	Q9BXP5-T544	SRRT	1.26418		1.50437	1.38428	0.122691
Q9UQ35	Q9UQ35-S2702	SRRM2	2.40312	0.675297	1.07806	1.38549	0.65248
P16949	P16949-S38	STMN1	1.38005	1.32547	1.47604	1.39385	0.0546889	YES
P22059	P22059-S190	OSBP	1.19319		1.59841	1.3958	0.205284
P22059	P22059-S193	OSBP	1.19319		1.59841	1.3958	0.205284
Q9NVD7	Q9NVD7-S22	PARVA	1.57082	1.22246		1.39664	0.176369
Q9UQ35	Q9UQ35-S1403	SRRM2		1.50609	1.29519	1.40064	0.106472
Q05682	Q05682-S789	CALD1		1.62025	1.18168	1.40096	0.221358
O00231	O00231-S14	PSMD11	1.50391	1.2577	1.45056	1.40406	0.0922494
P46821	P46821-S1400	MAP1B	1.34544	1.17355	1.69877	1.40592	0.190468
Q9UQE7	Q9UQE7-S1067	SMC3	1.52924	0.976592	1.71852	1.40812	0.273777
Q9UQ35	Q9UQ35-T1413	SRRM2	1.50513	1.1445	1.6032	1.41761	0.170391
P23588	P23588-S425	EIF4B	1.59919	1.23692		1.41805	0.180644
Q14247	Q14247-S418	CTTN	1.46447		1.37416	1.41931	0.0449901
Q08170	Q08170-S431	SRSF4	1.67364	1.13584	1.45595	1.42181	0.190264
Q9UQ35	Q9UQ35-S2398	SRRM2	1.00196	2.14063	1.17405	1.43888	0.426579
Q14247	Q14247-S405	CTTN	1.51489	1.16975	1.6322	1.43894	0.167065
P42166	P42166-T160	TMPO	1.21331	1.15543	1.96133	1.44336	0.311436
P46821	P46821-S1801	MAP1B	1.41902	1.13404	1.78797	1.44701	0.226579
Q96CV9	Q96CV9-S526	OPTN	1.2958	1.03516	2.01281	1.44792	0.349649
P27816	P27816-S1073	MAP4	1.59391	1.11685	1.65206	1.45427	0.201931
Q9NYF8	Q9NYF8-S531	BCLAF1	1.11306	2.06093	1.20975	1.46125	0.356948
P23588	P23588-S422	EIF4B	1.59919	1.3245		1.46184	0.132871
P49736	P49736-S27	MCM2	1.54544		1.3831	1.46427	0.0783951
Q02952	Q02952-S483	AKAP12	2.5125	0.859664	1.02072	1.46429	0.622373
Q01082	Q01082-S2165	SPTBN1	1.37268	1.05646	1.97041	1.46652	0.316497
Q15349	Q15349-S730	RPS6KA2	1.12558	1.81073		1.46816	0.329988
Q15349	Q15349-T729	RPS6KA2	1.12558	1.81073		1.46816	0.329988
Q07955	Q07955-S199	SRSF1	2.22472	1.01158	1.1712	1.46917	0.448674
Q3KQU3	Q3KQU3-S741	MAP7D1	1.23856		1.73539	1.48698	0.236257
Q8IY67	Q8IY67-T463	RAVER1	1.60383	1.39016		1.49699	0.100929
O75694	O75694-S992	NUP155	1.39681	1.6048		1.50081	0.0979937
P21333	P21333-S1459	FLNA	0.810235	2.61412	1.07836	1.5009	0.648509
Q9Y6G9	Q9Y6G9-S516	DYNC1LI1	1.6847	1.33321		1.50895	0.164713
P16949	P16949-S63	STMN1	2.24092	0.782616		1.51177	0.6821
Q96C19	Q96C19-S74	EFHD2	1.7663		1.26032	1.51331	0.236423
Q14980	Q14980-S1853	NUMA1	1.52742	2.09852	0.922253	1.51606	0.387989
Q9Y2D5	Q9Y2D5-S152	AKAP2	1.63772	1.14592	1.76634	1.51666	0.215898
P51116	P51116-S603	FXR2	1.544		1.49375	1.51887	0.0233931
Q3KQU3	Q3KQU3-S548	MAP7D1	1.65931	1.2958	1.62659	1.52723	0.131671
Q3KQU3	Q3KQU3-S552	MAP7D1	1.65931	1.2958	1.62659	1.52723	0.131671
Q3KQU3	Q3KQU3-S544	MAP7D1	1.65931	1.2958	1.62659	1.52723	0.131671
Q9UKM9	Q9UKM9-S135	RALY	2.43804	0.703124	1.45791	1.53303	0.567436
Q8IVF2	Q8IVF2-S280	AHNAK2	1.55447	1.51778		1.53612	0.0168861
Q09666	Q09666-S5110	AHNAK	1.24302	1.67897	1.69614	1.53938	0.166816
Q04637	Q04637-S1231	EIF4G1	1.56594	1.69372	1.36038	1.54001	0.109204
P40222	P40222-S514	TXLNA	1.60561	1.29293	1.76227	1.5536	0.153804
P52701	P52701-S252	MSH6		1.55575	1.55863	1.55719	0.0013074
P52701	P52701-S254	MSH6		1.55575	1.55863	1.55719	0.0013074
P52701	P52701-S256	MSH6		1.55575	1.55863	1.55719	0.0013074
P52701	P52701-S261	MSH6		1.55575	1.55863	1.55719	0.0013074
P08670	P08670-S459	VIM	1.7708	1.35541		1.5631	0.187914
Q8TEA8	Q8TEA8-S196	DTD1	1.88237	1.26503		1.5737	0.277392
O43765	O43765-S77	SGTA	1.77705		1.38388	1.58046	0.175905
P42166	P42166-S66	TMPO	1.13575	1.51678	2.09303	1.58185	0.304671
Q9NQW6	Q9NQW6-S54	ANLN	1.6178	1.30995	1.83369	1.58715	0.165841
P49756	P49756-S677	RBM25	1.3205	1.63582	1.80993	1.58875	0.156153
P40222	P40222-S515	TXLNA	1.71275	1.28557	1.77029	1.58953	0.166597
Q96PK6	Q96PK6-S618	RBM14	2.09733	1.93427	0.755837	1.59581	0.458697
Q06210	Q06210-S261	GFPT1	1.69068		1.50632	1.5985	0.081552
P42166	P42166-S67	TMPO	1.13575	1.5714	2.09303	1.60006	0.29954
Q13263	Q13263-S471	TRIM28		1.46232	1.73934	1.60083	0.122365
Q14980	Q14980-T2000	NUMA1	1.0839		2.13173	1.60781	0.460829
Q96TA1	Q96TA1-S691	FAM129B	1.6717	1.55268		1.61219	0.0522035
Q5JTV8	Q5JTV8-T220	TOR1AIP1	2.05963		1.17	1.61481	0.389559
O60716	O60716-S349	CTNND1	1.58356	1.98364	1.3151	1.62743	0.206721
Q14739	Q14739-S99	LBR	2.07188	1.55244	1.27231	1.63221	0.248563
P54727	P54727-S160	RAD23B		1.33329	1.95606	1.64468	0.267753
Q15149	Q15149-S4396	PLEC	1.92675	1.54337	1.47514	1.64842	0.147681
Q96TA1	Q96TA1-S692	FAM129B	1.74969	1.55268		1.65118	0.0843691
Q96TA1	Q96TA1-S696	FAM129B	1.74969	1.55268		1.65118	0.0843691
O14745	O14745-S280	SLC9A3R1	1.73268	1.57237		1.65253	0.0685967
Q8IV33	Q8IV33-S672	KIAA0825		0.284232	3.03597	1.6601	1.17208
Q9UBC2	Q9UBC2-S229	EPS15L1	1.50629		1.82483	1.66556	0.135238
Q16643	Q16643-S339	DBN1		1.2845	2.07013	1.67731	0.331198
Q14204	Q14204-S4368	DYNC1H1		1.30088	2.06233	1.6816	0.320188
Q96HC4	Q96HC4-S111	PDLIM5		1.53427	1.83641	1.68534	0.126766
P02545	P02545-S390	LMNA	2.49087	0.98684	1.57913	1.68561	0.44948
P15151	P15151-S406	PVR	2.30207	1.07459		1.68833	0.514094
Q9Y2D5	Q9Y2D5-S748	AKAP2	0.371879		3.02946	1.70067	1.10497
Q9Y570	Q9Y570-T242	PPME1	1.55944	1.56125	1.98894	1.70321	0.145286
Q03252	Q03252-S37	LMNB2	2.24669	1.17079		1.70874	0.445226
Q03252	Q03252-T34	LMNB2	2.24669	1.17079		1.70874	0.445226
Q9Y2V2	Q9Y2V2-S41	CARHSP1	1.31797	2.72942	1.08331	1.71023	0.520632
Q9UJU6	Q9UJU6-S269	DBNL	2.0404	1.22025	1.87996	1.71354	0.253667
P02545	P02545-T19	LMNA	2.05726		1.39399	1.72563	0.271787
P46821	P46821-S1265	MAP1B	1.87314	1.5232	1.79826	1.73153	0.106416
Q15121	Q15121-S116	PEA15	1.75088	1.27255	2.19078	1.73807	0.26423
P19338	P19338-S67	NCL	1.50734	2.50088	1.22488	1.74437	0.384215
Q9C0C2	Q9C0C2-S836	TNKS1BP1	1.55816	1.21708	2.50546	1.76023	0.379231
Q07157	Q07157-S1617	TJP1	1.91351		1.61818	1.76584	0.118257
Q9Y570	Q9Y570-S243	PPME1	1.55944		1.98894	1.77419	0.171181
P00533	P00533-S695	EGFR	2.07852	1.47468		1.7766	0.240336	YES
Q04637	Q04637-S1209	EIF4G1	1.32832	1.07312	2.93174	1.77773	0.566744
Q14980	Q14980-S1969	NUMA1	1.67294	2.12963	1.6508	1.81779	0.14869
P29966	P29966-S101	MARCKS		1.68495	1.9601	1.82252	0.106755
P21291	P21291-S192	CSRP1	1.80587	1.92935	1.83753	1.85758	0.0345262
P11388	P11388-S1377	TOP2A	2.78192		0.998253	1.89009	0.667293
P08670	P08670-S72	VIM	1.84919		1.95519	1.90219	0.0394038
Q9NQW6	Q9NQW6-S485	ANLN	2.15729	1.75375	1.80101	1.90402	0.115866
Q7Z434	Q7Z434-S222	MAVS	1.84928	1.5417	2.32253	1.9045	0.206527
Q9C0C2	Q9C0C2-S1666	TNKS1BP1	2.10805	1.43987	2.19682	1.91491	0.216088
Q13443	Q13443-S758	ADAM9	2.06156		1.77093	1.91625	0.107246
P00533	P00533-T693	EGFR	2.08171	1.224	2.47823	1.92798	0.332519	YES
P27708	P27708-S1406	CAD	1.88308	2.26826	1.6688	1.94005	0.156576
Q09666	Q09666-S3426	AHNAK	1.84049		2.05118	1.94584	0.076564
Q02952	Q02952-S612	AKAP12	1.91763	2.20741	1.77922	1.96809	0.111028
Q9NVD7	Q9NVD7-T16	PARVA	2.63746	2.03285	1.27571	1.982	0.344246
Q14160	Q14160-S1378	SCRIB	3.50075	1.42467	1.02783	1.98442	0.669259
Q14160	Q14160-T475	SCRIB	2.78016	1.25319		2.01668	0.5354
Q9Y2W1	Q9Y2W1-S672	THRAP3	1.38336	3.3139	1.39492	2.03073	0.54723
Q9UQ35	Q9UQ35-S1132	SRRM2	1.51416	3.52278	1.06281	2.03325	0.644075
P36507	P36507-T394	MAP2K2	1.27545	3.83264	1.06608	2.05806	0.748473
Q01082	Q01082-T2328	SPTBN1	2.40955	1.78504	1.98642	2.06034	0.154706
Q15149	Q15149-S4390	PLEC	2.13356		2.10055	2.11706	0.011025
P67809	P67809-S176	YBX1	2.52892	1.82007		2.1745	0.230506
Q13555	Q13555-T287	CAMK2G	3.1137	1.2377		2.1757	0.609704
P40763	P40763-S727	STAT3	2.22302		2.15917	2.19109	0.0206036	YES
Q01082	Q01082-T2187	SPTBN1	2.01261	2.38704		2.19983	0.120356
Q9Y266	Q9Y266-T108	NUDC	2.26402	2.16257		2.2133	0.0324127
Q92974	Q92974-S143	ARHGEF2	2.03692	2.42871		2.23281	0.124076
Q9Y580	Q9Y580-S136	RBM7	2.18006	1.85954	2.73447	2.25802	0.196032
Q9BZF9	Q9BZF9-S1019	UACA	2.53435	2.05936		2.29686	0.14623
Q9BZF9	Q9BZF9-Y1016	UACA	2.53435	2.05936		2.29686	0.14623
Q9NVD7	Q9NVD7-S14	PARVA	2.63746	2.03285	2.24925	2.30652	0.132817
Q13428	Q13428-S906	TCOF1	1.10477	4.79788	1.06573	2.32279	0.922846
Q9NVD7	Q9NVD7-S19	PARVA	2.63746	2.03285	2.32846	2.33292	0.129593
P22059	P22059-S351	OSBP	2.29172		2.39097	2.34135	0.0299727
P20700	P20700-S23	LMNB1	1.47032	4.22971	1.3837	2.36124	0.685538
Q09666	Q09666-S5735	AHNAK	2.29594	0.758947	4.13068	2.39519	0.70477
P08670	P08670-S430	VIM	4.72037	0.188626		2.4545	1.30553
P46821	P46821-S1852	MAP1B	2.15803	2.27397	2.99606	2.47602	0.183394
Q02952	Q02952-S286	AKAP12	2.28331		2.68743	2.48537	0.114973
O95292	O95292-S158	VAPB	1.97003	2.42007	3.13521	2.50844	0.234247
O75569	O75569-S18	PRKRA	2.60559	1.79207	3.24136	2.54634	0.285295
P16949	P16949-S25	STMN1	2.29231	2.60084	3.06707	2.65341	0.146998	YES
O43491	O43491-S87	EPB41L2	2.87869	2.53317	2.63088	2.68091	0.0664372
Q92522	Q92522-S31	H1FX	1.45782	5.72871	1.0275	2.73801	0.949209
Q9H3N1	Q9H3N1-S247	TMX1	3.28031	2.47349	2.66517	2.80632	0.150206
O43765	O43765-S301	SGTA	3.01428	2.42178	2.99647	2.81084	0.119913
Q8WX93	Q8WX93-S893	PALLD	3.36097	2.06339	3.43868	2.95435	0.261503
Q96TA1	Q96TA1-S641	FAM129B	3.38495	2.67958		3.03226	0.16449
Q96TA1	Q96TA1-S646	FAM129B	3.38495	2.67958		3.03226	0.16449
Q9H1E3	Q9H1E3-S181	NUCKS1	1.83586	6.32168	1.02935	3.0623	0.931121
P04792	P04792-S15	HSPB1	3.2825	2.87132		3.07691	0.0944937	YES
O43399	O43399-S166	TPD52L2	2.47832		3.74338	3.11085	0.287554
Q09666	Q09666-S135	AHNAK	3.87532	1.92139	4.10327	3.29999	0.363435
P23588	P23588-S497	EIF4B	3.49731	2.62427	3.96016	3.36058	0.201859
P27824	P27824-S554	CANX	0.882523	8.73138	0.722988	3.44563	1.32872
P26006	P26006-S1042	ITGA3	4.02758	2.40716	3.97922	3.47132	0.265578
Q9H3N1	Q9H3N1-S270	TMX1	3.72302		3.32841	3.52571	0.0791425
Q09666	Q09666-S5400	AHNAK	5.7665	1.61901		3.69276	0.794181
P62857	P62857-S23	RPS28	4.18883	3.2054		3.69711	0.188091
O60716	O60716-S352	CTNND1	6.28294	1.98364	3.16901	3.81186	0.582542
A0FGR8	A0FGR8-S761	ESYT2	#N/A	#N/A	#N/A	#N/A	#N/A
A0FGR8	A0FGR8-S758	ESYT2	#N/A	#N/A	#N/A	#N/A	#N/A
A6ND36	A6ND36-S356	FAM83G	#N/A	#N/A	#N/A	#N/A	#N/A
M0QZC1	M0QZC1-T115	RNF225	#N/A	#N/A	#N/A	#N/A	#N/A
M0R036	M0R036-T87		#N/A	#N/A	#N/A	#N/A	#N/A
O00443	O00443-S338	PIK3C2A	#N/A	#N/A	#N/A	#N/A	#N/A
O00470	O00470-S196	MEIS1	#N/A	#N/A	#N/A	#N/A	#N/A
O00555	O00555-S779	CACNA1A	#N/A	#N/A	#N/A	#N/A	#N/A	YES
O00555	O00555-T778	CACNA1A	#N/A	#N/A	#N/A	#N/A	#N/A	YES
O00559	O00559-S36	EBAG9	#N/A	#N/A	#N/A	#N/A	#N/A
O00712	O00712-S264	NFIB	#N/A	#N/A	#N/A	#N/A	#N/A
O14497	O14497-S696	ARID1A	#N/A	#N/A	#N/A	#N/A	#N/A
O14545	O14545-S415	TRAFD1	#N/A	#N/A	#N/A	#N/A	#N/A
O14545	O14545-T414	TRAFD1	#N/A	#N/A	#N/A	#N/A	#N/A
O14639	O14639-S655	ABLIM1	#N/A	#N/A	#N/A	#N/A	#N/A
O14639	O14639-S452	ABLIM1	#N/A	#N/A	#N/A	#N/A	#N/A
O14683	O14683-S14	TP53I11	#N/A	#N/A	#N/A	#N/A	#N/A
O14686	O14686-S4738	KMT2D	#N/A	#N/A	#N/A	#N/A	#N/A
O14828	O14828-S76	SCAMP3	#N/A	#N/A	#N/A	#N/A	#N/A
O15013	O15013-S379	ARHGEF10	#N/A	#N/A	#N/A	#N/A	#N/A
O15013	O15013-T377	ARHGEF10	#N/A	#N/A	#N/A	#N/A	#N/A
O15014	O15014-S846	ZNF609	#N/A	#N/A	#N/A	#N/A	#N/A
O15014	O15014-S849	ZNF609	#N/A	#N/A	#N/A	#N/A	#N/A
O15014	O15014-S842	ZNF609	#N/A	#N/A	#N/A	#N/A	#N/A
O15014	O15014-S560	ZNF609	#N/A	#N/A	#N/A	#N/A	#N/A
O15027	O15027-S569	SEC16A	#N/A	#N/A	#N/A	#N/A	#N/A
O15056	O15056-S125	SYNJ2	#N/A	#N/A	#N/A	#N/A	#N/A
O15056	O15056-S126	SYNJ2	#N/A	#N/A	#N/A	#N/A	#N/A
O15056	O15056-S132	SYNJ2	#N/A	#N/A	#N/A	#N/A	#N/A
O15446	O15446-S285	CD3EAP	#N/A	#N/A	#N/A	#N/A	#N/A
O43150	O43150-S701	ASAP2	#N/A	#N/A	#N/A	#N/A	#N/A
O43159	O43159-S64	RRP8	#N/A	#N/A	#N/A	#N/A	#N/A
O43159	O43159-S62	RRP8	#N/A	#N/A	#N/A	#N/A	#N/A
O43294	O43294-S82	TGFB1I1	#N/A	#N/A	#N/A	#N/A	#N/A
O43294	O43294-S403	TGFB1I1	#N/A	#N/A	#N/A	#N/A	#N/A
O43318	O43318-S439	MAP3K7	#N/A	#N/A	#N/A	#N/A	#N/A
O43379	O43379-S49	WDR62	#N/A	#N/A	#N/A	#N/A	#N/A
O43395	O43395-S619	PRPF3	#N/A	#N/A	#N/A	#N/A	#N/A
O43432	O43432-S495	EIF4G3	#N/A	#N/A	#N/A	#N/A	#N/A
O43432	O43432-S232	EIF4G3	#N/A	#N/A	#N/A	#N/A	#N/A
O43493	O43493-S298	TGOLN2	#N/A	#N/A	#N/A	#N/A	#N/A
O43663	O43663-S466	PRC1	#N/A	#N/A	#N/A	#N/A	#N/A
O43768	O43768-S109	ENSA	#N/A	#N/A	#N/A	#N/A	#N/A
O43847	O43847-S94	NRD1	#N/A	#N/A	#N/A	#N/A	#N/A
O43847	O43847-S96	NRD1	#N/A	#N/A	#N/A	#N/A	#N/A
O43896	O43896-S674	KIF1C	#N/A	#N/A	#N/A	#N/A	#N/A
O43896	O43896-S676	KIF1C	#N/A	#N/A	#N/A	#N/A	#N/A
O60231	O60231-S103	DHX16	#N/A	#N/A	#N/A	#N/A	#N/A
O60231	O60231-S106	DHX16	#N/A	#N/A	#N/A	#N/A	#N/A
O60231	O60231-S160	DHX16	#N/A	#N/A	#N/A	#N/A	#N/A
O60343	O60343-S588	TBC1D4	#N/A	#N/A	#N/A	#N/A	#N/A
O60603	O60603-Y440	TLR2	#N/A	#N/A	#N/A	#N/A	#N/A
O60832	O60832-S485	DKC1	#N/A	#N/A	#N/A	#N/A	#N/A
O60832	O60832-S451	DKC1	#N/A	#N/A	#N/A	#N/A	#N/A
O60832	O60832-S455	DKC1	#N/A	#N/A	#N/A	#N/A	#N/A
O60832	O60832-S453	DKC1	#N/A	#N/A	#N/A	#N/A	#N/A
O60832	O60832-S494	DKC1	#N/A	#N/A	#N/A	#N/A	#N/A
O75122	O75122-S219	CLASP2	#N/A	#N/A	#N/A	#N/A	#N/A
O75122	O75122-S223	CLASP2	#N/A	#N/A	#N/A	#N/A	#N/A
O75122	O75122-S596	CLASP2	#N/A	#N/A	#N/A	#N/A	#N/A
O75122	O75122-T594	CLASP2	#N/A	#N/A	#N/A	#N/A	#N/A
O75151	O75151-S539	PHF2	#N/A	#N/A	#N/A	#N/A	#N/A
O75175	O75175-S299	CNOT3	#N/A	#N/A	#N/A	#N/A	#N/A
O75376	O75376-S2120	NCOR1	#N/A	#N/A	#N/A	#N/A	#N/A
O75448	O75448-S862	MED24	#N/A	#N/A	#N/A	#N/A	#N/A
O75508	O75508-S198	CLDN11	#N/A	#N/A	#N/A	#N/A	#N/A
O75683	O75683-S138	SURF6	#N/A	#N/A	#N/A	#N/A	#N/A
O75781	O75781-T158	PALM	#N/A	#N/A	#N/A	#N/A	#N/A
O75781	O75781-T154	PALM	#N/A	#N/A	#N/A	#N/A	#N/A
O75909	O75909-S340	CCNK	#N/A	#N/A	#N/A	#N/A	#N/A
O94804	O94804-S438	STK10	#N/A	#N/A	#N/A	#N/A	#N/A
O94808	O94808-S244	GFPT2	#N/A	#N/A	#N/A	#N/A	#N/A
O95071	O95071-S1551	UBR5	#N/A	#N/A	#N/A	#N/A	#N/A
O95218	O95218-S120	ZRANB2	#N/A	#N/A	#N/A	#N/A	#N/A
O95218	O95218-Y114	ZRANB2	#N/A	#N/A	#N/A	#N/A	#N/A
O95218	O95218-S153	ZRANB2	#N/A	#N/A	#N/A	#N/A	#N/A
O95235	O95235-S532	KIF20A	#N/A	#N/A	#N/A	#N/A	#N/A
O95251	O95251-T85	KAT7	#N/A	#N/A	#N/A	#N/A	#N/A
O95365	O95365-S549	ZBTB7A	#N/A	#N/A	#N/A	#N/A	#N/A
O95365	O95365-S526	ZBTB7A	#N/A	#N/A	#N/A	#N/A	#N/A
O95365	O95365-S525	ZBTB7A	#N/A	#N/A	#N/A	#N/A	#N/A
O95365	O95365-S337	ZBTB7A	#N/A	#N/A	#N/A	#N/A	#N/A
O95391	O95391-S215	SLU7	#N/A	#N/A	#N/A	#N/A	#N/A
O95394	O95394-S64	PGM3	#N/A	#N/A	#N/A	#N/A	#N/A
O95394	O95394-T62	PGM3	#N/A	#N/A	#N/A	#N/A	#N/A
O95400	O95400-S49	CD2BP2	#N/A	#N/A	#N/A	#N/A	#N/A
O95425	O95425-S245	SVIL	#N/A	#N/A	#N/A	#N/A	#N/A
O95453	O95453-S619	PARN	#N/A	#N/A	#N/A	#N/A	#N/A
O95453	O95453-S557	PARN	#N/A	#N/A	#N/A	#N/A	#N/A
O95466	O95466-S624	FMNL1	#N/A	#N/A	#N/A	#N/A	#N/A
O95817	O95817-S173	BAG3	#N/A	#N/A	#N/A	#N/A	#N/A
O95817	O95817-S171	BAG3	#N/A	#N/A	#N/A	#N/A	#N/A
O96020	O96020-S21	CCNE2	#N/A	#N/A	#N/A	#N/A	#N/A
P01229	P01229-S118	LHB	#N/A	#N/A	#N/A	#N/A	#N/A
P04049	P04049-S621	RAF1;ARAF	#N/A	#N/A	#N/A	#N/A	#N/A
P05386	P05386-S104	RPLP1;RPLP2	#N/A	#N/A	#N/A	#N/A	#N/A
P05412	P05412-T62	JUN	#N/A	#N/A	#N/A	#N/A	#N/A	YES
P05412	P05412-S73	JUN;JUND	#N/A	#N/A	#N/A	#N/A	#N/A	YES
P06400	P06400-S350	RB1	#N/A	#N/A	#N/A	#N/A	#N/A
P06400	P06400-S807	RB1	#N/A	#N/A	#N/A	#N/A	#N/A
P06400	P06400-S811	RB1	#N/A	#N/A	#N/A	#N/A	#N/A
P06493	P06493-Y15	CDK1;CDK2;CDK3	#N/A	#N/A	#N/A	#N/A	#N/A
P06493	P06493-T14	CDK1;CDK2;CDK3	#N/A	#N/A	#N/A	#N/A	#N/A
P07355	P07355-S26	ANXA2;ANXA2P2	#N/A	#N/A	#N/A	#N/A	#N/A
P08238	P08238-S255	HSP90AB1;HSP90AB2P	#N/A	#N/A	#N/A	#N/A	#N/A
P08238	P08238-S226	HSP90AB1;HSP90AB3P	#N/A	#N/A	#N/A	#N/A	#N/A
P08559	P08559-S293	PDHA1;PDHA2	#N/A	#N/A	#N/A	#N/A	#N/A
P08559	P08559-S300	PDHA1;PDHA2	#N/A	#N/A	#N/A	#N/A	#N/A
P08651	P08651-S323	NFIC	#N/A	#N/A	#N/A	#N/A	#N/A
P09884	P09884-S209	POLA1	#N/A	#N/A	#N/A	#N/A	#N/A
P10412	P10412-S36	HIST1H1E;HIST1H1D;HIST1H1C	#N/A	#N/A	#N/A	#N/A	#N/A
P10412	P10412-S102	HIST1H1E;HIST1H1B;HIST1H1T;HIST1H1A;HIST1H1D;HIST1H1C	#N/A	#N/A	#N/A	#N/A	#N/A
P12814	P12814-S140	ACTN1;ACTN2;ACTN3;ACTN4	#N/A	#N/A	#N/A	#N/A	#N/A
P15924	P15924-S2209	DSP	#N/A	#N/A	#N/A	#N/A	#N/A
P16333	P16333-S85	NCK1	#N/A	#N/A	#N/A	#N/A	#N/A
P16949	P16949-S46	STMN1;STMN2	#N/A	#N/A	#N/A	#N/A	#N/A	YES
P17535	P17535-S259	JUND	#N/A	#N/A	#N/A	#N/A	#N/A	YES
P17535	P17535-S251	JUND	#N/A	#N/A	#N/A	#N/A	#N/A	YES
P17535	P17535-S90	JUND	#N/A	#N/A	#N/A	#N/A	#N/A	YES
P17612	P17612-Y331	PRKACA	#N/A	#N/A	#N/A	#N/A	#N/A
P18583	P18583-S1697	SON	#N/A	#N/A	#N/A	#N/A	#N/A
P18583	P18583-S1556	SON	#N/A	#N/A	#N/A	#N/A	#N/A
P18583	P18583-T282	SON	#N/A	#N/A	#N/A	#N/A	#N/A
P18583	P18583-S2011	SON	#N/A	#N/A	#N/A	#N/A	#N/A
P18583	P18583-S2013	SON	#N/A	#N/A	#N/A	#N/A	#N/A
P18583	P18583-S2009	SON	#N/A	#N/A	#N/A	#N/A	#N/A
P18615	P18615-S115	NELFE	#N/A	#N/A	#N/A	#N/A	#N/A
P19105	P19105-T18	MYL12A;MYL9;MYL12B	#N/A	#N/A	#N/A	#N/A	#N/A
P19105	P19105-S19	MYL12A;MYL9;MYL12B	#N/A	#N/A	#N/A	#N/A	#N/A
P19174	P19174-S1248	PLCG1	#N/A	#N/A	#N/A	#N/A	#N/A
P19634	P19634-S693	SLC9A1	#N/A	#N/A	#N/A	#N/A	#N/A
P19838	P19838-S907	NFKB1	#N/A	#N/A	#N/A	#N/A	#N/A	YES
P20700	P20700-S391	LMNB1;LMNB2	#N/A	#N/A	#N/A	#N/A	#N/A
P20700	P20700-S393	LMNB1;LMNB2	#N/A	#N/A	#N/A	#N/A	#N/A
P23497	P23497-S409	SP100	#N/A	#N/A	#N/A	#N/A	#N/A
P23497	P23497-S407	SP100	#N/A	#N/A	#N/A	#N/A	#N/A
P23497	P23497-S410	SP100	#N/A	#N/A	#N/A	#N/A	#N/A
P24928	P24928-S1913	POLR2A	#N/A	#N/A	#N/A	#N/A	#N/A
P30622	P30622-S204	CLIP1	#N/A	#N/A	#N/A	#N/A	#N/A
P30622	P30622-S348	CLIP1;CLIP2	#N/A	#N/A	#N/A	#N/A	#N/A
P30622	P30622-S200	CLIP1	#N/A	#N/A	#N/A	#N/A	#N/A
P31323	P31323-S114	PRKAR2B	#N/A	#N/A	#N/A	#N/A	#N/A
P31749	P31749-S126	AKT1	#N/A	#N/A	#N/A	#N/A	#N/A
P31749	P31749-S122	AKT1	#N/A	#N/A	#N/A	#N/A	#N/A
P31749	P31749-S129	AKT1	#N/A	#N/A	#N/A	#N/A	#N/A
P31749	P31749-S124	AKT1	#N/A	#N/A	#N/A	#N/A	#N/A
P33527	P33527-S930	ABCC1	#N/A	#N/A	#N/A	#N/A	#N/A
P35658	P35658-S433	NUP214	#N/A	#N/A	#N/A	#N/A	#N/A
P35658	P35658-T437	NUP214	#N/A	#N/A	#N/A	#N/A	#N/A
P35658	P35658-S678	NUP214	#N/A	#N/A	#N/A	#N/A	#N/A
P35658	P35658-S1023	NUP214	#N/A	#N/A	#N/A	#N/A	#N/A
P38432	P38432-T122	COIL	#N/A	#N/A	#N/A	#N/A	#N/A
P40818	P40818-S718	USP8	#N/A	#N/A	#N/A	#N/A	#N/A
P42696	P42696-S14	RBM34	#N/A	#N/A	#N/A	#N/A	#N/A
P46013	P46013-S308	MKI67	#N/A	#N/A	#N/A	#N/A	#N/A
P46013	P46013-S357	MKI67	#N/A	#N/A	#N/A	#N/A	#N/A
P46100	P46100-S1527	ATRX	#N/A	#N/A	#N/A	#N/A	#N/A
P46937	P46937-S163	YAP1	#N/A	#N/A	#N/A	#N/A	#N/A
P46937	P46937-T114	YAP1	#N/A	#N/A	#N/A	#N/A	#N/A
P46937	P46937-S367	YAP1	#N/A	#N/A	#N/A	#N/A	#N/A
P46937	P46937-S109	YAP1	#N/A	#N/A	#N/A	#N/A	#N/A
P46937	P46937-S164	YAP1	#N/A	#N/A	#N/A	#N/A	#N/A
P48634	P48634-S456	PRRC2A	#N/A	#N/A	#N/A	#N/A	#N/A
P48634	P48634-S1089	PRRC2A	#N/A	#N/A	#N/A	#N/A	#N/A
P48634	P48634-S1085	PRRC2A	#N/A	#N/A	#N/A	#N/A	#N/A
P48634	P48634-S1219	PRRC2A	#N/A	#N/A	#N/A	#N/A	#N/A
P48634	P48634-S458	PRRC2A	#N/A	#N/A	#N/A	#N/A	#N/A
P49450	P49450-S17	CENPA	#N/A	#N/A	#N/A	#N/A	#N/A
P49450	P49450-T23	CENPA	#N/A	#N/A	#N/A	#N/A	#N/A
P49768	P49768-S366	PSEN1	#N/A	#N/A	#N/A	#N/A	#N/A
P49792	P49792-S2510	RANBP2;RGPD4;RGPD3;RGPD1;RGPD2	#N/A	#N/A	#N/A	#N/A	#N/A
P49840	P49840-Y279	GSK3A;GSK3B	#N/A	#N/A	#N/A	#N/A	#N/A
P50548	P50548-T526	ERF	#N/A	#N/A	#N/A	#N/A	#N/A
P50613	P50613-S164	CDK7	#N/A	#N/A	#N/A	#N/A	#N/A
P50613	P50613-T170	CDK7	#N/A	#N/A	#N/A	#N/A	#N/A
P50613	P50613-Y169	CDK7	#N/A	#N/A	#N/A	#N/A	#N/A
P51003	P51003-S545	PAPOLA	#N/A	#N/A	#N/A	#N/A	#N/A
P51608	P51608-S80	MECP2	#N/A	#N/A	#N/A	#N/A	#N/A
P52948	P52948-S888	NUP98	#N/A	#N/A	#N/A	#N/A	#N/A
P52948	P52948-S612	NUP98	#N/A	#N/A	#N/A	#N/A	#N/A
P52948	P52948-S623	NUP98	#N/A	#N/A	#N/A	#N/A	#N/A
P53814	P53814-S792	SMTN	#N/A	#N/A	#N/A	#N/A	#N/A
P54105	P54105-S102	CLNS1A	#N/A	#N/A	#N/A	#N/A	#N/A
P54105	P54105-S90	CLNS1A	#N/A	#N/A	#N/A	#N/A	#N/A
P55081	P55081-S116	MFAP1	#N/A	#N/A	#N/A	#N/A	#N/A
P55081	P55081-S118	MFAP1	#N/A	#N/A	#N/A	#N/A	#N/A
P55196	P55196-S1182	MLLT4	#N/A	#N/A	#N/A	#N/A	#N/A
P55196	P55196-S216	MLLT4	#N/A	#N/A	#N/A	#N/A	#N/A
P55196	P55196-S1083	MLLT4	#N/A	#N/A	#N/A	#N/A	#N/A
P62995	P62995-S266	TRA2B;TRA2A	#N/A	#N/A	#N/A	#N/A	#N/A
P62995	P62995-S264	TRA2B;TRA2A	#N/A	#N/A	#N/A	#N/A	#N/A
P78317	P78317-S94	RNF4	#N/A	#N/A	#N/A	#N/A	#N/A
P78317	P78317-S95	RNF4	#N/A	#N/A	#N/A	#N/A	#N/A
P78362	P78362-S494	SRPK2	#N/A	#N/A	#N/A	#N/A	#N/A
P78362	P78362-T498	SRPK2	#N/A	#N/A	#N/A	#N/A	#N/A
P82094	P82094-S344	TMF1	#N/A	#N/A	#N/A	#N/A	#N/A
P85037	P85037-S420	FOXK1	#N/A	#N/A	#N/A	#N/A	#N/A
P85037	P85037-S445	FOXK1	#N/A	#N/A	#N/A	#N/A	#N/A
P98175	P98175-S723	RBM10	#N/A	#N/A	#N/A	#N/A	#N/A
Q00536	Q00536-Y176	CDK16;CDK17	#N/A	#N/A	#N/A	#N/A	#N/A
Q00537	Q00537-S180	CDK17	#N/A	#N/A	#N/A	#N/A	#N/A
Q00587	Q00587-S192	CDC42EP1	#N/A	#N/A	#N/A	#N/A	#N/A
Q00975	Q00975-Y463	CACNA1B	#N/A	#N/A	#N/A	#N/A	#N/A
Q01167	Q01167-S428	FOXK2	#N/A	#N/A	#N/A	#N/A	#N/A
Q01804	Q01804-S1023	OTUD4	#N/A	#N/A	#N/A	#N/A	#N/A
Q01804	Q01804-S1024	OTUD4	#N/A	#N/A	#N/A	#N/A	#N/A
Q02880	Q02880-S1524	TOP2B	#N/A	#N/A	#N/A	#N/A	#N/A
Q02880	Q02880-S1522	TOP2B	#N/A	#N/A	#N/A	#N/A	#N/A
Q02880	Q02880-S1526	TOP2B	#N/A	#N/A	#N/A	#N/A	#N/A
Q03111	Q03111-S292	MLLT1	#N/A	#N/A	#N/A	#N/A	#N/A
Q05209	Q05209-S435	PTPN12	#N/A	#N/A	#N/A	#N/A	#N/A
Q05519	Q05519-S434	SRSF11	#N/A	#N/A	#N/A	#N/A	#N/A
Q05586	Q05586-S700	GRIN1	#N/A	#N/A	#N/A	#N/A	#N/A
Q05586	Q05586-T701	GRIN1	#N/A	#N/A	#N/A	#N/A	#N/A
Q05586	Q05586-Y703	GRIN1	#N/A	#N/A	#N/A	#N/A	#N/A
Q08AD1	Q08AD1-S464	CAMSAP2	#N/A	#N/A	#N/A	#N/A	#N/A
Q0ZGT2	Q0ZGT2-S365	NEXN	#N/A	#N/A	#N/A	#N/A	#N/A
Q0ZGT2	Q0ZGT2-S80	NEXN	#N/A	#N/A	#N/A	#N/A	#N/A
Q12789	Q12789-S1068	GTF3C1	#N/A	#N/A	#N/A	#N/A	#N/A
Q12834	Q12834-T70	CDC20	#N/A	#N/A	#N/A	#N/A	#N/A
Q12888	Q12888-S552	TP53BP1	#N/A	#N/A	#N/A	#N/A	#N/A
Q12888	Q12888-S265	TP53BP1	#N/A	#N/A	#N/A	#N/A	#N/A
Q12888	Q12888-S1113	TP53BP1	#N/A	#N/A	#N/A	#N/A	#N/A
Q12888	Q12888-S1114	TP53BP1	#N/A	#N/A	#N/A	#N/A	#N/A
Q12888	Q12888-S1317	TP53BP1	#N/A	#N/A	#N/A	#N/A	#N/A
Q12888	Q12888-S500	TP53BP1	#N/A	#N/A	#N/A	#N/A	#N/A
Q12888	Q12888-S379	TP53BP1	#N/A	#N/A	#N/A	#N/A	#N/A
Q12955	Q12955-S3727	ANK3	#N/A	#N/A	#N/A	#N/A	#N/A
Q12955	Q12955-S3729	ANK3	#N/A	#N/A	#N/A	#N/A	#N/A
Q12955	Q12955-T3730	ANK3	#N/A	#N/A	#N/A	#N/A	#N/A
Q12955	Q12955-T3732	ANK3	#N/A	#N/A	#N/A	#N/A	#N/A
Q12982	Q12982-S114	BNIP2	#N/A	#N/A	#N/A	#N/A	#N/A
Q13017	Q13017-S1218	ARHGAP5	#N/A	#N/A	#N/A	#N/A	#N/A
Q13017	Q13017-T1217	ARHGAP5	#N/A	#N/A	#N/A	#N/A	#N/A
Q13085	Q13085-S80	ACACA	#N/A	#N/A	#N/A	#N/A	#N/A
Q13112	Q13112-S410	CHAF1B	#N/A	#N/A	#N/A	#N/A	#N/A
Q13131	Q13131-S496	PRKAA1	#N/A	#N/A	#N/A	#N/A	#N/A
Q13206	Q13206-S539	DDX10	#N/A	#N/A	#N/A	#N/A	#N/A
Q13286	Q13286-S12	CLN3	#N/A	#N/A	#N/A	#N/A	#N/A
Q13286	Q13286-S14	CLN3	#N/A	#N/A	#N/A	#N/A	#N/A
Q13425	Q13425-S110	SNTB2	#N/A	#N/A	#N/A	#N/A	#N/A
Q13427	Q13427-S687	PPIG	#N/A	#N/A	#N/A	#N/A	#N/A
Q13439	Q13439-S41	GOLGA4	#N/A	#N/A	#N/A	#N/A	#N/A
Q13459	Q13459-T1346	MYO9B	#N/A	#N/A	#N/A	#N/A	#N/A
Q13459	Q13459-S1290	MYO9B	#N/A	#N/A	#N/A	#N/A	#N/A
Q13523	Q13523-Y849	PRPF4B	#N/A	#N/A	#N/A	#N/A	#N/A
Q13523	Q13523-S277	PRPF4B	#N/A	#N/A	#N/A	#N/A	#N/A
Q13595	Q13595-S236	TRA2A	#N/A	#N/A	#N/A	#N/A	#N/A
Q13610	Q13610-S50	PWP1	#N/A	#N/A	#N/A	#N/A	#N/A
Q13625	Q13625-S480	TP53BP2	#N/A	#N/A	#N/A	#N/A	#N/A
Q13630	Q13630-S285	TSTA3	#N/A	#N/A	#N/A	#N/A	#N/A
Q13630	Q13630-T283	TSTA3	#N/A	#N/A	#N/A	#N/A	#N/A
Q13630	Q13630-S287	TSTA3	#N/A	#N/A	#N/A	#N/A	#N/A
Q13630	Q13630-T291	TSTA3	#N/A	#N/A	#N/A	#N/A	#N/A
Q14573	Q14573-S1832	ITPR3	#N/A	#N/A	#N/A	#N/A	#N/A
Q14669	Q14669-S312	TRIP12	#N/A	#N/A	#N/A	#N/A	#N/A
Q14669	Q14669-S77	TRIP12	#N/A	#N/A	#N/A	#N/A	#N/A
Q14671	Q14671-S709	PUM1	#N/A	#N/A	#N/A	#N/A	#N/A
Q14676	Q14676-S168	MDC1	#N/A	#N/A	#N/A	#N/A	#N/A
Q14676	Q14676-S793	MDC1	#N/A	#N/A	#N/A	#N/A	#N/A
Q14684	Q14684-S513	RRP1B	#N/A	#N/A	#N/A	#N/A	#N/A
Q14684	Q14684-S245	RRP1B	#N/A	#N/A	#N/A	#N/A	#N/A
Q14C86	Q14C86-S902	GAPVD1	#N/A	#N/A	#N/A	#N/A	#N/A
Q15019	Q15019-S218	2019-09-02	#N/A	#N/A	#N/A	#N/A	#N/A
Q15022	Q15022-S546	SUZ12	#N/A	#N/A	#N/A	#N/A	#N/A
Q15052	Q15052-S488	ARHGEF6;ARHGEF7	#N/A	#N/A	#N/A	#N/A	#N/A
Q15054	Q15054-S307	POLD3	#N/A	#N/A	#N/A	#N/A	#N/A
Q15154	Q15154-S1776	PCM1	#N/A	#N/A	#N/A	#N/A	#N/A
Q15154	Q15154-S1765	PCM1	#N/A	#N/A	#N/A	#N/A	#N/A
Q15154	Q15154-S1768	PCM1	#N/A	#N/A	#N/A	#N/A	#N/A
Q15154	Q15154-S65	PCM1	#N/A	#N/A	#N/A	#N/A	#N/A
Q15477	Q15477-S256	SKIV2L	#N/A	#N/A	#N/A	#N/A	#N/A
Q15596	Q15596-T8	NCOA2	#N/A	#N/A	#N/A	#N/A	#N/A
Q15648	Q15648-S1155	MED1	#N/A	#N/A	#N/A	#N/A	#N/A
Q16513	Q16513-S583	PKN2	#N/A	#N/A	#N/A	#N/A	#N/A
Q16513	Q16513-T958	PKN2	#N/A	#N/A	#N/A	#N/A	#N/A
Q16637	Q16637-S31	SMN1	#N/A	#N/A	#N/A	#N/A	#N/A
Q16637	Q16637-S28	SMN1	#N/A	#N/A	#N/A	#N/A	#N/A
Q1KMD3	Q1KMD3-S161	HNRNPUL2-BSCL2;HNRNPUL2	#N/A	#N/A	#N/A	#N/A	#N/A
Q1KMD3	Q1KMD3-S185	HNRNPUL2-BSCL2;HNRNPUL2	#N/A	#N/A	#N/A	#N/A	#N/A
Q2M2I8	Q2M2I8-S624	AAK1	#N/A	#N/A	#N/A	#N/A	#N/A
Q32P44	Q32P44-S176	EML3	#N/A	#N/A	#N/A	#N/A	#N/A
Q3V6T2	Q3V6T2-S1820	CCDC88A	#N/A	#N/A	#N/A	#N/A	#N/A
Q49A26	Q49A26-S130	GLYR1	#N/A	#N/A	#N/A	#N/A	#N/A
Q4G0J3	Q4G0J3-S258	LARP7	#N/A	#N/A	#N/A	#N/A	#N/A
Q4G0J3	Q4G0J3-S261	LARP7	#N/A	#N/A	#N/A	#N/A	#N/A
Q4G0J3	Q4G0J3-S300	LARP7	#N/A	#N/A	#N/A	#N/A	#N/A
Q4G0J3	Q4G0J3-S337	LARP7	#N/A	#N/A	#N/A	#N/A	#N/A
Q4G0J3	Q4G0J3-T338	LARP7	#N/A	#N/A	#N/A	#N/A	#N/A
Q4G0J3	Q4G0J3-T257	LARP7	#N/A	#N/A	#N/A	#N/A	#N/A
Q4G0J3	Q4G0J3-S298	LARP7	#N/A	#N/A	#N/A	#N/A	#N/A
Q4G0J3	Q4G0J3-S299	LARP7	#N/A	#N/A	#N/A	#N/A	#N/A
Q4KMP7	Q4KMP7-S658	TBC1D10B	#N/A	#N/A	#N/A	#N/A	#N/A
Q4KMP7	Q4KMP7-S661	TBC1D10B	#N/A	#N/A	#N/A	#N/A	#N/A
Q4L180	Q4L180-S1049	FILIP1L	#N/A	#N/A	#N/A	#N/A	#N/A
Q52LW3	Q52LW3-S949	ARHGAP29	#N/A	#N/A	#N/A	#N/A	#N/A
Q52LW3	Q52LW3-S499	ARHGAP29	#N/A	#N/A	#N/A	#N/A	#N/A
Q52LW3	Q52LW3-S356	ARHGAP29	#N/A	#N/A	#N/A	#N/A	#N/A
Q52LW3	Q52LW3-S1144	ARHGAP29	#N/A	#N/A	#N/A	#N/A	#N/A
Q53GS9	Q53GS9-S82	USP39	#N/A	#N/A	#N/A	#N/A	#N/A
Q5JSH3	Q5JSH3-S50	WDR44	#N/A	#N/A	#N/A	#N/A	#N/A
Q5JTD0	Q5JTD0-S300	TJAP1	#N/A	#N/A	#N/A	#N/A	#N/A
Q5JTD0	Q5JTD0-T547	TJAP1	#N/A	#N/A	#N/A	#N/A	#N/A
Q5JVS0	Q5JVS0-S108	HABP4	#N/A	#N/A	#N/A	#N/A	#N/A
Q5M775	Q5M775-S810	SPECC1	#N/A	#N/A	#N/A	#N/A	#N/A
Q5SNT2	Q5SNT2-S454	TMEM201	#N/A	#N/A	#N/A	#N/A	#N/A
Q5T1H1	Q5T1H1-Y2968	EYS	#N/A	#N/A	#N/A	#N/A	#N/A
Q5T1M5	Q5T1M5-S1164	FKBP15	#N/A	#N/A	#N/A	#N/A	#N/A
Q5T1M5	Q5T1M5-S1162	FKBP15	#N/A	#N/A	#N/A	#N/A	#N/A
Q5T1M5	Q5T1M5-S960	FKBP15	#N/A	#N/A	#N/A	#N/A	#N/A
Q5T200	Q5T200-S877	ZC3H13	#N/A	#N/A	#N/A	#N/A	#N/A
Q5T200	Q5T200-S198	ZC3H13	#N/A	#N/A	#N/A	#N/A	#N/A
Q5T200	Q5T200-S1208	ZC3H13	#N/A	#N/A	#N/A	#N/A	#N/A
Q5T5Y3	Q5T5Y3-S563	CAMSAP1	#N/A	#N/A	#N/A	#N/A	#N/A
Q5T7N2	Q5T7N2-Y24	L1TD1	#N/A	#N/A	#N/A	#N/A	#N/A
Q5TAQ9	Q5TAQ9-S99	DCAF8	#N/A	#N/A	#N/A	#N/A	#N/A
Q5TEA3	Q5TEA3-Y641	C20orf194	#N/A	#N/A	#N/A	#N/A	#N/A
Q5UIP0	Q5UIP0-S1688	RIF1	#N/A	#N/A	#N/A	#N/A	#N/A
Q5UIP0	Q5UIP0-S2393	RIF1	#N/A	#N/A	#N/A	#N/A	#N/A
Q5VSL9	Q5VSL9-S335	STRIP1	#N/A	#N/A	#N/A	#N/A	#N/A
Q5VT52	Q5VT52-S374	RPRD2	#N/A	#N/A	#N/A	#N/A	#N/A
Q5VT52	Q5VT52-T723	RPRD2	#N/A	#N/A	#N/A	#N/A	#N/A
Q5VTL8	Q5VTL8-S529	PRPF38B	#N/A	#N/A	#N/A	#N/A	#N/A
Q5VTR2	Q5VTR2-S138	RNF20	#N/A	#N/A	#N/A	#N/A	#N/A
Q5VZ89	Q5VZ89-S1325	DENND4C	#N/A	#N/A	#N/A	#N/A	#N/A
Q5VZ89	Q5VZ89-S1184	DENND4C	#N/A	#N/A	#N/A	#N/A	#N/A
Q5VZL5	Q5VZL5-S122	ZMYM4	#N/A	#N/A	#N/A	#N/A	#N/A
Q5VZL5	Q5VZL5-S1547	ZMYM4	#N/A	#N/A	#N/A	#N/A	#N/A
Q63HN8	Q63HN8-S1258	RNF213	#N/A	#N/A	#N/A	#N/A	#N/A
Q641Q2	Q641Q2-S158	FAM21A;FAM21C	#N/A	#N/A	#N/A	#N/A	#N/A
Q641Q2	Q641Q2-S160	FAM21A;FAM21C	#N/A	#N/A	#N/A	#N/A	#N/A
Q641Q2	Q641Q2-T331	FAM21A;FAM21C	#N/A	#N/A	#N/A	#N/A	#N/A
Q641Q2	Q641Q2-T287	FAM21A;FAM21C	#N/A	#N/A	#N/A	#N/A	#N/A
Q66PJ3	Q66PJ3-S332	ARL6IP4	#N/A	#N/A	#N/A	#N/A	#N/A
Q69YQ0	Q69YQ0-S832	SPECC1L;SPECC1L-ADORA2A	#N/A	#N/A	#N/A	#N/A	#N/A
Q69YQ0	Q69YQ0-S887	SPECC1L	#N/A	#N/A	#N/A	#N/A	#N/A
Q69YQ0	Q69YQ0-S384	SPECC1L;SPECC1L-ADORA2A	#N/A	#N/A	#N/A	#N/A	#N/A
Q6A1A2	Q6A1A2-S214	PDPK2P;PDPK1	#N/A	#N/A	#N/A	#N/A	#N/A
Q6AWC2	Q6AWC2-S1022	WWC2	#N/A	#N/A	#N/A	#N/A	#N/A
Q6ECI4	Q6ECI4-T211	ZNF470	#N/A	#N/A	#N/A	#N/A	#N/A
Q6GQQ9	Q6GQQ9-S467	OTUD7B	#N/A	#N/A	#N/A	#N/A	#N/A
Q6GQQ9	Q6GQQ9-S464	OTUD7B	#N/A	#N/A	#N/A	#N/A	#N/A
Q6IQ49	Q6IQ49-S278	SDE2	#N/A	#N/A	#N/A	#N/A	#N/A
Q6KC79	Q6KC79-S2658	NIPBL	#N/A	#N/A	#N/A	#N/A	#N/A
Q6N043	Q6N043-T514	ZNF280D	#N/A	#N/A	#N/A	#N/A	#N/A
Q6NXS1	Q6NXS1-S121	PPP1R2P3;PPP1R2	#N/A	#N/A	#N/A	#N/A	#N/A
Q6NXS1	Q6NXS1-S122	PPP1R2P3;PPP1R2	#N/A	#N/A	#N/A	#N/A	#N/A
Q6P158	Q6P158-S127	DHX57	#N/A	#N/A	#N/A	#N/A	#N/A
Q6P2D8	Q6P2D8-Y740	XRRA1	#N/A	#N/A	#N/A	#N/A	#N/A
Q6P4E1	Q6P4E1-S332	CASC4	#N/A	#N/A	#N/A	#N/A	#N/A
Q6P597	Q6P597-S466	KLC3	#N/A	#N/A	#N/A	#N/A	#N/A
Q6PD62	Q6PD62-S941	CTR9	#N/A	#N/A	#N/A	#N/A	#N/A
Q6PD62	Q6PD62-S943	CTR9	#N/A	#N/A	#N/A	#N/A	#N/A
Q6PD62	Q6PD62-T925	CTR9	#N/A	#N/A	#N/A	#N/A	#N/A
Q6PD62	Q6PD62-S970	CTR9	#N/A	#N/A	#N/A	#N/A	#N/A
Q6PEW0	Q6PEW0-S207	PRSS54	#N/A	#N/A	#N/A	#N/A	#N/A
Q6PEW0	Q6PEW0-T203	PRSS54	#N/A	#N/A	#N/A	#N/A	#N/A
Q6PEW0	Q6PEW0-T209	PRSS54	#N/A	#N/A	#N/A	#N/A	#N/A
Q6PJG2	Q6PJG2-S461	ELMSAN1	#N/A	#N/A	#N/A	#N/A	#N/A
Q6PJT7	Q6PJT7-S515	ZC3H14	#N/A	#N/A	#N/A	#N/A	#N/A
Q6PKG0	Q6PKG0-S766	LARP1	#N/A	#N/A	#N/A	#N/A	#N/A
Q6PKG0	Q6PKG0-S1040	LARP1	#N/A	#N/A	#N/A	#N/A	#N/A
Q6PKG0	Q6PKG0-S521	LARP1	#N/A	#N/A	#N/A	#N/A	#N/A
Q6PKG0	Q6PKG0-S517	LARP1	#N/A	#N/A	#N/A	#N/A	#N/A
Q6PKG0	Q6PKG0-S774	LARP1	#N/A	#N/A	#N/A	#N/A	#N/A
Q6PKG0	Q6PKG0-S548	LARP1	#N/A	#N/A	#N/A	#N/A	#N/A
Q6PKG0	Q6PKG0-T526	LARP1	#N/A	#N/A	#N/A	#N/A	#N/A
Q6PKG0	Q6PKG0-S143	LARP1	#N/A	#N/A	#N/A	#N/A	#N/A
Q6PKG0	Q6PKG0-S228	LARP1	#N/A	#N/A	#N/A	#N/A	#N/A
Q6PKG0	Q6PKG0-S225	LARP1	#N/A	#N/A	#N/A	#N/A	#N/A
Q6QHK4	Q6QHK4-S189	FIGLA	#N/A	#N/A	#N/A	#N/A	#N/A
Q6QHK4	Q6QHK4-S192	FIGLA	#N/A	#N/A	#N/A	#N/A	#N/A
Q6QHK4	Q6QHK4-T193	FIGLA	#N/A	#N/A	#N/A	#N/A	#N/A
Q6QHK4	Q6QHK4-T194	FIGLA	#N/A	#N/A	#N/A	#N/A	#N/A
Q6QNY0	Q6QNY0-S65	BLOC1S3	#N/A	#N/A	#N/A	#N/A	#N/A
Q6QNY0	Q6QNY0-T63	BLOC1S3	#N/A	#N/A	#N/A	#N/A	#N/A
Q6UN15	Q6UN15-S304	FIP1L1	#N/A	#N/A	#N/A	#N/A	#N/A
Q6UN15	Q6UN15-S492	FIP1L1	#N/A	#N/A	#N/A	#N/A	#N/A
Q6UX15	Q6UX15-S299	LAYN	#N/A	#N/A	#N/A	#N/A	#N/A
Q6WCQ1	Q6WCQ1-S360	MPRIP	#N/A	#N/A	#N/A	#N/A	#N/A
Q6WKZ4	Q6WKZ4-S435	RAB11FIP1	#N/A	#N/A	#N/A	#N/A	#N/A
Q6WKZ4	Q6WKZ4-S345	RAB11FIP1	#N/A	#N/A	#N/A	#N/A	#N/A
Q6ZRP7	Q6ZRP7-S578	QSOX2	#N/A	#N/A	#N/A	#N/A	#N/A
Q6ZSZ5	Q6ZSZ5-S1291	ARHGEF18	#N/A	#N/A	#N/A	#N/A	#N/A
Q70E73	Q70E73-S1154	RAPH1	#N/A	#N/A	#N/A	#N/A	#N/A
Q70E73	Q70E73-T1153	RAPH1	#N/A	#N/A	#N/A	#N/A	#N/A
Q76FK4	Q76FK4-S1099	NOL8	#N/A	#N/A	#N/A	#N/A	#N/A
Q7L2J0	Q7L2J0-S152	MEPCE	#N/A	#N/A	#N/A	#N/A	#N/A
Q7L7X3	Q7L7X3-S445	TAOK1	#N/A	#N/A	#N/A	#N/A	#N/A	YES
Q7L8J4	Q7L8J4-S362	SH3BP5L	#N/A	#N/A	#N/A	#N/A	#N/A
Q7L8J4	Q7L8J4-S343	SH3BP5L	#N/A	#N/A	#N/A	#N/A	#N/A
Q7RTX7	Q7RTX7-S434	CATSPER4	#N/A	#N/A	#N/A	#N/A	#N/A
Q7RTX7	Q7RTX7-T431	CATSPER4	#N/A	#N/A	#N/A	#N/A	#N/A
Q7RTX7	Q7RTX7-T432	CATSPER4	#N/A	#N/A	#N/A	#N/A	#N/A
Q7Z2W4	Q7Z2W4-S284	ZC3HAV1	#N/A	#N/A	#N/A	#N/A	#N/A
Q7Z3C6	Q7Z3C6-S735	ATG9A	#N/A	#N/A	#N/A	#N/A	#N/A
Q7Z3K3	Q7Z3K3-S425	POGZ	#N/A	#N/A	#N/A	#N/A	#N/A
Q7Z3U7	Q7Z3U7-S1214	MON2	#N/A	#N/A	#N/A	#N/A	#N/A
Q7Z417	Q7Z417-S112	NUFIP2	#N/A	#N/A	#N/A	#N/A	#N/A
Q7Z417	Q7Z417-S629	NUFIP2	#N/A	#N/A	#N/A	#N/A	#N/A
Q7Z422	Q7Z422-S107	SZRD1	#N/A	#N/A	#N/A	#N/A	#N/A
Q7Z460	Q7Z460-S600	CLASP1	#N/A	#N/A	#N/A	#N/A	#N/A
Q7Z460	Q7Z460-S646	CLASP1	#N/A	#N/A	#N/A	#N/A	#N/A
Q7Z4S6	Q7Z4S6-S853	KIF21A	#N/A	#N/A	#N/A	#N/A	#N/A
Q7Z569	Q7Z569-S117	BRAP	#N/A	#N/A	#N/A	#N/A	#N/A
Q7Z5K2	Q7Z5K2-S221	WAPAL	#N/A	#N/A	#N/A	#N/A	#N/A
Q7Z5L9	Q7Z5L9-S360	IRF2BP2	#N/A	#N/A	#N/A	#N/A	#N/A
Q7Z6E9	Q7Z6E9-S1179	RBBP6	#N/A	#N/A	#N/A	#N/A	#N/A
Q86SQ0	Q86SQ0-S212	PHLDB2	#N/A	#N/A	#N/A	#N/A	#N/A
Q86SQ0	Q86SQ0-S415	PHLDB2	#N/A	#N/A	#N/A	#N/A	#N/A
Q86SQ0	Q86SQ0-S216	PHLDB2	#N/A	#N/A	#N/A	#N/A	#N/A
Q86TB9	Q86TB9-S179	PATL1	#N/A	#N/A	#N/A	#N/A	#N/A
Q86UU0	Q86UU0-S118	BCL9L	#N/A	#N/A	#N/A	#N/A	#N/A
Q86V48	Q86V48-S659	LUZP1	#N/A	#N/A	#N/A	#N/A	#N/A
Q86V48	Q86V48-S394	LUZP1	#N/A	#N/A	#N/A	#N/A	#N/A
Q86VM9	Q86VM9-S46	ZC3H18	#N/A	#N/A	#N/A	#N/A	#N/A
Q86VR2	Q86VR2-S320	FAM134C	#N/A	#N/A	#N/A	#N/A	#N/A
Q86WB0	Q86WB0-S394	ZC3HC1	#N/A	#N/A	#N/A	#N/A	#N/A
Q86WB0	Q86WB0-S395	ZC3HC1	#N/A	#N/A	#N/A	#N/A	#N/A
Q86WB0	Q86WB0-S344	ZC3HC1	#N/A	#N/A	#N/A	#N/A	#N/A
Q86WB0	Q86WB0-S321	ZC3HC1	#N/A	#N/A	#N/A	#N/A	#N/A
Q86WB0	Q86WB0-S335	ZC3HC1	#N/A	#N/A	#N/A	#N/A	#N/A
Q86WB0	Q86WB0-S407	ZC3HC1	#N/A	#N/A	#N/A	#N/A	#N/A
Q86X53	Q86X53-S238	ERICH1	#N/A	#N/A	#N/A	#N/A	#N/A
Q86Y91	Q86Y91-S674	KIF18B	#N/A	#N/A	#N/A	#N/A	#N/A
Q86YP4	Q86YP4-S100	GATAD2A	#N/A	#N/A	#N/A	#N/A	#N/A
Q86YP4	Q86YP4-S107	GATAD2A	#N/A	#N/A	#N/A	#N/A	#N/A
Q86YP4	Q86YP4-S114	GATAD2A	#N/A	#N/A	#N/A	#N/A	#N/A
Q8IU81	Q8IU81-S384	IRF2BP1	#N/A	#N/A	#N/A	#N/A	#N/A
Q8IWN7	Q8IWN7-S911	RP1L1	#N/A	#N/A	#N/A	#N/A	#N/A
Q8IWN7	Q8IWN7-S912	RP1L1	#N/A	#N/A	#N/A	#N/A	#N/A
Q8IWN7	Q8IWN7-S914	RP1L1	#N/A	#N/A	#N/A	#N/A	#N/A
Q8IWN7	Q8IWN7-S919	RP1L1	#N/A	#N/A	#N/A	#N/A	#N/A
Q8IWN7	Q8IWN7-S923	RP1L1	#N/A	#N/A	#N/A	#N/A	#N/A
Q8IWS0	Q8IWS0-S155	PHF6	#N/A	#N/A	#N/A	#N/A	#N/A
Q8IXM2	Q8IXM2-S96	RNASEK-C17orf49;BAP18	#N/A	#N/A	#N/A	#N/A	#N/A
Q8IXQ3	Q8IXQ3-S76	C9orf40	#N/A	#N/A	#N/A	#N/A	#N/A
Q8IYB3	Q8IYB3-S748	SRRM1	#N/A	#N/A	#N/A	#N/A	#N/A
Q8IYB3	Q8IYB3-S749	SRRM1	#N/A	#N/A	#N/A	#N/A	#N/A
Q8IYB3	Q8IYB3-S738	SRRM1	#N/A	#N/A	#N/A	#N/A	#N/A
Q8IYB3	Q8IYB3-S752	SRRM1	#N/A	#N/A	#N/A	#N/A	#N/A
Q8IYB3	Q8IYB3-S597	SRRM1	#N/A	#N/A	#N/A	#N/A	#N/A
Q8IYB3	Q8IYB3-S450	SRRM1	#N/A	#N/A	#N/A	#N/A	#N/A
Q8IYB3	Q8IYB3-T872	SRRM1	#N/A	#N/A	#N/A	#N/A	#N/A
Q8IYB3	Q8IYB3-S740	SRRM1	#N/A	#N/A	#N/A	#N/A	#N/A
Q8IYB3	Q8IYB3-S402	SRRM1	#N/A	#N/A	#N/A	#N/A	#N/A
Q8IYB3	Q8IYB3-T406	SRRM1	#N/A	#N/A	#N/A	#N/A	#N/A
Q8IYB3	Q8IYB3-S713	SRRM1	#N/A	#N/A	#N/A	#N/A	#N/A
Q8IYB3	Q8IYB3-T220	SRRM1	#N/A	#N/A	#N/A	#N/A	#N/A
Q8IYB3	Q8IYB3-S754	SRRM1	#N/A	#N/A	#N/A	#N/A	#N/A
Q8IYB3	Q8IYB3-S874	SRRM1	#N/A	#N/A	#N/A	#N/A	#N/A
Q8IYB3	Q8IYB3-S756	SRRM1	#N/A	#N/A	#N/A	#N/A	#N/A
Q8IYB3	Q8IYB3-S653	SRRM1	#N/A	#N/A	#N/A	#N/A	#N/A
Q8IYB3	Q8IYB3-S750	SRRM1	#N/A	#N/A	#N/A	#N/A	#N/A
Q8IYB3	Q8IYB3-T581	SRRM1	#N/A	#N/A	#N/A	#N/A	#N/A
Q8IYB3	Q8IYB3-S393	SRRM1	#N/A	#N/A	#N/A	#N/A	#N/A
Q8IYB3	Q8IYB3-S389	SRRM1	#N/A	#N/A	#N/A	#N/A	#N/A
Q8IYB3	Q8IYB3-S391	SRRM1	#N/A	#N/A	#N/A	#N/A	#N/A
Q8IYB3	Q8IYB3-S743	SRRM1	#N/A	#N/A	#N/A	#N/A	#N/A
Q8IYB3	Q8IYB3-S429	SRRM1	#N/A	#N/A	#N/A	#N/A	#N/A
Q8IYB3	Q8IYB3-S431	SRRM1	#N/A	#N/A	#N/A	#N/A	#N/A
Q8IYB3	Q8IYB3-S616	SRRM1	#N/A	#N/A	#N/A	#N/A	#N/A
Q8IYB3	Q8IYB3-S452	SRRM1	#N/A	#N/A	#N/A	#N/A	#N/A
Q8IYB3	Q8IYB3-S717	SRRM1	#N/A	#N/A	#N/A	#N/A	#N/A
Q8IYB3	Q8IYB3-S683	SRRM1	#N/A	#N/A	#N/A	#N/A	#N/A
Q8IYB3	Q8IYB3-S685	SRRM1	#N/A	#N/A	#N/A	#N/A	#N/A
Q8IYB3	Q8IYB3-S560	SRRM1	#N/A	#N/A	#N/A	#N/A	#N/A
Q8IYB3	Q8IYB3-S562	SRRM1	#N/A	#N/A	#N/A	#N/A	#N/A
Q8IYB3	Q8IYB3-S636	SRRM1	#N/A	#N/A	#N/A	#N/A	#N/A
Q8IYB3	Q8IYB3-S638	SRRM1	#N/A	#N/A	#N/A	#N/A	#N/A
Q8IZD4	Q8IZD4-S275	DCP1B	#N/A	#N/A	#N/A	#N/A	#N/A
Q8IZP0	Q8IZP0-S222	ABI1	#N/A	#N/A	#N/A	#N/A	#N/A
Q8IZP0	Q8IZP0-S231	ABI1	#N/A	#N/A	#N/A	#N/A	#N/A
Q8N122	Q8N122-T865	RPTOR	#N/A	#N/A	#N/A	#N/A	#N/A
Q8N136	Q8N136-T214	DAW1	#N/A	#N/A	#N/A	#N/A	#N/A
Q8N136	Q8N136-Y213	DAW1	#N/A	#N/A	#N/A	#N/A	#N/A
Q8N3D4	Q8N3D4-S310	EHBP1L1	#N/A	#N/A	#N/A	#N/A	#N/A
Q8N3V7	Q8N3V7-S833	SYNPO	#N/A	#N/A	#N/A	#N/A	#N/A
Q8N4S0	Q8N4S0-S257	CCDC82	#N/A	#N/A	#N/A	#N/A	#N/A
Q8N4S0	Q8N4S0-S264	CCDC82	#N/A	#N/A	#N/A	#N/A	#N/A
Q8N556	Q8N556-S668	AFAP1	#N/A	#N/A	#N/A	#N/A	#N/A
Q8N556	Q8N556-S548	AFAP1	#N/A	#N/A	#N/A	#N/A	#N/A
Q8N556	Q8N556-S265	AFAP1	#N/A	#N/A	#N/A	#N/A	#N/A
Q8N8A6	Q8N8A6-S83	DDX51	#N/A	#N/A	#N/A	#N/A	#N/A
Q8N9T8	Q8N9T8-S171	KRI1	#N/A	#N/A	#N/A	#N/A	#N/A
Q8N9T8	Q8N9T8-S136	KRI1	#N/A	#N/A	#N/A	#N/A	#N/A
Q8NBS3	Q8NBS3-Y522	SLC4A11	#N/A	#N/A	#N/A	#N/A	#N/A
Q8NC44	Q8NC44-S385	FAM134A	#N/A	#N/A	#N/A	#N/A	#N/A
Q8NCD3	Q8NCD3-S473	HJURP	#N/A	#N/A	#N/A	#N/A	#N/A
Q8NCF5	Q8NCF5-S204	NFATC2IP	#N/A	#N/A	#N/A	#N/A	#N/A
Q8ND56	Q8ND56-S183	LSM14A	#N/A	#N/A	#N/A	#N/A	#N/A
Q8ND76	Q8ND76-S326	CCNY	#N/A	#N/A	#N/A	#N/A	#N/A
Q8NDI1	Q8NDI1-S436	EHBP1	#N/A	#N/A	#N/A	#N/A	#N/A
Q8NDI1	Q8NDI1-S432	EHBP1	#N/A	#N/A	#N/A	#N/A	#N/A
Q8NDT2	Q8NDT2-S267	RBM15B	#N/A	#N/A	#N/A	#N/A	#N/A
Q8NDX6	Q8NDX6-S44	ZNF740	#N/A	#N/A	#N/A	#N/A	#N/A
Q8NEY1	Q8NEY1-S760	NAV1	#N/A	#N/A	#N/A	#N/A	#N/A
Q8NEY8	Q8NEY8-S133	PPHLN1	#N/A	#N/A	#N/A	#N/A	#N/A
Q8NEY8	Q8NEY8-S205	PPHLN1	#N/A	#N/A	#N/A	#N/A	#N/A
Q8NEY8	Q8NEY8-S201	PPHLN1	#N/A	#N/A	#N/A	#N/A	#N/A
Q8NFC6	Q8NFC6-S484	BOD1L1	#N/A	#N/A	#N/A	#N/A	#N/A
Q8NFC6	Q8NFC6-S482	BOD1L1	#N/A	#N/A	#N/A	#N/A	#N/A
Q8TAD8	Q8TAD8-S35	SNIP1	#N/A	#N/A	#N/A	#N/A	#N/A
Q8TAD8	Q8TAD8-S394	SNIP1	#N/A	#N/A	#N/A	#N/A	#N/A
Q8TAD8	Q8TAD8-S396	SNIP1	#N/A	#N/A	#N/A	#N/A	#N/A
Q8TB03	Q8TB03-T314	CXorf38	#N/A	#N/A	#N/A	#N/A	#N/A
Q8TB61	Q8TB61-S427	SLC35B2	#N/A	#N/A	#N/A	#N/A	#N/A
Q8TD16	Q8TD16-S568	BICD2	#N/A	#N/A	#N/A	#N/A	#N/A
Q8TD16	Q8TD16-S574	BICD2	#N/A	#N/A	#N/A	#N/A	#N/A
Q8TDD1	Q8TDD1-S782	DDX54	#N/A	#N/A	#N/A	#N/A	#N/A
Q8TE96	Q8TE96-T99	DQX1	#N/A	#N/A	#N/A	#N/A	#N/A
Q8TE96	Q8TE96-T101	DQX1	#N/A	#N/A	#N/A	#N/A	#N/A
Q8TF01	Q8TF01-S211	PNISR	#N/A	#N/A	#N/A	#N/A	#N/A
Q8TF01	Q8TF01-S726	PNISR	#N/A	#N/A	#N/A	#N/A	#N/A
Q8WU90	Q8WU90-S381	ZC3H15	#N/A	#N/A	#N/A	#N/A	#N/A
Q8WUA4	Q8WUA4-S165	GTF3C2	#N/A	#N/A	#N/A	#N/A	#N/A
Q8WUA4	Q8WUA4-S167	GTF3C2	#N/A	#N/A	#N/A	#N/A	#N/A
Q8WUB8	Q8WUB8-S297	PHF10	#N/A	#N/A	#N/A	#N/A	#N/A
Q8WUB8	Q8WUB8-S301	PHF10	#N/A	#N/A	#N/A	#N/A	#N/A
Q8WVC0	Q8WVC0-S658	LEO1	#N/A	#N/A	#N/A	#N/A	#N/A
Q8WVC0	Q8WVC0-S630	LEO1	#N/A	#N/A	#N/A	#N/A	#N/A
Q8WVC0	Q8WVC0-S300	LEO1	#N/A	#N/A	#N/A	#N/A	#N/A
Q8WVC0	Q8WVC0-S294	LEO1	#N/A	#N/A	#N/A	#N/A	#N/A
Q8WVC0	Q8WVC0-S296	LEO1	#N/A	#N/A	#N/A	#N/A	#N/A
Q8WVC0	Q8WVC0-T629	LEO1	#N/A	#N/A	#N/A	#N/A	#N/A
Q8WWI1	Q8WWI1-S1593	LMO7	#N/A	#N/A	#N/A	#N/A	#N/A
Q8WWI1	Q8WWI1-S1595	LMO7	#N/A	#N/A	#N/A	#N/A	#N/A
Q8WWI1	Q8WWI1-S988	LMO7	#N/A	#N/A	#N/A	#N/A	#N/A
Q8WWI1	Q8WWI1-S1423	LMO7	#N/A	#N/A	#N/A	#N/A	#N/A
Q8WWQ0	Q8WWQ0-S1783	PHIP	#N/A	#N/A	#N/A	#N/A	#N/A
Q8WWQ0	Q8WWQ0-S1281	PHIP	#N/A	#N/A	#N/A	#N/A	#N/A
Q8WWQ0	Q8WWQ0-S1283	PHIP	#N/A	#N/A	#N/A	#N/A	#N/A
Q8WYL5	Q8WYL5-S937	SSH1	#N/A	#N/A	#N/A	#N/A	#N/A
Q8WYP5	Q8WYP5-S1944	AHCTF1	#N/A	#N/A	#N/A	#N/A	#N/A
Q8WYQ5	Q8WYQ5-S377	DGCR8	#N/A	#N/A	#N/A	#N/A	#N/A
Q92466	Q92466-S24	DDB2	#N/A	#N/A	#N/A	#N/A	#N/A
Q92466	Q92466-S26	DDB2	#N/A	#N/A	#N/A	#N/A	#N/A
Q92504	Q92504-S275	SLC39A7	#N/A	#N/A	#N/A	#N/A	#N/A
Q92504	Q92504-S276	SLC39A7	#N/A	#N/A	#N/A	#N/A	#N/A
Q92508	Q92508-S1646	PIEZO1	#N/A	#N/A	#N/A	#N/A	#N/A
Q92538	Q92538-S1298	GBF1	#N/A	#N/A	#N/A	#N/A	#N/A
Q92538	Q92538-S1784	GBF1	#N/A	#N/A	#N/A	#N/A	#N/A
Q92538	Q92538-S1318	GBF1	#N/A	#N/A	#N/A	#N/A	#N/A
Q92614	Q92614-S1974	MYO18A	#N/A	#N/A	#N/A	#N/A	#N/A
Q92614	Q92614-S1970	MYO18A	#N/A	#N/A	#N/A	#N/A	#N/A
Q92614	Q92614-S2020	MYO18A	#N/A	#N/A	#N/A	#N/A	#N/A
Q92733	Q92733-S267	PRCC	#N/A	#N/A	#N/A	#N/A	#N/A
Q92733	Q92733-S157	PRCC	#N/A	#N/A	#N/A	#N/A	#N/A
Q92733	Q92733-S159	PRCC	#N/A	#N/A	#N/A	#N/A	#N/A
Q92733	Q92733-T261	PRCC	#N/A	#N/A	#N/A	#N/A	#N/A
Q92882	Q92882-S213	OSTF1	#N/A	#N/A	#N/A	#N/A	#N/A
Q93100	Q93100-S27	PHKB	#N/A	#N/A	#N/A	#N/A	#N/A
Q969E4	Q969E4-S121	TCEAL3;TCEAL6;TCEAL5	#N/A	#N/A	#N/A	#N/A	#N/A
Q96AT1	Q96AT1-S50	KIAA1143	#N/A	#N/A	#N/A	#N/A	#N/A
Q96B23	Q96B23-S66	C18orf25	#N/A	#N/A	#N/A	#N/A	#N/A
Q96B23	Q96B23-S145	C18orf25	#N/A	#N/A	#N/A	#N/A	#N/A
Q96B36	Q96B36-S92	AKT1S1	#N/A	#N/A	#N/A	#N/A	#N/A
Q96B36	Q96B36-S203	AKT1S1	#N/A	#N/A	#N/A	#N/A	#N/A
Q96B36	Q96B36-S211	AKT1S1	#N/A	#N/A	#N/A	#N/A	#N/A
Q96BH1	Q96BH1-S450	RNF25	#N/A	#N/A	#N/A	#N/A	#N/A
Q96C57	Q96C57-S179	C12orf43	#N/A	#N/A	#N/A	#N/A	#N/A
Q96CB8	Q96CB8-S378	INTS12	#N/A	#N/A	#N/A	#N/A	#N/A
Q96D46	Q96D46-T470	NMD3	#N/A	#N/A	#N/A	#N/A	#N/A
Q96D46	Q96D46-S468	NMD3	#N/A	#N/A	#N/A	#N/A	#N/A
Q96D71	Q96D71-S143	REPS1	#N/A	#N/A	#N/A	#N/A	#N/A
Q96E39	Q96E39-S208	RBMXL1;RBMX	#N/A	#N/A	#N/A	#N/A	#N/A
Q96EQ0	Q96EQ0-S297	SGTB	#N/A	#N/A	#N/A	#N/A	#N/A
Q96EV2	Q96EV2-S205	RBM33	#N/A	#N/A	#N/A	#N/A	#N/A
Q96GM8	Q96GM8-S5	TOE1	#N/A	#N/A	#N/A	#N/A	#N/A
Q96I25	Q96I25-S155	RBM17	#N/A	#N/A	#N/A	#N/A	#N/A
Q96IF1	Q96IF1-S79	AJUBA	#N/A	#N/A	#N/A	#N/A	#N/A
Q96IF1	Q96IF1-S119	AJUBA	#N/A	#N/A	#N/A	#N/A	#N/A
Q96JG6	Q96JG6-S561	CCDC132	#N/A	#N/A	#N/A	#N/A	#N/A
Q96JG6	Q96JG6-S559	CCDC132	#N/A	#N/A	#N/A	#N/A	#N/A
Q96JM3	Q96JM3-S476	CHAMP1	#N/A	#N/A	#N/A	#N/A	#N/A
Q96JM3	Q96JM3-S652	CHAMP1	#N/A	#N/A	#N/A	#N/A	#N/A
Q96JM3	Q96JM3-S651	CHAMP1	#N/A	#N/A	#N/A	#N/A	#N/A
Q96JM3	Q96JM3-S653	CHAMP1	#N/A	#N/A	#N/A	#N/A	#N/A
Q96JM3	Q96JM3-S204	CHAMP1	#N/A	#N/A	#N/A	#N/A	#N/A
Q96JM3	Q96JM3-S214	CHAMP1	#N/A	#N/A	#N/A	#N/A	#N/A
Q96JM3	Q96JM3-S542	CHAMP1	#N/A	#N/A	#N/A	#N/A	#N/A
Q96JP0	Q96JP0-S145	FEM1C	#N/A	#N/A	#N/A	#N/A	#N/A
Q96JP5	Q96JP5-S82	ZFP91-CNTF;ZFP91	#N/A	#N/A	#N/A	#N/A	#N/A
Q96JP5	Q96JP5-S83	ZFP91-CNTF;ZFP91	#N/A	#N/A	#N/A	#N/A	#N/A
Q96K21	Q96K21-S354	ZFYVE19	#N/A	#N/A	#N/A	#N/A	#N/A
Q96KC8	Q96KC8-S479	DNAJC1	#N/A	#N/A	#N/A	#N/A	#N/A
Q96KC8	Q96KC8-S480	DNAJC1	#N/A	#N/A	#N/A	#N/A	#N/A
Q96KR1	Q96KR1-S1054	ZFR	#N/A	#N/A	#N/A	#N/A	#N/A
Q96L91	Q96L91-S736	EP400	#N/A	#N/A	#N/A	#N/A	#N/A
Q96MU7	Q96MU7-S308	YTHDC1	#N/A	#N/A	#N/A	#N/A	#N/A
Q96N67	Q96N67-S439	DOCK7	#N/A	#N/A	#N/A	#N/A	#N/A
Q96N67	Q96N67-S1432	DOCK7	#N/A	#N/A	#N/A	#N/A	#N/A
Q96PU4	Q96PU4-S667	UHRF2	#N/A	#N/A	#N/A	#N/A	#N/A
Q96PU5	Q96PU5-S448	NEDD4L	#N/A	#N/A	#N/A	#N/A	#N/A
Q96PY6	Q96PY6-S1052	NEK1	#N/A	#N/A	#N/A	#N/A	#N/A
Q96RK0	Q96RK0-S175	CIC	#N/A	#N/A	#N/A	#N/A	#N/A
Q96S55	Q96S55-S153	WRNIP1	#N/A	#N/A	#N/A	#N/A	#N/A
Q96T23	Q96T23-S1345	RSF1	#N/A	#N/A	#N/A	#N/A	#N/A
Q96T23	Q96T23-S604	RSF1	#N/A	#N/A	#N/A	#N/A	#N/A
Q96T60	Q96T60-T118	PNKP	#N/A	#N/A	#N/A	#N/A	#N/A
Q99523	Q99523-S825	SORT1	#N/A	#N/A	#N/A	#N/A	#N/A
Q99549	Q99549-S51	MPHOSPH8	#N/A	#N/A	#N/A	#N/A	#N/A
Q99567	Q99567-S35	NUP88	#N/A	#N/A	#N/A	#N/A	#N/A
Q99567	Q99567-S517	NUP88	#N/A	#N/A	#N/A	#N/A	#N/A
Q99590	Q99590-S878	SCAF11	#N/A	#N/A	#N/A	#N/A	#N/A
Q99590	Q99590-S880	SCAF11	#N/A	#N/A	#N/A	#N/A	#N/A
Q99590	Q99590-S882	SCAF11	#N/A	#N/A	#N/A	#N/A	#N/A
Q99590	Q99590-S608	SCAF11	#N/A	#N/A	#N/A	#N/A	#N/A
Q99613	Q99613-S39	EIF3C;EIF3CL	#N/A	#N/A	#N/A	#N/A	#N/A
Q99700	Q99700-T741	ATXN2	#N/A	#N/A	#N/A	#N/A	#N/A
Q9BSJ6	Q9BSJ6-S131	FAM64A	#N/A	#N/A	#N/A	#N/A	#N/A
Q9BTC0	Q9BTC0-S1456	DIDO1	#N/A	#N/A	#N/A	#N/A	#N/A
Q9BTU6	Q9BTU6-S51	PI4K2A	#N/A	#N/A	#N/A	#N/A	#N/A
Q9BTU6	Q9BTU6-S47	PI4K2A	#N/A	#N/A	#N/A	#N/A	#N/A
Q9BTV5	Q9BTV5-S486	FSD1	#N/A	#N/A	#N/A	#N/A	#N/A
Q9BU76	Q9BU76-T215	MMTAG2	#N/A	#N/A	#N/A	#N/A	#N/A
Q9BU76	Q9BU76-T219	MMTAG2	#N/A	#N/A	#N/A	#N/A	#N/A
Q9BUA3	Q9BUA3-S308	C11orf84	#N/A	#N/A	#N/A	#N/A	#N/A
Q9BVG9	Q9BVG9-S16	PTDSS2	#N/A	#N/A	#N/A	#N/A	#N/A
Q9BVV7	Q9BVV7-T12	TIMM21	#N/A	#N/A	#N/A	#N/A	#N/A
Q9BVV7	Q9BVV7-Y11	TIMM21	#N/A	#N/A	#N/A	#N/A	#N/A
Q9BW71	Q9BW71-S87	HIRIP3	#N/A	#N/A	#N/A	#N/A	#N/A
Q9BW71	Q9BW71-T84	HIRIP3	#N/A	#N/A	#N/A	#N/A	#N/A
Q9BW71	Q9BW71-S196	HIRIP3	#N/A	#N/A	#N/A	#N/A	#N/A
Q9BW71	Q9BW71-S199	HIRIP3	#N/A	#N/A	#N/A	#N/A	#N/A
Q9BW71	Q9BW71-S159	HIRIP3	#N/A	#N/A	#N/A	#N/A	#N/A
Q9BW71	Q9BW71-S160	HIRIP3	#N/A	#N/A	#N/A	#N/A	#N/A
Q9BW71	Q9BW71-S142	HIRIP3	#N/A	#N/A	#N/A	#N/A	#N/A
Q9BW71	Q9BW71-S143	HIRIP3	#N/A	#N/A	#N/A	#N/A	#N/A
Q9BW71	Q9BW71-S330	HIRIP3	#N/A	#N/A	#N/A	#N/A	#N/A
Q9BW71	Q9BW71-S332	HIRIP3	#N/A	#N/A	#N/A	#N/A	#N/A
Q9BW71	Q9BW71-S333	HIRIP3	#N/A	#N/A	#N/A	#N/A	#N/A
Q9BYW2	Q9BYW2-S624	SETD2	#N/A	#N/A	#N/A	#N/A	#N/A
Q9BYX2	Q9BYX2-S915	TBC1D2	#N/A	#N/A	#N/A	#N/A	#N/A
Q9BYX2	Q9BYX2-S920	TBC1D2	#N/A	#N/A	#N/A	#N/A	#N/A
Q9BZ23	Q9BZ23-S189	PANK2	#N/A	#N/A	#N/A	#N/A	#N/A
Q9BZF1	Q9BZF1-S810	OSBPL8	#N/A	#N/A	#N/A	#N/A	#N/A
Q9BZF1	Q9BZF1-S807	OSBPL8	#N/A	#N/A	#N/A	#N/A	#N/A
Q9BZF1	Q9BZF1-S808	OSBPL8	#N/A	#N/A	#N/A	#N/A	#N/A
Q9C0B5	Q9C0B5-S380	ZDHHC5	#N/A	#N/A	#N/A	#N/A	#N/A
Q9GZR7	Q9GZR7-S82	DDX24	#N/A	#N/A	#N/A	#N/A	#N/A
Q9GZY8	Q9GZY8-S157	MFF	#N/A	#N/A	#N/A	#N/A	#N/A
Q9H019	Q9H019-S238	MTFR1L	#N/A	#N/A	#N/A	#N/A	#N/A
Q9H019	Q9H019-S103	MTFR1L	#N/A	#N/A	#N/A	#N/A	#N/A
Q9H0H5	Q9H0H5-S203	RACGAP1	#N/A	#N/A	#N/A	#N/A	#N/A
Q9H1B7	Q9H1B7-S547	IRF2BPL	#N/A	#N/A	#N/A	#N/A	#N/A
Q9H1B7	Q9H1B7-S659	IRF2BPL	#N/A	#N/A	#N/A	#N/A	#N/A
Q9H1B7	Q9H1B7-S662	IRF2BPL	#N/A	#N/A	#N/A	#N/A	#N/A
Q9H1H9	Q9H1H9-S1698	KIF13A	#N/A	#N/A	#N/A	#N/A	#N/A
Q9H2H9	Q9H2H9-S56	SLC38A1	#N/A	#N/A	#N/A	#N/A	#N/A
Q9H2P0	Q9H2P0-S921	ADNP	#N/A	#N/A	#N/A	#N/A	#N/A
Q9H3Z4	Q9H3Z4-S10	DNAJC5	#N/A	#N/A	#N/A	#N/A	#N/A
Q9H4G0	Q9H4G0-S784	EPB41L1	#N/A	#N/A	#N/A	#N/A	#N/A
Q9H4H8	Q9H4H8-S462	FAM83D	#N/A	#N/A	#N/A	#N/A	#N/A
Q9H4H8	Q9H4H8-S458	FAM83D	#N/A	#N/A	#N/A	#N/A	#N/A
Q9H4L4	Q9H4L4-S169	SENP3-EIF4A1;SENP3	#N/A	#N/A	#N/A	#N/A	#N/A
Q9H4S2	Q9H4S2-T182	GSX1;GSX2	#N/A	#N/A	#N/A	#N/A	#N/A
Q9H4S2	Q9H4S2-Y183	GSX1;GSX2	#N/A	#N/A	#N/A	#N/A	#N/A
Q9H6F5	Q9H6F5-S110	CCDC86	#N/A	#N/A	#N/A	#N/A	#N/A
Q9H6F5	Q9H6F5-S80	CCDC86	#N/A	#N/A	#N/A	#N/A	#N/A
Q9H6F5	Q9H6F5-S58	CCDC86	#N/A	#N/A	#N/A	#N/A	#N/A
Q9H6F5	Q9H6F5-S91	CCDC86	#N/A	#N/A	#N/A	#N/A	#N/A
Q9H6F5	Q9H6F5-S102	CCDC86	#N/A	#N/A	#N/A	#N/A	#N/A
Q9H6F5	Q9H6F5-S18	CCDC86	#N/A	#N/A	#N/A	#N/A	#N/A
Q9H6F5	Q9H6F5-S47	CCDC86	#N/A	#N/A	#N/A	#N/A	#N/A
Q9H6F5	Q9H6F5-S66	CCDC86	#N/A	#N/A	#N/A	#N/A	#N/A
Q9H6F5	Q9H6F5-T65	CCDC86	#N/A	#N/A	#N/A	#N/A	#N/A
Q9H6F5	Q9H6F5-S69	CCDC86	#N/A	#N/A	#N/A	#N/A	#N/A
Q9H6F5	Q9H6F5-S113	CCDC86	#N/A	#N/A	#N/A	#N/A	#N/A
Q9H6H4	Q9H6H4-S152	REEP4	#N/A	#N/A	#N/A	#N/A	#N/A
Q9H788	Q9H788-S315	SH2D4A	#N/A	#N/A	#N/A	#N/A	#N/A
Q9H7F0	Q9H7F0-S817	ATP13A3	#N/A	#N/A	#N/A	#N/A	#N/A
Q9H7L9	Q9H7L9-S234	SUDS3	#N/A	#N/A	#N/A	#N/A	#N/A
Q9H7L9	Q9H7L9-S236	SUDS3	#N/A	#N/A	#N/A	#N/A	#N/A
Q9H7N4	Q9H7N4-S498	SCAF1	#N/A	#N/A	#N/A	#N/A	#N/A
Q9H7N4	Q9H7N4-S500	SCAF1	#N/A	#N/A	#N/A	#N/A	#N/A
Q9H7N4	Q9H7N4-S738	SCAF1	#N/A	#N/A	#N/A	#N/A	#N/A
Q9H7N4	Q9H7N4-S734	SCAF1	#N/A	#N/A	#N/A	#N/A	#N/A
Q9H7N4	Q9H7N4-S239	SCAF1	#N/A	#N/A	#N/A	#N/A	#N/A
Q9H8W4	Q9H8W4-S226	PLEKHF2	#N/A	#N/A	#N/A	#N/A	#N/A
Q9HB19	Q9HB19-S184	PLEKHA2	#N/A	#N/A	#N/A	#N/A	#N/A
Q9HB58	Q9HB58-S256	SP110	#N/A	#N/A	#N/A	#N/A	#N/A
Q9HB90	Q9HB90-S95	RRAGC;RRAGD	#N/A	#N/A	#N/A	#N/A	#N/A
Q9HC44	Q9HC44-S76	GPBP1L1	#N/A	#N/A	#N/A	#N/A	#N/A
Q9HCJ3	Q9HCJ3-S305	RAVER2	#N/A	#N/A	#N/A	#N/A	#N/A
Q9HCN4	Q9HCN4-S338	GPN1	#N/A	#N/A	#N/A	#N/A	#N/A
Q9HCR9	Q9HCR9-T917	PDE11A	#N/A	#N/A	#N/A	#N/A	#N/A
Q9NPD8	Q9NPD8-S184	UBE2T	#N/A	#N/A	#N/A	#N/A	#N/A
Q9NPR2	Q9NPR2-S825	SEMA4B	#N/A	#N/A	#N/A	#N/A	#N/A
Q9NQ55	Q9NQ55-S359	PPAN-P2RY11;PPAN	#N/A	#N/A	#N/A	#N/A	#N/A
Q9NQS7	Q9NQS7-S263	INCENP	#N/A	#N/A	#N/A	#N/A	#N/A
Q9NQZ2	Q9NQZ2-S368	UTP3	#N/A	#N/A	#N/A	#N/A	#N/A
Q9NQZ2	Q9NQZ2-S365	UTP3	#N/A	#N/A	#N/A	#N/A	#N/A
Q9NR09	Q9NR09-S480	BIRC6	#N/A	#N/A	#N/A	#N/A	#N/A
Q9NR19	Q9NR19-S30	ACSS2	#N/A	#N/A	#N/A	#N/A	#N/A
Q9NRL2	Q9NRL2-S1413	BAZ1A	#N/A	#N/A	#N/A	#N/A	#N/A
Q9NRM1	Q9NRM1-S635	ENAM	#N/A	#N/A	#N/A	#N/A	#N/A
Q9NRM1	Q9NRM1-Y638	ENAM	#N/A	#N/A	#N/A	#N/A	#N/A
Q9NRX5	Q9NRX5-S364	SERINC1	#N/A	#N/A	#N/A	#N/A	#N/A
Q9NRY4	Q9NRY4-S1179	ARHGAP35	#N/A	#N/A	#N/A	#N/A	#N/A
Q9NS91	Q9NS91-S471	RAD18	#N/A	#N/A	#N/A	#N/A	#N/A
Q9NSC5	Q9NSC5-S159	HOMER3	#N/A	#N/A	#N/A	#N/A	#N/A
Q9NTI5	Q9NTI5-S1358	PDS5B	#N/A	#N/A	#N/A	#N/A	#N/A
Q9NTI5	Q9NTI5-S1283	PDS5B	#N/A	#N/A	#N/A	#N/A	#N/A
Q9NTI5	Q9NTI5-T1381	PDS5B	#N/A	#N/A	#N/A	#N/A	#N/A
Q9NTI5	Q9NTI5-T1370	PDS5B	#N/A	#N/A	#N/A	#N/A	#N/A
Q9NTJ4	Q9NTJ4-S480	MAN2C1	#N/A	#N/A	#N/A	#N/A	#N/A
Q9NWH9	Q9NWH9-S289	SLTM	#N/A	#N/A	#N/A	#N/A	#N/A
Q9NXE8	Q9NXE8-S337	CWC25	#N/A	#N/A	#N/A	#N/A	#N/A
Q9NXZ1	Q9NXZ1-S241	SAGE1	#N/A	#N/A	#N/A	#N/A	#N/A
Q9NXZ1	Q9NXZ1-T233	SAGE1	#N/A	#N/A	#N/A	#N/A	#N/A
Q9NY27	Q9NY27-S226	PPP4R2	#N/A	#N/A	#N/A	#N/A	#N/A
Q9NY61	Q9NY61-S320	AATF	#N/A	#N/A	#N/A	#N/A	#N/A
Q9NY61	Q9NY61-S321	AATF	#N/A	#N/A	#N/A	#N/A	#N/A
Q9NY61	Q9NY61-S316	AATF	#N/A	#N/A	#N/A	#N/A	#N/A
Q9NYB0	Q9NYB0-S203	TERF2IP	#N/A	#N/A	#N/A	#N/A	#N/A
Q9NYF3	Q9NYF3-S122	FAM53C	#N/A	#N/A	#N/A	#N/A	#N/A
Q9NYF3	Q9NYF3-S273	FAM53C	#N/A	#N/A	#N/A	#N/A	#N/A
Q9NYL2	Q9NYL2-S637	ZAK	#N/A	#N/A	#N/A	#N/A	#N/A
Q9NYV4	Q9NYV4-S685	CDK12	#N/A	#N/A	#N/A	#N/A	#N/A
Q9NYV4	Q9NYV4-S681	CDK12	#N/A	#N/A	#N/A	#N/A	#N/A
Q9NYV4	Q9NYV4-S1083	CDK12	#N/A	#N/A	#N/A	#N/A	#N/A
Q9NZ63	Q9NZ63-S15	C9orf78	#N/A	#N/A	#N/A	#N/A	#N/A
Q9NZ63	Q9NZ63-S17	C9orf78	#N/A	#N/A	#N/A	#N/A	#N/A
Q9NZ63	Q9NZ63-S261	C9orf78	#N/A	#N/A	#N/A	#N/A	#N/A
Q9NZH5	Q9NZH5-S165	PTTG2;PTTG1	#N/A	#N/A	#N/A	#N/A	#N/A
Q9NZI8	Q9NZI8-S181	IGF2BP1	#N/A	#N/A	#N/A	#N/A	#N/A
Q9P0B6	Q9P0B6-S42	CCDC167	#N/A	#N/A	#N/A	#N/A	#N/A
Q9P0K7	Q9P0K7-S447	RAI14	#N/A	#N/A	#N/A	#N/A	#N/A
Q9P0V3	Q9P0V3-S246	SH3BP4	#N/A	#N/A	#N/A	#N/A	#N/A
Q9P1Y6	Q9P1Y6-S973	PHRF1	#N/A	#N/A	#N/A	#N/A	#N/A
Q9P260	Q9P260-S180	KIAA1468	#N/A	#N/A	#N/A	#N/A	#N/A
Q9P265	Q9P265-S632	DIP2B	#N/A	#N/A	#N/A	#N/A	#N/A
Q9P265	Q9P265-S629	DIP2B	#N/A	#N/A	#N/A	#N/A	#N/A
Q9P270	Q9P270-S391	SLAIN2	#N/A	#N/A	#N/A	#N/A	#N/A
Q9P270	Q9P270-S55	SLAIN2	#N/A	#N/A	#N/A	#N/A	#N/A
Q9P270	Q9P270-S87	SLAIN2	#N/A	#N/A	#N/A	#N/A	#N/A
Q9P275	Q9P275-T815	USP36	#N/A	#N/A	#N/A	#N/A	#N/A
Q9P275	Q9P275-T827	USP36	#N/A	#N/A	#N/A	#N/A	#N/A
Q9P2B4	Q9P2B4-S488	CTTNBP2NL	#N/A	#N/A	#N/A	#N/A	#N/A
Q9P2G1	Q9P2G1-S737	ANKIB1	#N/A	#N/A	#N/A	#N/A	#N/A
Q9P2K5	Q9P2K5-S17	MYEF2	#N/A	#N/A	#N/A	#N/A	#N/A
Q9P2N5	Q9P2N5-S914	RBM27	#N/A	#N/A	#N/A	#N/A	#N/A
Q9P2N5	Q9P2N5-S915	RBM27	#N/A	#N/A	#N/A	#N/A	#N/A
Q9P2N5	Q9P2N5-T919	RBM27	#N/A	#N/A	#N/A	#N/A	#N/A
Q9P2N5	Q9P2N5-T920	RBM27	#N/A	#N/A	#N/A	#N/A	#N/A
Q9P2R6	Q9P2R6-S656	RERE	#N/A	#N/A	#N/A	#N/A	#N/A
Q9UFC0	Q9UFC0-S212	LRWD1	#N/A	#N/A	#N/A	#N/A	#N/A
Q9UGV2	Q9UGV2-S331	NDRG3	#N/A	#N/A	#N/A	#N/A	#N/A
Q9UHB7	Q9UHB7-S836	AFF4	#N/A	#N/A	#N/A	#N/A	#N/A
Q9UHB7	Q9UHB7-S706	AFF4	#N/A	#N/A	#N/A	#N/A	#N/A
Q9UHB7	Q9UHB7-S703	AFF4	#N/A	#N/A	#N/A	#N/A	#N/A
Q9UHB7	Q9UHB7-S519	AFF4	#N/A	#N/A	#N/A	#N/A	#N/A
Q9UHD8	Q9UHD8-S30	2019-09-09	#N/A	#N/A	#N/A	#N/A	#N/A
Q9UHD8	Q9UHD8-S85	2019-09-09	#N/A	#N/A	#N/A	#N/A	#N/A
Q9UIG0	Q9UIG0-S1468	BAZ1B	#N/A	#N/A	#N/A	#N/A	#N/A
Q9UJ41	Q9UJ41-S310	RABGEF1	#N/A	#N/A	#N/A	#N/A	#N/A
Q9UJF2	Q9UJF2-S864	RASAL2	#N/A	#N/A	#N/A	#N/A	#N/A
Q9UK61	Q9UK61-S927	FAM208A	#N/A	#N/A	#N/A	#N/A	#N/A
Q9UKJ3	Q9UKJ3-S740	GPATCH8	#N/A	#N/A	#N/A	#N/A	#N/A
Q9UKL0	Q9UKL0-S260	RCOR1	#N/A	#N/A	#N/A	#N/A	#N/A
Q9UKR8	Q9UKR8-S10	TSPAN16	#N/A	#N/A	#N/A	#N/A	#N/A
Q9UKR8	Q9UKR8-Y8	TSPAN16	#N/A	#N/A	#N/A	#N/A	#N/A
Q9ULJ3	Q9ULJ3-S411	ZBTB21	#N/A	#N/A	#N/A	#N/A	#N/A
Q9ULU4	Q9ULU4-S490	ZMYND8	#N/A	#N/A	#N/A	#N/A	#N/A
Q9ULU4	Q9ULU4-S425	ZMYND8	#N/A	#N/A	#N/A	#N/A	#N/A
Q9ULW0	Q9ULW0-S738	TPX2	#N/A	#N/A	#N/A	#N/A	#N/A
Q9UMZ2	Q9UMZ2-S752	SYNRG	#N/A	#N/A	#N/A	#N/A	#N/A
Q9UNE7	Q9UNE7-S19	STUB1	#N/A	#N/A	#N/A	#N/A	#N/A
Q9UNS1	Q9UNS1-S1173	TIMELESS	#N/A	#N/A	#N/A	#N/A	#N/A
Q9UP95	Q9UP95-S967	SLC12A4	#N/A	#N/A	#N/A	#N/A	#N/A
Q9UPN4	Q9UPN4-S47	CEP131	#N/A	#N/A	#N/A	#N/A	#N/A
Q9UPQ0	Q9UPQ0-S377	LIMCH1	#N/A	#N/A	#N/A	#N/A	#N/A
Q9UPU7	Q9UPU7-S957	TBC1D2B	#N/A	#N/A	#N/A	#N/A	#N/A
Q9UQ88	Q9UQ88-S47	CDK11A;CDK11B	#N/A	#N/A	#N/A	#N/A	#N/A
Q9UQ88	Q9UQ88-S577	CDK11A;CDK11B	#N/A	#N/A	#N/A	#N/A	#N/A
Q9UQN3	Q9UQN3-S199	CHMP2B	#N/A	#N/A	#N/A	#N/A	#N/A
Q9Y2K5	Q9Y2K5-S855	R3HDM2	#N/A	#N/A	#N/A	#N/A	#N/A
Q9Y3M8	Q9Y3M8-S430	STARD13	#N/A	#N/A	#N/A	#N/A	#N/A
Q9Y3P9	Q9Y3P9-S42	RABGAP1	#N/A	#N/A	#N/A	#N/A	#N/A
Q9Y3T9	Q9Y3T9-S49	NOC2L	#N/A	#N/A	#N/A	#N/A	#N/A
Q9Y3T9	Q9Y3T9-S56	NOC2L	#N/A	#N/A	#N/A	#N/A	#N/A
Q9Y4D2	Q9Y4D2-T560	DAGLA	#N/A	#N/A	#N/A	#N/A	#N/A
Q9Y4D8	Q9Y4D8-S1010	HECTD4	#N/A	#N/A	#N/A	#N/A	#N/A
Q9Y4F1	Q9Y4F1-S427	FARP1	#N/A	#N/A	#N/A	#N/A	#N/A
Q9Y4F1	Q9Y4F1-T24	FARP1	#N/A	#N/A	#N/A	#N/A	#N/A
Q9Y4H2	Q9Y4H2-S1100	IRS2	#N/A	#N/A	#N/A	#N/A	#N/A
Q9Y5J1	Q9Y5J1-S121	UTP18	#N/A	#N/A	#N/A	#N/A	#N/A
Q9Y5J1	Q9Y5J1-S124	UTP18	#N/A	#N/A	#N/A	#N/A	#N/A
Q9Y5J1	Q9Y5J1-S206	UTP18	#N/A	#N/A	#N/A	#N/A	#N/A
Q9Y5J1	Q9Y5J1-S210	UTP18	#N/A	#N/A	#N/A	#N/A	#N/A
Q9Y5Q9	Q9Y5Q9-S43	GTF3C3	#N/A	#N/A	#N/A	#N/A	#N/A
Q9Y5S2	Q9Y5S2-S1690	CDC42BPB	#N/A	#N/A	#N/A	#N/A	#N/A
Q9Y5T5	Q9Y5T5-S415	USP16	#N/A	#N/A	#N/A	#N/A	#N/A
Q9Y608	Q9Y608-S328	LRRFIP2	#N/A	#N/A	#N/A	#N/A	#N/A
Q9Y608	Q9Y608-S324	LRRFIP2	#N/A	#N/A	#N/A	#N/A	#N/A
Q9Y6A5	Q9Y6A5-S71	TACC3	#N/A	#N/A	#N/A	#N/A	#N/A
#N/A referred to unquantified proteins.
