# Supplementary material for: Profiling of metabolites, proteins, and protein phosphorylation in silica-exposed BEAS-2B epithelial cells
Source: PLoS One. 2023 Apr 11;18(4):e0273034. doi: 10.1371/journal.pone.0273034 (PMC10089310; doi:10.1371/journal.pone.0273034)
Supplement: S4 Table — (XLSX) [file pone.0273034.s004.xlsx]

## Sheet: S4 Table
S4 Table. Significant differential metabolites in four or more independent experiments.
name	Time00_1	Time00_2	Time00_3	Time00_4	Time00_5	Time00_6	Time24_1	Time24_2	Time24_3	Time24_4	Time24_5	Time24_6	Time48_1	Time48_2	Time48_3	Time48_4	Time48_5	Time48_6
Mannose	0.18789	0.181142	0.17774	0.191887	0.192854	0.179986	0.181239	0.195864	0.193273	0.184197	0.174771	0.174274	0.141652	0.142499	0.171765	0.155083	0.152254	0.14433
Glucose	0.120988	0.120545	0.118005	0.125593	0.12798	0.120442	0.131129	0.139148	0.134232	0.134491	0.124817	0.123503	0.0959161	0.095995	0.114132	0.101973	0.102021	0.0985285
Galactose	0.109703	0.108356	0.105775	0.114964	0.116305	0.108556	0.123283	0.131533	0.127467	0.126227	0.118167	0.116634	0.0906357	0.0901407	0.101584	0.0956533	0.0961655	0.092624
Allose	0.104648	0.0989741	0.0985746	0.103627	0.106005	0.097735	0.0951048	0.102121	0.10101	0.0971633	0.0907621	0.0906209	0.074161	0.0748941	0.0971679	0.0822195	0.0803683	0.075618
Inositol	0.0519056	0.0552813	0.0570064	0.0536518	0.0477928	0.0561856	0.0502341	0.0464885	0.0454676	0.0461523	0.0478901	0.049186	0.065344	0.0679989	0.0892286	0.077018	0.0691796	0.0671818
Sorbose	0.043872	0.0395073	0.0419404	0.0396814	0.037119	0.0411388	0.0319478	0.0291092	0.0264254	0.0294163	0.0307152	0.0323031	0.0467589	0.0446051	0.0360465	0.0407354	0.0468643	0.0473325
Stearic acid	0.0420981	0.0384219	0.0436948	0.0457732	0.0401941	0.0428062	0.0344999	0.0151413	0.0364281	0.0372674	0.0392438	0.0382414	0.0367816	0.0376576	0.0117598	0.0292824	0.0138712	0.037793
Fructose	0.0390598	0.0363653	0.0381641	0.0367267	0.0342577	0.0384173	0.0293221	0.0266798	0.0240232	0.026946	0.0279476	0.0296304	0.043537	0.0415194	0.0336503	0.0375297	0.0434813	0.0437291
Psicose	0.0322153	0.0244202	0.0528016	0.0247627	0.0226597	0.0257991	0.019405	0.0176709	0.0162099	0.0180716	0.018862	0.0196291	0.0283142	0.0271246	0.0216412	0.0245367	0.0288486	0.0287609
Ureidosuccinic acid	0.0300745	0.0370484	0.0345728	0.0384948	0.0401071	0.0362605	0.0507278	0.0539442	0.0522313	0.0500408	0.0472812	0.0456885	0.0346457	0.0343687	0.0347957	0.0352378	0.0352368	0.0347684
Mannitol	0.0298457	0.0287269	0.0300286	0.0270731	0.0248178	0.0297811	0.0231835	0.0209466	0.0159577	0.020705	0.022337	0.0216494	0.0287335	0.0270237	0.0193444	0.0240899	0.026846	0.0292694
Sorbitol	0.0271692	0.0259892	0.0273068	0.0245311	0.0222647	0.027303	0.0210133	0.0188939	0.0145199	0.0189046	0.0206801	0.0199991	0.026679	0.0246195	0.0177567	0.0221031	0.0248898	0.0274504
Palmitic acid	0.0226245	0.0220857	0.0249615	0.024441	0.0222335	0.024239	0.0237876	0.024356	0.0247864	0.0248746	0.026406	0.0261663	0.0249682	0.025625	0.0200117	0.0203428	0.0234157	0.0245534
5-Oxoproline	0.0194861	0.0283096	0.0219772	0.0238863	0.0252788	0.0273282	0.0273683	0.0251454	0.0262232	0.0258642	0.0280966	0.0290032	0.0315091	0.032728	0.0346309	0.0349516	0.0307732	0.0341667
Phenylalanine	0.0175816	0.0216073	0.0176817	0.0178727	0.0188202	0.0202034	0.0212575	0.0219703	0.0229568	0.022152	0.0231279	0.0234006	0.0310306	0.0318791	0.0262439	0.0306835	0.0323339	0.031607
Threonine	0.0136879	0.0145992	0.0124298	0.0123198	0.0131361	0.0136528	0.0135635	0.0141067	0.0157131	0.0151044	0.0157723	0.0167615	0.0253181	0.0259098	0.0220749	0.0246642	0.026803	0.0253611
Taurine	0.0113009	0.00821637	0.000415956	0.00181854	0.00771209	0.00227696	0.00358539	0.00965255	0.0132224	0.0105936	0.0132168	0.0127844	0.0134711	0.0140164	0.00635254	0.0133857	0.0187435	0.0110965
Cholesterol	0.00794132	0.0109372	0.00957584	0.00651353	0.00907993	0.0099193	0.00597412	0.00503728	0.0066519	0.0056082	0.00839148	0.0086087	0.00625925	0.00576538	0.00528246	0.00487119	0.00543638	0.00441132
Valine	0.00679419	0.00820032	0.00722281	0.0071908	0.00739297	0.00769032	0.00799336	0.00815255	0.00842057	0.0081646	0.00861128	0.00856233	0.010897	0.0109561	0.00988547	0.0108409	0.0111221	0.0106565
Putrescine	0.00466525	0.00434348	0.00315253	0.00296507	0.00456398	0.00300908	0.0024812	0.00278353	0.00477001	0.00319375	0.00369333	0.0045308	0.00497818	0.00467348	0.00764244	0.00612921	0.00622536	0.00415053
Tagatose	0.00422104	0.00347185	0.00376365	0.00350224	0.00330471	0.0036593	0.00274993	0.00255319	0.00229355	0.00256208	0.00271021	0.00280309	0.00409437	0.00389458	0.0031541	0.00352908	0.00420192	0.00411065
2-Aminopimelic acid	0.00344214	0.00423601	0.00362883	0.00377444	0.00353601	0.0035762	0.0025231	0.00236358	0.00262378	0.00230009	0.00243288	0.00232666	0.00528646	0.0049636	0.00468458	0.00507941	0.00554372	0.00486862
2-Aminooctanoic acid	0.00282518	0.00296243	0.00256246	0.00246072	0.00259867	0.00271537	0.00289271	0.00292802	0.00320639	0.0030094	0.0030978	0.00327828	0.00468657	0.00476125	0.00425349	0.0043582	0.00483622	0.00471732
Isoleucine	0.00272913	0.00287282	0.00248812	0.0024112	0.00251091	0.00270454	0.00268235	0.00274792	0.00292222	0.00280659	0.00298123	0.00303772	0.00371761	0.00372192	0.00305106	0.00344937	0.00384363	0.00366814
allo-Isoleucine	0.00272913	0.00287282	0.00248812	0.0024112	0.00251091	0.00270454	0.00268235	0.00274792	0.00292222	0.00280659	0.00298123	0.00303772	0.00371761	0.00372192	0.00305106	0.00344937	0.00384363	0.00366814
Dopa	0.00263446	0.00249196	0.00253506	0.00236597	0.00209323	0.00247336	0.00229527	0.0021081	0.0020473	0.00206535	0.00215605	0.00218577	0.00314681	0.0031895	0.00388494	0.00348056	0.00319914	0.00321811
Citric acid	0.00248389	0.00314437	0.00280634	0.00290644	0.00271152	0.00282571	0.00175503	0.00162583	0.00182482	0.00163752	0.00174815	0.00170499	0.00415313	0.00389914	0.00363234	0.00405149	0.00443278	0.00386162
Serine	0.00230462	0.00244781	0.00196448	0.00194651	0.00218281	0.00217648	0.00150899	0.00164908	0.00193879	0.00176554	0.00193729	0.00193494	0.00156758	0.0016383	0.00150634	0.00162925	0.00174838	0.00154182
Malic acid	0.0021926	0.00214451	0.00164478	0.00171947	0.00182362	0.00195622	0.00271429	0.00231994	0.00244313	0.00218541	0.00261569	0.0024361	0.00369214	0.00345215	0.00391353	0.00432506	0.00306167	0.00322775
Lysine	0.002138	0.00253408	0.00136248	0.00165772	0.0023713	0.00184323	0.00201722	0.00274888	0.00333222	0.00290007	0.0030104	0.00310503	0.00381364	0.00401731	0.00356295	0.00413658	0.00426164	0.00369094
Oleic acid	0.00209407	0.0025024	0.0024372	0.00198303	0.00181278	0.00247899	0.00103804	0.000832972	0.000993744	0.000959624	0.00147081	0.00153092	0.0010441	0.000958662	0.00110269	0.000830222	0.000654204	0.000766686
Alanine	0.00206042	0.00313769	0.00245733	0.00256719	0.00264264	0.00276851	0.00296705	0.00303453	0.00356194	0.00311855	0.00334932	0.00325655	0.0119889	0.0116778	0.0127729	0.0125701	0.0132146	0.0106863
Myristic acid	0.00181302	0.00240515	0.00247982	0.00261591	0.00233757	0.00256604	0.00204939	0.000674711	0.00225715	0.00221009	0.00226127	0.00227604	0.00211095	0.00227061	0.000595252	0.00187058	0.000665252	0.00216465
Monostearin	0.00149793	0.00172824	0.000854853	0.00070725	0.000701296	0.00222494	0.0244816	0.014378	0.00727203	0.0201272	0.0206639	0.0249347	0.0144334	0.0121662	0.00676309	0.00725915	0.0040884	0.00654127
Cysteine	0.00141014	0.00188724	0.00135961	0.00153349	0.00143957	0.00149117	0.00211245	0.00219131	0.00266303	0.00179975	0.00204915	0.00167352	0.00164966	0.00252424	0.0017178	0.00234949	0.00243742	0.00242639
Niacinamide	0.00125732	0.00280041	0.00296281	0.00257536	0.00238834	0.0028723	0.0032096	0.0023975	0.0026129	0.00242446	0.00238359	0.00225527	0.0038481	0.00354864	0.00353218	0.00395292	0.00287924	0.00387204
Fructose 1-phosphate	0.00124224	0.0018217	0.00179248	0.0016896	0.00175859	0.00249672	0.0018229	0.0015764	0.00148413	0.00171268	0.00183246	0.00203078	0.00244869	0.00289553	0.00233116	0.00253132	0.00294563	0.00274707
Fumaric acid	0.00120826	0.0015648	0.00149252	0.00141851	0.00134213	0.00152255	0.00198246	0.00178644	0.00199715	0.0017247	0.0019653	0.00203508	0.00304376	0.00281122	0.00271315	0.00270948	0.00281352	0.00271105
Lactose	0.00120809	0.00107285	0.00115701	0.00109831	0.00129359	0.00111082	0.00048741	0.000453806	0.000421323	0.000435253	0.000445021	0.000531977	0.000326999	0.000316211	0.000204049	0.000289477	0.000335719	0.000334093
Hypotaurine	0.00112435	0.00149989	0.00143718	0.0013559	0.00136073	0.0015258	0.00193686	0.00171539	0.00170589	0.00163745	0.00182335	0.00192779	0.00282898	0.00291866	0.00271569	0.00302698	0.00268801	0.00281599
Leucine	0.000987102	0.00160666	0.00144744	0.00125501	0.00147882	0.00139118	0.00131351	0.00145902	0.00149717	0.00140709	0.00151335	0.0013758	0.00207537	0.00227155	0.00287308	0.00309283	0.00197596	0.00185064
O-Phospho-Serine	0.000924692	0.00159314	0.000972749	0.00141346	0.0015843	0.00152981	0.000557137	0.000729887	0.00128595	0.000706989	0.000906072	0.000864997	0.001375	0.00148936	0.00134407	0.00144902	0.00140186	0.00134449
Pantothenic acid	0.000783653	0.000977179	0.000941166	0.000914983	0.000858326	0.000969857	0.00115736	0.00101799	0.00116618	0.00103988	0.00113752	0.00115287	0.00098507	0.000967513	0.000826771	0.000942199	0.000913857	0.000974013
Adenosine	0.00075225	0.000784999	0.000940952	0.00100399	0.000881607	0.00100007	0.00129334	0.000901728	0.000964983	0.00105196	0.000864432	0.000861719	0.00179765	0.0018808	0.00134736	0.00167775	0.0015478	0.00204018
Margaric acid	0.000728566	0.000886218	0.000958097	0.0010408	0.000964141	0.000983	0.000742681	0.000295413	0.000812403	0.000844698	0.000865407	0.00084165	0.000750633	0.000818178	0.000217644	0.000641166	0.000267271	0.000800718
Galactosamine	0.000688926	0.000689666	0.000579014	0.000568716	0.000503819	0.000734577	0.000552137	0.000513113	0.000439139	0.000530541	0.000548154	0.0006003	0.000563995	0.000552759	0.000387675	0.000475686	0.00048271	0.00059405
Boric acid	0.000641309	0.000841682	0.000516406	0.000661985	0.000789597	0.000864103	0.000417468	0.000453395	0.000537071	0.000421003	0.000486166	0.000566002	0.000330216	0.000384714	0.000218049	0.000366371	0.000384384	0.000463691
Oleamide	0.000596765	0.00111374	0.000712065	0.000816172	0.000913664	0.00243242	0.000378239	0.000326623	0.000983607	0.000478333	0.000341772	0.000927896	0.000250891	0.000487524	0.000395745	0.000462369	0.000487072	0.000323219
Trehalose	0.000560446	0.000501321	0.000594557	0.000514939	0.000537634	0.000525969	0.000375586	0.000358991	0.000406463	0.000402238	0.000407734	0.00045048	0.000336602	0.000355323	0.000260479	0.000282777	0.00035614	0.000371544
Maltose	0.000560446	0.000515843	0.00061123	0.000530601	0.000552538	0.000539823	0.000392028	0.000370184	0.000420005	0.000418523	0.000423485	0.000466782	0.000355595	0.000376773	0.000260479	0.000301498	0.000374405	0.000391866
N-Acetylaspartic acid	0.000549709	0.000888965	0.000524498	0.000608799	0.000751501	0.000679604	0.00109234	0.00124603	0.00122243	0.00107296	0.00159489	0.00122157	0.00228481	0.00218726	0.0017288	0.00245283	0.00227366	0.00216813
Glutamic acid	0.000533553	0.00177566	0.00147307	0.00149483	0.00149149	0.00171874	0.00168992	0.00152003	0.00170965	0.00156033	0.0018252	0.00175706	0.00226801	0.00221282	0.00154854	0.00205869	0.00208664	0.00198962
6-Phosphogluconic acid	0.000467087	0.000762937	0.000681328	0.000779093	0.000724765	0.000852323	0.000319244	0.000520269	0.000919676	0.000402175	0.000910287	0.000712028	0.00150347	0.00179125	0.00171407	0.00173109	0.00177822	0.00139446
Galacturonic acid	0.00045625	0.000427005	0.000425602	0.000445672	0.000414585	0.000476792	0.000427105	0.00037096	0.000328231	0.000365997	0.000423228	0.000384211	0.000623257	0.000542473	0.000426157	0.000528441	0.000542765	0.000624629
Lauric acid	0.000451993	0.000523682	0.000491248	0.000548775	0.00063754	0.000543108	0.000404301	0.000387586	0.000405072	0.000437999	0.0004789	0.000458465	0.00063008	0.000384814	0.000367354	0.000373507	0.000347704	0.000375496
Glucuronic acid	0.000451878	0.000458666	0.000425602	0.000445672	0.000414585	0.000476792	0.000427105	0.00037096	0.000328231	0.000365997	0.000423228	0.000384211	0.000623257	0.000542473	0.000426157	0.000528441	0.000542765	0.000624629
Arachidonic acid	0.000449062	0.000505122	0.00045214	0.0003789	0.000404507	0.000631234	0.000211311	0.000163028	0.000206592	0.000216034	0.000299623	0.00033933	0.000176312	0.000207463	0.000144716	0.00018553	0.000114752	0.000172178
Elaidic acid	0.000440718	0.000521537	0.000530413	0.000416839	0.000361055	0.000487249	0.000210436	0.000159424	0.000196317	0.000197075	0.000295736	0.000320542	0.00026285	0.00026143	0.000284297	0.000222364	0.000167534	0.00019931
Trichloroacetic acid	0.000389108	0.000438511	0.000436461	0.000422406	0.000397521	0.000431939	0.000486092	0.000439475	0.000449653	0.000429546	0.000441066	0.000440468	0.00112227	0.00102423	0.00101749	0.00112039	0.000972925	0.00109168
Cystathionine	0.000384855	0.000465431	9.54264e-05	0.000160247	0.000419901	0.000261017	0.000267362	0.000419601	0.000565121	0.000447182	0.000565778	0.000703162	0.00118398	0.00141295	0.0010494	0.00128769	0.00148019	0.00119624
N-Acetylserine	0.00036821	0.000266972	0.000213152	0.000244384	0.00023385	0.000271975	0.000400963	0.00033257	0.000327778	0.000312049	0.000378418	0.000432638	0.000625968	0.000652416	0.00053222	0.000577324	0.000650795	0.000628616
Rhamnose	0.00036096	0.000417012	0.000334427	0.000353392	0.000496896	0.000410477	0.00042552	0.000432084	0.000452766	0.000422103	0.000461021	0.000442643	0.000586949	0.000620742	0.000550762	0.000640004	0.000606791	0.000598695
3-Aminopropanoic acid	0.000360473	0.000363705	0.000305999	0.000293937	0.000382015	0.000316884	0.000359453	0.000371133	0.000430736	0.000424479	0.000431619	0.000515193	0.00131857	0.0013685	0.00150927	0.00141364	0.00146406	0.00120596
Threonic acid	0.000334937	0.000443048	0.0004362	0.000423147	0.000414951	0.000461038	0.000678166	0.000569428	0.000613938	0.000572933	0.000625254	0.000678523	0.00109351	0.00103259	0.000900549	0.00101941	0.00100776	0.00103125
Ornithine	0.00031469	0.00033565	0.000195318	0.000184839	0.000348919	0.000219277	0.000207503	0.000399633	0.000468284	0.000342507	0.00044278	0.00047539	0.00066664	0.000593941	0.000323176	0.000424838	0.000810386	0.000557713
Methionine	0.000295167	0.00075531	0.000512286	0.000576123	0.000657742	0.000704383	0.000809989	0.000796838	0.000859345	0.000789382	0.000915825	0.00087933	0.00105927	0.0011105	0.000984449	0.00112873	0.00105527	0.00114606
2-Aminoisobutyric acid	0.000295047	0.000749555	0.00127251	0.000949648	0.000722565	0.000957263	0.000997357	0.000716981	0.000448961	0.000469341	0.000606338	0.000423945	0.000492512	0.000477868	0.000262376	0.000259652	0.000312435	0.000584062
Dihydroxyacetone phosphate	0.000294821	0.000239545	0.000144779	0.000158736	0.000379734	0.000314831	0.000256691	0.000248833	0.000662431	0.000169303	0.000797196	0.000185361	0.000798011	0.000630649	0.000589594	0.000713429	0.000619231	0.000735204
Pyruvic acid	0.000284709	0.000382465	0.000321389	0.000347735	0.000388992	0.000434506	0.000459758	0.000389147	0.000636488	0.000393362	0.000444721	0.00038953	0.00134294	0.00117123	0.00130573	0.00130999	0.0012768	0.00126985
Spermidine	0.000249632	0.000389174	0.000252963	0.000274462	0.000349905	0.000318689	0.000351756	0.00145032	0.000402104	0.000316872	0.000374929	0.000416414	0.000489586	0.000517513	0.00125446	0.000548316	0.00160116	0.000454289
meso-Erythritol	0.00021474	0.000449666	0.000262011	0.000318088	0.000393348	0.000394727	0.000374929	0.000367663	0.000425424	0.000367478	0.000447138	0.000438599	0.000544562	0.000591489	0.000586777	0.000657453	0.00054637	0.000536782
Linoleic acid	0.000213676	0.00028555	0.000270448	0.000251269	0.000298557	0.000264884	0.000158546	0.000146932	0.000137921	0.000162154	0.000223202	0.000197935	0.000319732	0.000128785	0.000153144	0.000138186	0.000132806	0.000154647
Octadecanol	0.000213279	0.000377616	0.000349158	0.000312021	0.00041413	0.000377576	0.000212982	0.000236928	0.000228298	0.000196608	0.000265237	0.00023295	0.00022373	0.000256452	0.000180029	0.000169177	0.000210222	0.000212323
Uracil	0.000209804	0.0003113	0.000208246	0.000130237	0.000208114	0.000194654	0.000284943	0.000281713	0.000389303	0.000444788	0.000458788	0.000456576	0.000209357	0.000189131	0.000460595	0.000269366	0.000206518	0.000258796
Mannose 6-phosphate	0.000200494	0.000247935	0.000250929	0.000257619	0.000266608	0.00034944	0.000538976	0.000479088	0.000608667	0.000492984	0.000520716	0.000642215	0.000589479	0.000653768	0.000589742	0.000623234	0.000800819	0.000690173
Creatinine	0.000195366	0.000195295	0.000105422	0.000402645	0.000240054	0.000129289	0.000429257	0.000713009	0.000761064	0.000361327	0.00073998	0.000554698	0.000344688	0.000437795	0.000658948	0.000594628	0.00100123	0.000395374
Arginine	0.000187603	0.000216127	0.000118285	0.000123099	0.000186283	0.000166498	0.000210065	0.000323621	0.000301929	0.000273915	0.000399802	0.000430455	0.000441587	0.000474737	0.000296752	0.000355898	0.000397493	0.00042255
Gluconic acid	0.000184214	0.000178143	0.000151409	0.000153528	0.000157784	0.000184013	0.000227648	0.000199174	0.000238183	0.000200871	0.000218503	0.000237076	0.000318843	0.000318195	0.0002845	0.000304047	0.000311273	0.000311712
Ribulose 5-phosphate	0.000181537	0.000102753	0.000276005	0.000128461	0.000175499	0.000539434	0.000544895	0.000367937	0.000286698	0.000497111	0.000276799	0.000540559	0.000133	0.00015676	0.000395792	0.000417252	0.000174036	0.000181704
Ribitol	0.000151093	0.000126375	0.000107477	0.000114622	0.00010424	0.000111999	0.000140492	0.000149428	0.000162345	0.000137971	0.000209432	0.000197085	0.00028169	0.000268857	0.000212626	0.000241495	0.000288402	0.000274592
Benzoic acid	0.000151087	0.000340881	0.000338927	0.000339792	0.000359336	0.000291576	0.000638865	0.000666815	0.000666919	0.000497219	0.000636341	0.00060263	0.000620545	0.000584839	0.000730806	0.000680924	0.000454491	0.000600256
Pyridoxine	0.000150759	0.000122522	0.000107351	0.000112003	0.000127093	0.000118268	0.000169795	0.00014531	0.000144491	0.000148548	0.000156269	0.000159289	0.000198664	0.000190197	0.000152137	0.000175586	0.0001708	0.000181624
Mevalonic lactone	0.000143523	0.000158473	0.000125971	0.000130669	0.000136136	0.000145257	0.000227459	0.000190499	0.00018291	0.000171589	0.0001977	0.00019602	0.000366618	0.000342273	0.000273457	0.000315341	0.000307984	0.000392976
Azelaic acid	0.000134097	0.000170018	6.57942e-05	0.000100385	0.00018394	0.000171548	7.20138e-05	8.74269e-05	7.61089e-05	6.21861e-05	8.76762e-05	9.20347e-05	4.97031e-05	6.00394e-05	9.47084e-05	6.2469e-05	4.30696e-05	4.84078e-05
Octopamine	0.000132166	0.000195989	0.000195667	0.000196354	0.000194514	0.000196647	0.000215989	0.000221992	0.000227465	0.000213399	0.000227133	0.000221984	0.000200201	0.000228116	0.000184586	0.000194764	0.000189708	0.000202677
3-Phosphoglyceric acid	0.000123463	0.000219446	0.00021348	0.000263379	0.000214983	0.000241368	0.00033415	0.000281071	0.000445244	0.000295636	0.000338416	0.000360492	0.000660075	0.000661981	0.000580542	0.0006691	0.000491077	0.000601925
Arabinose	0.000113554	0.000180982	0.000215418	0.000201228	0.000154128	0.000241697	0.000403872	0.000283107	0.000237403	0.000238522	0.000291389	0.000279225	0.000474317	0.000457872	0.000361774	0.000484954	0.000372678	0.000504026
Palmitoleic acid	0.000107971	0.000135436	0.000142326	0.000104938	9.40275e-05	0.000150507	6.2922e-05	3.89376e-05	4.80776e-05	6.24775e-05	9.64195e-05	9.88748e-05	7.51007e-05	6.80023e-05	5.58761e-05	4.76634e-05	2.79781e-05	5.04082e-05
O-Phosphoethanolamine	0.000107507	0.000189852	0.000168571	0.000154012	0.000131976	0.000189067	8.67303e-05	8.33998e-05	9.30636e-05	8.53878e-05	0.000134576	0.00012855	0.000102332	9.28251e-05	9.77519e-05	9.72478e-05	9.14265e-05	8.85114e-05
Homocysteine	9.55381e-05	8.86599e-05	4.91994e-05	5.28136e-05	7.44329e-05	9.30274e-05	0.000102858	0.000100987	0.000120249	0.000104329	0.000114594	0.000131941	0.000218497	0.00022953	0.000151396	0.000211197	0.000221646	0.000258272
Thiodiglycolic acid	8.33022e-05	0.000170516	0.000115286	0.000135359	0.000155369	0.000162796	0.000193359	0.000188067	0.00020216	0.000186493	0.000213281	0.000203479	0.00025847	0.000267233	0.000233774	0.000280163	0.000241226	0.000262524
Indol-3-acetic acid	8.16315e-05	0.000103849	8.13152e-05	0.000103436	0.000111279	9.76118e-05	0.000199523	0.00020809	0.000177205	0.000194581	0.000181283	0.000170845	0.000109801	0.000108439	9.1142e-05	0.000112282	0.000115711	0.000111963
2-Ketoglutaric acid	7.62375e-05	0.000255995	0.000104745	0.000176538	0.000203347	0.00021178	0.000455611	0.000469053	0.000451276	0.000495704	0.000520283	0.000491601	0.000481712	0.000473561	0.000431455	0.000675945	0.000557822	0.000703714
N-Butyrylglycine	7.30413e-05	0.000167491	4.82392e-05	6.79833e-05	0.000143036	0.00011171	0.000131914	0.00018863	0.000266844	0.000255302	0.000233962	0.000238159	0.000351688	0.000378671	0.000506404	0.000505065	0.000570936	0.000359495
Glyceric acid	7.26018e-05	7.66083e-05	5.31975e-05	6.98405e-05	8.74037e-05	8.01847e-05	0.000102402	8.46143e-05	0.000157439	8.27416e-05	0.000112994	0.00012332	0.00014487	0.000136616	0.000164647	0.000153863	0.000135418	0.000137366
Dihydrouracil	7.25898e-05	7.43636e-05			8.92516e-05	6.60024e-05	0.000109955	5.332e-05	0.000121387	6.53653e-05	6.70903e-05	9.20089e-05	0.000120459	0.000151408	0.000209364	0.00015468	0.000112675	0.000104637
Arabitol	6.15294e-05	3.20032e-05	3.22424e-05	3.15889e-05	3.02891e-05	4.40711e-05	3.42513e-05	3.18788e-05	3.65166e-05	3.52147e-05	4.43903e-05	4.24762e-05	6.01211e-05	5.73474e-05	4.53408e-05	5.8616e-05	6.44254e-05	5.43651e-05
Cytosine	5.41406e-05	0.000111121	6.94518e-05	6.05161e-05	5.72574e-05	7.35989e-05	0.000120635	0.000119433	0.000133511	9.62929e-05	9.83955e-05	8.61843e-05	0.000109102	9.83679e-05	0.000178788	0.000165691	0.000172116	0.000120694
3-Sulfinoalanine	4.75851e-05	4.14157e-05	1.58702e-05	1.58201e-05	0.000113158	2.09606e-05	0.000134523	0.000165533	0.000180406	0.000184579	0.000280133	0.000208286	0.000389504	0.000180727	0.000196276	0.00026389	0.000214185	0.000209698
Xylitol	4.67258e-05	3.22112e-05	2.6398e-05	2.7866e-05	3.36412e-05	3.41322e-05	3.47439e-05	3.29806e-05	3.49881e-05	3.65115e-05	3.54386e-05	3.98035e-05	6.29151e-05	5.54576e-05	4.79005e-05	5.81911e-05	5.80879e-05	5.43042e-05
Tryptophan	4.6159e-05	6.11983e-05	1.81879e-05	2.68133e-05	4.96517e-05	4.13638e-05	4.24653e-05	5.32956e-05	6.50606e-05	5.52451e-05	7.35489e-05	8.23699e-05	9.07465e-05	0.000104629	6.82687e-05	8.83398e-05	9.87854e-05	9.11607e-05
Pyridoxamine	4.45639e-05	6.26717e-05	6.05783e-05	5.28949e-05	4.94017e-05	6.18431e-05	4.88302e-05	4.62125e-05	2.96982e-05	4.05281e-05	4.8023e-05	4.28267e-05	7.74381e-05	6.05482e-05	3.7334e-05	5.01147e-05	5.62932e-05	7.82824e-05
3-Hydroxypropionic acid	3.75012e-05	5.84465e-05	4.69428e-05	5.02119e-05	7.90302e-05	5.94326e-05	5.22891e-05	5.34356e-05	4.90525e-05	3.71101e-05	5.26084e-05	4.44401e-05	4.0914e-05	3.61426e-05	3.37129e-05	4.35598e-05	3.37723e-05	4.12526e-05
Guanosine	3.66201e-05	3.86422e-05	3.67381e-05	4.03869e-05	4.18093e-05	5.1431e-05	7.44216e-05	5.43549e-05	6.82559e-05	6.31758e-05	4.74545e-05	5.40611e-05	9.52141e-05	0.00010712	0.000102091	9.84208e-05	0.000117247	0.000129615
Inosine	3.39351e-05	2.7596e-05	1.67737e-05	2.80928e-05	2.74057e-05	4.26152e-05	7.41052e-05	7.8703e-05	8.36318e-05	7.04739e-05	3.27859e-05	8.18338e-05	3.98924e-05	3.98979e-05	9.64799e-05	7.22958e-05	0.000161427	0.000104808
Nicotinic acid	3.35174e-05	7.0199e-05	6.22806e-05	6.63572e-05	7.60977e-05	6.80078e-05	9.58992e-05	6.33374e-05	9.51425e-05	6.00886e-05	7.06499e-05	5.7695e-05	0.000120786	0.000119153	0.00018148	0.00015428	8.92974e-05	0.000127886
Fendiline	3.29824e-05	7.62833e-05	6.97181e-05			2.16305e-05	8.3973e-05	4.6876e-05	2.35938e-05	6.47273e-05	6.48273e-05	9.85295e-05	6.23878e-05	4.65606e-05	0.000123918	0.000101842	9.15832e-05	3.7103e-05
Dopamine	3.10074e-05	3.65578e-05	2.40061e-05	1.49686e-05	3.84617e-05	4.45965e-05	4.03492e-05	3.25545e-05	7.25897e-05	4.21137e-05	4.24901e-05	6.21202e-05	8.22728e-05	9.37565e-05	0.00013411	0.00010133	7.67765e-05	6.62408e-05
Aconitic acid	3.07309e-05	2.86967e-05	2.6315e-05	2.89615e-05	1.95946e-05	2.30744e-05	2.26388e-05	1.72285e-05	2.36818e-05	2.16974e-05	2.87282e-05	1.94404e-05	8.44783e-05	7.26809e-05	2.89135e-05	5.24424e-05	5.71579e-05	6.01615e-05
2-Ketobutyric acid	2.95535e-05	4.41415e-05	4.50747e-05	3.79435e-05	4.02248e-05	4.7368e-05	3.71379e-05	3.8134e-05	3.85577e-05	3.05811e-05	4.16455e-05	3.58783e-05	0.000112915	0.000101208	0.000100366	0.000112598	0.000102215	8.70574e-05
Xylose	2.67312e-05	3.00834e-05	2.47612e-05	2.94579e-05	3.25387e-05	4.17729e-05	4.41164e-05	4.46357e-05	4.62094e-05	4.05832e-05	5.15257e-05	4.7105e-05	7.75228e-05	7.28559e-05	5.35661e-05	7.85166e-05	7.32342e-05	7.3757e-05
Tryptamine	2.65482e-05	5.6466e-05		3.14691e-05	5.35929e-05	4.53546e-05	5.40283e-05	8.76338e-05	9.67621e-05	5.67231e-05	8.26766e-05	8.88518e-05	0.000105719	0.000127331	0.000165076	0.000140942	0.000112168	6.81046e-05
Lyxose	2.52474e-05	5.32419e-05	4.50005e-05	5.34726e-05	5.64272e-05	5.15072e-05	7.33402e-05	6.71423e-05	7.40018e-05	6.69745e-05	9.0172e-05	8.32977e-05	0.000128758	0.000121344	9.28511e-05	0.000130836	0.000124164	0.000125949
3-Methylcrotonoylglycine	2.52077e-05	5.47803e-05	2.81701e-05	3.07844e-05	3.19451e-05	2.80678e-05	6.15709e-05	7.18908e-05	5.98053e-05	4.87424e-05	9.60757e-05	5.48497e-05	0.000185732	0.000104896	0.000104377	0.000135168	0.000148663	0.00019732
Lipoic acid	2.41873e-05	4.38294e-05	3.44902e-05	2.97061e-05	2.73298e-05	4.39267e-05	2.58969e-05	3.09077e-05	2.33202e-05	2.59896e-05	3.07124e-05	3.09815e-05	2.19022e-05	2.3606e-05	1.958e-05	2.01185e-05	1.72362e-05	2.31073e-05
Guanine	1.72977e-05	2.93641e-05	1.72146e-05	1.76345e-05	2.42813e-05	2.81641e-05	6.15186e-05	5.66683e-05	6.41045e-05	7.0852e-05	7.15891e-05	5.60584e-05	5.51498e-05	6.14554e-05	7.79768e-05	7.84694e-05	7.1706e-05	0.000106235
N6-Acetyllysine	1.69258e-05	2.27034e-05	2.68956e-05	2.28423e-05	2.41965e-05	2.9243e-05	2.38606e-05	2.42994e-05	2.054e-05	2.18287e-05	2.23021e-05	2.37935e-05	3.39655e-05	3.0126e-05	1.7192e-05	2.70546e-05	3.36025e-05	3.08553e-05
Phosphoenolpyruvic acid	1.43024e-05	4.19877e-05	1.89168e-05	1.98682e-05	4.05506e-05	1.39978e-05	6.21322e-05	5.7484e-05	9.81585e-05	2.16344e-05	6.34333e-05	2.67496e-05	0.000120445	9.81848e-05	0.000113594	0.000146567	0.000101492	0.000101843
Cystine	1.31746e-05	1.58694e-05	5.7571e-06	4.59584e-06	1.20648e-05	7.57647e-06	7.89208e-06	2.09055e-05	3.31577e-05	1.7673e-05	2.55503e-05	3.52263e-05	1.16231e-05	2.45778e-05	2.57529e-05	3.1939e-05	3.64421e-05	2.10459e-05
Glutaconic acid	1.29061e-05									6.87282e-06	2.75453e-05		2.25283e-05	2.72779e-05	2.13281e-05		2.56819e-05	2.34171e-05
1,6-Anhydroglucose	1.05353e-05		7.63394e-06	7.23609e-06	3.59265e-05	1.44671e-05				9.71855e-06		9.90191e-06
Saccharopine	9.11923e-06	1.307e-05	1.42596e-05	9.49122e-06	9.72144e-06	1.17116e-05	5.7567e-06	6.17911e-06	6.20508e-06	6.0275e-06	3.86544e-06	4.86848e-06	5.54323e-06	4.24795e-06		3.65692e-06	3.84797e-06	3.5788e-06
2-Phosphoglyceric acid	8.26399e-06	1.50677e-05	1.43862e-05	1.54179e-05	1.3069e-05	1.80648e-05	2.15711e-05	2.11155e-05	2.71539e-05	1.94397e-05	2.12653e-05	2.30564e-05	4.29806e-05	4.56749e-05	4.27733e-05	5.40294e-05	3.71683e-05	3.98694e-05
Porphobilinogen	8.05913e-06	4.1017e-05	6.10802e-05	5.55266e-05	5.03212e-05	6.42857e-05	0.000170758	0.000144119	8.63207e-05	9.35155e-05	0.0001435	0.000123519	0.000322508	0.000306725	0.000195769	0.000244138	0.00020872	0.000357112
Thymine	8.00543e-06	9.25211e-06					2.11859e-05	1.49212e-05	1.96751e-05	2.43016e-05	2.47193e-05	2.92496e-05	1.64273e-05	2.34176e-05		1.70717e-05	1.8754e-05	2.11801e-05
5-Dehydroquinic acid	7.3451e-06	1.06605e-05	2.62059e-05	5.24199e-06	5.70878e-06								1.94896e-05	1.0138e-05				3.70078e-06
3,6-Epoxydodecanedioic acid	6.11993e-06	1.11892e-05	6.90066e-06	1.37918e-05		1.06047e-05	1.69977e-05	1.9481e-05	2.12853e-05	1.17163e-05	1.29741e-05	1.32163e-05	1.90376e-05	2.5092e-05	1.89011e-05	3.09186e-05	3.17085e-05	2.96697e-05
Kynurenic acid	5.54513e-06												1.05757e-05	4.70559e-06		1.19258e-05	7.4765e-06	8.37982e-06
Histamine	5.41585e-06	1.75335e-05						1.32744e-05		1.61766e-05	1.32692e-05	1.34843e-05	2.16292e-05	2.35037e-05		2.86235e-05	1.97336e-05	3.10846e-05
Chloramphenicol	5.10358e-06			7.89081e-06	1.20469e-05		1.89652e-05	1.70063e-05	1.48035e-05	2.13141e-05	1.02781e-05	1.13761e-05	1.85174e-05	1.61977e-05		2.37028e-05	2.55382e-05	2.39416e-05
4-Hydroxyproline	4.55663e-06	1.46387e-05	1.01044e-05	1.12457e-05	1.4417e-05	1.05766e-05	6.02087e-06	8.97646e-06	1.02307e-05	1.21206e-05	1.58109e-05	1.32086e-05	1.97909e-05	2.70195e-05	3.18634e-05	3.64203e-05	2.66772e-05	2.08117e-05
Ribulose	4.26028e-06	2.08963e-05	2.70702e-05	2.3651e-05	2.43125e-05	2.61988e-05	6.61581e-05	5.77397e-05	4.36777e-05	4.27543e-05	6.40775e-05	7.03314e-05	5.86241e-05	6.53964e-05		5.01546e-05	4.69149e-05	7.21469e-05
Histidine	4.08128e-06	3.12838e-05		1.17934e-05	1.41403e-05	2.61908e-05	3.45127e-05	5.37583e-05	5.51947e-05	5.78624e-05	6.85791e-05	6.99706e-05	5.51922e-05	7.70393e-05	2.94364e-05	6.32861e-05	7.13951e-05	9.38686e-05
Glucono-1,4-lactone	3.12063e-06	7.52303e-06		9.94481e-06	1.20067e-05	9.81853e-06	2.59107e-05	2.63723e-05	2.35623e-05	2.97122e-05	2.70581e-05	2.45383e-05	1.47019e-05	1.45663e-05		1.46821e-05	1.3046e-05	1.55765e-05
Asparagine	2.62737e-06										4.88052e-06		5.52911e-06	6.02736e-06		7.52083e-06	5.14891e-06	4.98154e-06
3-Hydroxyisovaleric acid	2.46428e-06	8.18173e-06	5.04565e-06	4.45035e-06	8.56987e-06	6.38927e-06	1.14694e-05	1.17708e-05	1.08943e-05	7.77852e-06	1.21702e-05	9.44316e-06	2.56001e-05	2.20689e-05	2.55735e-05	2.71309e-05	1.558e-05	2.27438e-05
Ureidopropionic acid													2.2679e-05	6.05159e-06			5.03136e-06	1.00753e-05
2-Aminoadipic acid													4.51226e-06	5.46473e-06		6.46406e-06	4.15884e-06	5.39138e-06
Xylulose		1.44134e-05	1.48401e-05	1.65818e-05	1.30155e-05	1.89713e-05	2.70527e-05	2.16969e-05	2.44744e-05	1.89357e-05	2.32468e-05	2.52135e-05	3.48741e-05	3.54508e-05	4.00341e-05	3.2589e-05	3.18835e-05	3.46366e-05
Uridine monophosphate							3.59464e-05	0.000198012	0.000422049	0.000294287	0.000369423	0.000413664		6.02117e-05		0.000217661	0.000561537	0.000270135
Succinic acid		0.000270448	0.000240759	0.000223998	0.000207279	0.000269107	0.000599066	0.000555177	0.000639513	0.00055264	0.000621291	0.000657359	0.000565565	0.000555203	0.000457084	0.000497094	0.000566952	0.000548038
N-Acetylmannosamine		4.87437e-05	4.11726e-05	4.31427e-05	6.31894e-05	5.47118e-05	6.31862e-05	5.17311e-05	6.88251e-05	5.81827e-05	7.75199e-05	6.27001e-05	0.000238159	0.000208473	0.00011837	0.000240834	0.000246531	0.000223364
Metoprolol								2.59431e-05	3.91772e-05	2.20308e-05	3.10237e-05	2.70022e-05	2.76479e-05	3.63445e-05	2.555e-05	2.74723e-05	2.93339e-05	3.54099e-05
Epinephrine				1.06723e-05		9.39739e-06	1.56411e-05	1.7889e-05	1.88637e-05	7.34798e-06	1.6983e-05	1.16235e-05	1.4064e-05	1.99019e-05	1.33525e-05	2.86779e-05	2.78005e-05	1.74159e-05
3-Methyl-2-oxovaleric acid		1.70265e-05		7.85229e-06	1.14845e-05	1.01835e-05	4.32028e-06	3.18087e-05	3.66109e-05	1.90853e-05	3.18655e-05	1.60822e-05	3.84966e-05	2.18616e-05	7.00636e-05	3.91294e-05	3.42921e-05	3.85545e-05
2-Ketoisocaproic acid		1.70265e-05		7.85229e-06	1.14845e-05	1.01835e-05	3.68792e-05	3.18087e-05	3.66109e-05	1.90853e-05	2.40588e-05	1.60822e-05	7.37897e-05	5.20199e-05	4.88838e-05	8.04485e-05	3.42921e-05	7.14004e-05
2'-Deoxyuridine							9.09157e-05	6.36266e-05	0.000116793	0.000104562	0.000129262	0.00012205		0.000103213	3.35959e-05	0.000105146	0.000123506	0.000132584
Glucono-1,5-lactone		0.000427188	0.000413429	0.000392242	0.000397673	0.000422867	0.00034445	0.00031315	0.000287685	0.00030095	0.000336339	0.000339822	0.000524119	0.000506271	0.000424151	0.000474375	0.000479554	0.000513752
N-Acetylglutamine												1.85255e-05	2.18905e-05	1.98023e-05		1.21909e-05	1.08804e-05
Threitol							5.03299e-06				3.86003e-06		2.12785e-05	2.06368e-05	2.68143e-05	3.00288e-05	1.59849e-05	1.82673e-05
Methylsuccinic acid		1.22076e-05					1.11529e-05			8.84435e-06	1.36725e-05	1.38684e-05	2.06618e-05	2.02868e-05		2.18798e-05	1.2291e-05	1.75013e-05
Ribose 5-phosphate											5.26138e-05		6.26726e-05	6.21499e-05			7.3438e-05	7.37082e-05
Erythrose 4-phosphate						1.257e-05		1.57187e-05	0.00015842				0.000159381	0.000153152			0.000130058	0.000155633
Aspartic acid										0.00075958		0.000895605	0.00106526	0.00116542	0.000980001		0.00115442	0.00107928
Fucose										4.21872e-06	3.64077e-06		3.1261e-05	1.73095e-05		1.79795e-05		1.7755e-05
